# Supplementary material for: NimA promotes cell adhesion at the blood brain barrier of the Drosophila nervous system
Source: EMBO Rep. 2026 Mar 3;27(7):1648–65. doi: 10.1038/s44319-026-00728-1 (PMC13076899; doi:10.1038/s44319-026-00728-1)
Supplement: Supplementary file 3 — Dataset EV1 [file 44319_2026_728_MOESM3_ESM.xlsx]

## Sheet: Legend
raw read counts and differential expression comparison of bulk RNAseq from E16 and wL3 macrophages, glia and neurons.
Dataset EV1 - Raw read counts and differential expression comparison of bulk RNAseq from E16 and wL3 macrophages, glia and neurons.
The first sheet of the table (i.e. raw data) contains the raw read counts, the normalized read counts as well as the mean expression in each tissue, the second sheet (i.e. L2FC) contains the differential expression values (L2FC) generated with DESeq2 comparing for each stage, macrophages versus glia and neurons (HvsNG), glia versus macrophages and neurons (GvsNH) and neurons versus glia and macro…

## Sheet: raw data
Id	E16_Glia_1	E16_Glia_2	E16_Glia_3	L3_Glia_1	L3_Glia_2	L3_Glia_3	L3_Hemocytes_1	L3_Hemocytes_2	L3_Hemocytes_3	L3_Neurons_1	L3_Neurons_2	L3_Neurons_3	E16_Hemocytes_1	E16_Hemocytes_2	E16_Hemocytes_3	E16_Neurons_1	E16_Neurons_2	E16_Neurons_3	Id	norm.E16_Glia_1	norm.E16_Glia_2	norm.E16_Glia_3	norm.L3_Glia_1	norm.L3_Glia_2	norm.L3_Glia_3	norm.L3_Hemocytes_1	norm.L3_Hemocytes_2	norm.L3_Hemocytes_3	norm.L3_Neurons_1	norm.L3_Neurons_2	norm.L3_Neurons_3	norm.E16_Hemocytes_1	norm.E16_Hemocytes_2	norm.E16_Hemocytes_3	norm.E16_Neurons_1	norm.E16_Neurons_2	norm.E16_Neurons_3	Id	baseMean	E16_Glia	L3_Glia	L3_Hemocytes	L3_Neurons	E16_Hemocytes	E16_Neurons
FBgn0000003	0	0	0	0	0	0	0	0	0	0	0	0	0	0	0	0	0	0	FBgn0000003	0	0	0	0	0	0	0	0	0	0	0	0	0	0	0	0	0	0	FBgn0000003	0	0	0	0	0	0	0
FBgn0000008	330	206	860	406	179	278	1412	610	440	1627	1247	3437	724	136	155	351	1047	952	FBgn0000008	513	302	1420	306	163	221	876	665	544	928	850	1405	671	123	173	501	1311	1081	FBgn0000008	669.57	745	230	695	1061	322	964
FBgn0000014	1029	340	950	235	208	148	7	0	0	1013	1098	3093	639	643	427	499	4533	3808	FBgn0000014	1599	499	1569	177	190	118	4	0	0	578	748	1264	593	583	477	712	5674	4324	FBgn0000014	1061.56	1222	162	1	863	551	3570
FBgn0000015	585	977	680	92	95	55	2	0	0	695	303	830	329	43	221	534	3646	4044	FBgn0000015	909	1433	1123	69	87	44	1	0	0	396	206	339	305	39	247	762	4564	4591	FBgn0000015	839.8	1155	67	0	314	197	3306
FBgn0000017	1543	1777	2891	7029	5153	5159	7205	5525	4154	2941	6071	11566	1141	846	576	678	4468	3610	FBgn0000017	2397	2606	4773	5292	4701	4100	4468	6021	5134	1678	4137	4728	1058	767	644	968	5593	4099	FBgn0000017	3509.13	3259	4698	5208	3514	823	3553
FBgn0000018	89	49	104	831	605	685	1962	1339	981	1040	597	746	843	1172	688	88	180	220	FBgn0000018	138	72	172	626	552	544	1217	1459	1212	593	407	305	782	1063	769	126	225	250	FBgn0000018	583.99	127	574	1296	435	871	200
FBgn0000022	0	0	2	4	0	0	0	1	0	0	10	0	0	0	0	0	0	1	FBgn0000022	0	0	3	3	0	0	0	1	0	0	7	0	0	0	0	0	0	1	FBgn0000022	0.85	1	1	0	2	0	0
FBgn0000024	5422	7261	13690	28715	25186	17270	145	55	11	2279	1966	4662	367	29	14	459	6172	4626	FBgn0000024	8424	10649	22603	21621	22975	13726	90	60	14	1300	1340	1906	340	26	16	655	7726	5252	FBgn0000024	6595.65	13892	19441	55	1515	127	4544
FBgn0000028	19	38	29	15	12	27	7	4	6	59	72	193	19	0	17	32	317	318	FBgn0000028	30	56	48	11	11	21	4	4	7	34	49	79	18	0	19	46	397	361	FBgn0000028	66.37	45	14	5	54	12	268
FBgn0000032	1614	1314	995	4851	3096	3596	5977	4186	3064	2107	1985	2381	4172	4320	5289	815	1039	1259	FBgn0000032	2508	1927	1643	3653	2824	2858	3706	4562	3787	1202	1353	973	3869	3917	5913	1164	1301	1429	FBgn0000032	2699.38	2026	3112	4018	1176	4566	1298
FBgn0000036	250	187	239	66	24	65	2	0	0	707	571	1633	43	104	0	229	3297	2803	FBgn0000036	388	274	395	50	22	52	1	0	0	403	389	667	40	94	0	327	4127	3182	FBgn0000036	578.46	352	41	0	486	45	2545
FBgn0000037	229	361	450	104	19	121	90	50	75	1066	1733	2432	109	9	113	456	2918	2077	FBgn0000037	356	529	743	78	17	96	56	54	93	608	1181	994	101	8	126	651	3653	2358	FBgn0000037	650.19	543	64	68	928	78	2221
FBgn0000038	547	964	678	259	37	163	1	0	0	6311	3840	6845	233	340	216	1748	8369	7729	FBgn0000038	850	1414	1119	195	34	130	1	0	0	3600	2617	2798	216	308	242	2496	10476	8775	FBgn0000038	1959.41	1128	120	0	3005	255	7249
FBgn0000039	595	550	498	448	143	631	0	0	0	15478	14537	23562	127	358	199	1477	3424	2943	FBgn0000039	924	807	822	337	130	501	0	0	0	8829	9906	9631	118	325	222	2109	4286	3341	FBgn0000039	2349.45	851	323	0	9455	222	3245
FBgn0000042	84580	85074	82742	318408	239495	294885	994523	583984	481332	240672	258057	463531	216956	241777	191429	83407	108958	106561	FBgn0000042	131414	124766	136611	239744	218471	234365	616710	636452	594892	137292	175852	189467	201198	219238	214030	119080	136386	120988	FBgn0000042	247053	130930	230860	616018	167537	211489	125485
FBgn0000043	23606	16029	14788	60389	36937	63329	1510656	1235611	840479	381443	240107	360848	186625	186339	163034	36077	77031	74711	FBgn0000043	36677	23508	24416	45470	33694	50332	936768	1346624	1038772	217595	163620	147495	173070	168968	182283	51507	96422	84826	FBgn0000043	267891	28200	43165	1107388	176237	174774	77585
FBgn0000044	152132	60519	38499	37	7	20	55	29	24	215	243	130	31349	47813	33322	58894	36457	47126	FBgn0000044	236371	88755	63564	28	6	16	34	32	30	123	166	53	29072	43356	37256	84083	45634	53506	FBgn0000044	37893.6	129563	17	32	114	36561	61074
FBgn0000045	69	25	23	20	12	10	68	13	8	65	9	14	22	6	8	32	34	48	FBgn0000045	107	37	38	15	11	8	42	14	10	37	6	6	20	5	9	46	43	54	FBgn0000045	28.25	61	11	22	16	11	48
FBgn0000046	16615	9521	6110	44	26	90	37	27	36	101	165	156	1511	6254	3300	9089	7627	8551	FBgn0000046	25815	13963	10088	33	24	72	23	29	44	58	112	64	1401	5671	3690	12976	9547	9709	FBgn0000046	5184.39	16622	43	32	78	3587	10744
FBgn0000047	7	5	7	6	38	4	6	9	4	25	33	28	2	1	0	4	5	9	FBgn0000047	11	7	12	5	35	3	4	10	5	14	22	11	2	1	0	6	6	10	FBgn0000047	9.1	10	14	6	16	1	7
FBgn0000052	1107	1337	1238	4889	3068	4474	9042	5692	4594	171	636	443	1325	631	871	702	604	635	FBgn0000052	1720	1961	2044	3681	2799	3556	5607	6203	5678	98	433	181	1229	572	974	1002	756	721	FBgn0000052	2178.59	1908	3345	5829	237	925	826
FBgn0000053	2004	2399	2538	5980	4087	6520	4227	2165	1987	926	311	741	4356	2196	2418	1404	1144	1079	FBgn0000053	3114	3518	4190	4503	3728	5182	2621	2360	2456	528	212	303	4040	1991	2703	2004	1432	1225	FBgn0000053	2561.69	3607	4471	2479	348	2911	1554
FBgn0000054	2438	2560	2403	3530	2663	3356	3140	2014	1469	6443	4190	6744	5137	4887	3542	2107	4738	4919	FBgn0000054	3788	3754	3967	2658	2429	2667	1947	2195	1816	3675	2855	2757	4764	4431	3960	3008	5931	5585	FBgn0000054	3454.92	3836	2585	1986	3096	4385	4841
FBgn0000055	46	73	35	3	19	4	2	0	0	0	0	0	5	0	5	9	10	12	FBgn0000055	71	107	58	2	17	3	1	0	0	0	0	0	5	0	6	13	13	14	FBgn0000055	17.2	79	7	0	0	4	13
FBgn0000056	0	0	0	0	0	0	0	0	0	0	0	0	0	0	0	0	0	0	FBgn0000056	0	0	0	0	0	0	0	0	0	0	0	0	0	0	0	0	0	0	FBgn0000056	0	0	0	0	0	0	0
FBgn0000057	657	806	635	1591	1241	1324	3816	2691	1668	2254	1486	2509	1762	2882	1203	850	913	1025	FBgn0000057	1021	1182	1048	1198	1132	1052	2366	2933	2062	1286	1013	1026	1634	2613	1345	1214	1143	1164	FBgn0000057	1468.37	1084	1127	2454	1108	1864	1174
FBgn0000061	562	161	129	24	47	37	0	0	0	0	36	14	387	340	128	306	174	245	FBgn0000061	873	236	213	18	43	29	0	0	0	0	25	6	359	308	143	437	218	278	FBgn0000061	177	441	30	0	10	270	311
FBgn0000063	104	40	62	910	903	906	506	233	281	1175	816	1383	43	52	8	49	168	261	FBgn0000063	162	59	102	685	824	720	314	254	347	670	556	565	40	47	9	70	210	296	FBgn0000063	329.49	108	743	305	597	32	192
FBgn0000064	64667	95933	73329	16213	15726	15478	39098	20286	17921	162913	121741	197094	90701	113075	89257	37211	69017	60720	FBgn0000064	100475	140692	121070	12207	14345	12301	24245	22109	22149	92934	82960	80561	84113	102534	99795	53126	86391	68941	FBgn0000064	67830.5	120746	12951	22834	85485	95481	69486
FBgn0000071	5992	5904	4503	203717	154999	179480	206941	169096	94555	5911	6245	9941	1105	1388	1275	1076	781	828	FBgn0000071	9310	8659	7435	153388	141392	142645	128325	184288	116863	3372	4256	4063	1025	1259	1426	1536	978	940	FBgn0000071	50619.9	8468	145808	143159	3897	1237	1151
FBgn0000075	2212	1298	719	0	17	0	2	0	0	0	14	0	3669	1906	893	6225	1176	2158	FBgn0000075	3437	1904	1187	0	16	0	1	0	0	0	10	0	3403	1728	998	8887	1472	2450	FBgn0000075	1416.26	2176	5	0	3	2043	4270
FBgn0000077	409	394	207	860	704	718	994	571	367	531	422	608	1142	1574	1321	410	230	307	FBgn0000077	635	578	342	648	642	571	616	622	454	303	288	249	1059	1427	1477	585	288	349	FBgn0000077	618.43	518	620	564	280	1321	407
FBgn0000078	15	32	3	0	0	0	4	0	3	17	331	153	5	8	27	75	12	11	FBgn0000078	23	47	5	0	0	0	2	0	4	10	226	63	5	7	30	107	15	12	FBgn0000078	30.88	25	0	2	100	14	45
FBgn0000079	51	56	7	0	0	0	23	5	7	74	354	173	20	52	27	120	21	18	FBgn0000079	79	82	12	0	0	0	14	5	9	42	241	71	19	47	30	171	26	20	FBgn0000079	48.3	58	0	9	118	32	72
FBgn0000083	9566	11351	9422	9223	7656	9884	24126	12012	10270	12122	6821	11198	14428	17770	11483	11306	7112	6628	FBgn0000083	14863	16647	15556	6944	6984	7855	14961	13091	12693	6915	4648	4577	13380	16113	12839	16142	8902	7525	FBgn0000083	11146.5	15689	7261	13582	5380	14111	10856
FBgn0000084	2463	3283	2906	3588	3147	3349	1970	1073	1516	4143	2673	4217	49	42	40	587	536	404	FBgn0000084	3827	4815	4798	2702	2871	2662	1222	1169	1874	2363	1822	1724	45	38	45	838	671	459	FBgn0000084	1885.7	4480	2745	1422	1970	43	656
FBgn0000092	0	0	10	8	8	2	8	4	4	5	18	14	0	0	0	25	13	17	FBgn0000092	0	0	17	6	7	2	5	4	5	3	12	6	0	0	0	36	16	19	FBgn0000092	7.66	6	5	5	7	0	24
FBgn0000094	0	0	0	0	0	0	0	0	0	0	0	0	0	0	0	0	0	0	FBgn0000094	0	0	0	0	0	0	0	0	0	0	0	0	0	0	0	0	0	0	FBgn0000094	0	0	0	0	0	0	0
FBgn0000097	2757	3714	4083	2741	2621	1892	7966	5232	3911	256	211	418	5776	4403	2851	760	1935	2340	FBgn0000097	4284	5447	6741	2064	2391	1504	4940	5702	4834	146	144	171	5356	3993	3188	1085	2422	2657	FBgn0000097	3170.38	5491	1986	5159	154	4179	2055
FBgn0000099	229	112	173	41	72	118	4	1	0	320	213	912	90	108	153	168	593	759	FBgn0000099	356	164	286	31	66	94	2	1	0	183	145	373	83	98	171	240	742	862	FBgn0000099	216.47	269	64	1	234	117	615
FBgn0000100	33823	23593	12987	28188	26830	31455	46870	22653	19096	55362	49583	85832	50656	59620	44364	42498	13455	14217	FBgn0000100	52552	34601	21442	21224	24475	24999	29064	24688	23601	31581	33788	35084	46977	54062	49602	60674	16842	16142	FBgn0000100	33411	36198	23566	25784	33484	50214	31219
FBgn0000108	2367	1906	3298	2459	1241	3421	21	6	5	20849	28742	49100	635	398	51	2674	31183	25835	FBgn0000108	3678	2795	5445	1851	1132	2719	13	7	6	11893	19586	20069	589	361	57	3818	39033	29333	FBgn0000108	7910.28	3973	1901	9	17183	336	24061
FBgn0000109	2163	2288	1728	873	784	893	868	397	309	488	320	571	1297	1161	1201	869	469	526	FBgn0000109	3361	3355	2853	657	715	710	538	433	382	278	218	233	1203	1053	1343	1241	587	597	FBgn0000109	1097.63	3190	694	451	243	1200	808
FBgn0000114	186	176	137	89	115	111	1	2	0	852	707	1544	139	66	190	321	1369	1134	FBgn0000114	289	258	226	67	105	88	1	2	0	486	482	631	129	60	212	458	1714	1288	FBgn0000114	360.88	258	87	1	533	134	1153
FBgn0000115	964	716	631	1775	1221	1900	1585	847	650	3871	2401	4650	1155	1391	1249	783	392	487	FBgn0000115	1498	1050	1042	1336	1114	1510	983	923	803	2208	1636	1901	1071	1261	1396	1118	491	553	FBgn0000115	1216.38	1197	1320	903	1915	1243	721
FBgn0000116	63855	76476	55370	479827	373310	486958	54	77	43	150147	127589	194770	17273	19722	13641	36985	34682	30155	FBgn0000116	99213	112157	91419	361283	340539	387018	33	84	53	85652	86945	79612	16018	17884	15252	52804	43413	34238	FBgn0000116	101312	100930	362947	57	84070	16385	43485
FBgn0000117	23112	19565	21657	29076	22122	29224	49557	29492	23523	65345	62150	103885	61681	78163	58309	29138	23433	24480	FBgn0000117	35910	28693	35757	21893	20180	23226	30731	32142	29073	37276	42352	42463	57201	70877	65193	41600	29332	27794	FBgn0000117	37316.2	33453	21766	30649	40697	64424	32909
FBgn0000119	1330	685	1265	5657	5846	4435	2031	1793	1112	592	389	970	2565	3778	1095	480	1323	1383	FBgn0000119	2066	1005	2089	4259	5333	3525	1259	1954	1374	338	265	396	2379	3426	1224	685	1656	1570	FBgn0000119	1933.56	1720	4372	1529	333	2343	1304
FBgn0000120	1	161	35	0	0	0	0	0	0	0	0	0	14	0	0	243	159	80	FBgn0000120	2	236	58	0	0	0	0	0	0	0	0	0	13	0	0	347	199	91	FBgn0000120	52.51	99	0	0	0	4	212
FBgn0000121	6	21	0	7	0	0	0	0	0	0	0	0	19	0	452	29	45	22	FBgn0000121	9	31	0	5	0	0	0	0	0	0	0	0	18	0	505	41	56	25	FBgn0000121	38.39	13	2	0	0	174	41
FBgn0000137	85	171	135	61	64	188	1	0	0	0	58	145	45	15	37	152	988	1188	FBgn0000137	132	251	223	46	58	149	1	0	0	0	40	59	42	14	41	217	1237	1349	FBgn0000137	214.34	202	84	0	33	32	934
FBgn0000139	364	393	400	3411	2745	3061	3723	2211	1858	2143	1858	3662	370	810	1625	859	621	726	FBgn0000139	566	576	660	2568	2504	2433	2309	2410	2296	1222	1266	1497	343	734	1817	1226	777	824	FBgn0000139	1446.11	601	2502	2338	1328	965	942
FBgn0000140	98	13	80	3077	1868	2001	707	272	407	8	259	527	127	12	32	101	166	220	FBgn0000140	152	19	132	2317	1704	1590	438	296	503	5	176	215	118	11	36	144	208	250	FBgn0000140	461.95	101	1870	412	132	55	201
FBgn0000146	37	13	51	43	13	38	221	81	53	845	404	469	106	65	6	46	66	77	FBgn0000146	57	19	84	32	12	30	137	88	66	482	275	192	98	59	7	66	83	87	FBgn0000146	104.15	53	25	97	316	55	79
FBgn0000147	76	138	101	933	668	837	373	171	197	545	429	463	41	350	170	153	118	137	FBgn0000147	118	202	167	702	609	665	231	186	243	311	292	189	38	317	190	218	148	156	FBgn0000147	276.95	162	659	220	264	182	174
FBgn0000150	3415	2000	952	11843	13199	17415	12417	6379	4643	38815	28320	47515	3619	2928	4096	3659	576	928	FBgn0000150	5306	2933	1572	8917	12040	13841	7700	6952	5738	22142	19299	19422	3356	2655	4580	5224	721	1054	FBgn0000150	7969.52	3270	11599	6797	20288	3530	2333
FBgn0000152	60	92	124	1281	1279	961	1159	705	1859	668	388	716	72	32	29	182	208	215	FBgn0000152	93	135	205	965	1167	764	719	768	2298	381	264	293	67	29	32	260	260	244	FBgn0000152	496.84	144	965	1262	313	43	255
FBgn0000153	85	23	59	53	77	76	263	17	11	33	56	131	8	8	36	169	70	84	FBgn0000153	132	34	97	40	70	60	163	19	14	19	38	54	7	7	40	241	88	95	FBgn0000153	67.71	88	57	65	37	18	141
FBgn0000157	777	955	1846	2304	2039	2093	0	0	0	11	36	124	104	50	0	134	780	741	FBgn0000157	1207	1401	3048	1735	1860	1663	0	0	0	6	25	51	96	45	0	191	976	841	FBgn0000157	730.34	1885	1753	0	27	47	669
FBgn0000158	0	13	0	45	0	10	151	45	41	3	150	240	50	293	140	12	9	11	FBgn0000158	0	19	0	34	0	8	94	49	51	2	102	98	46	266	157	17	11	12	FBgn0000158	53.65	6	14	65	67	156	13
FBgn0000163	443	365	273	353	420	375	940	816	570	16	122	140	637	478	392	507	842	788	FBgn0000163	688	535	451	266	383	298	583	889	704	9	83	57	591	433	438	724	1054	895	FBgn0000163	504.58	558	316	725	50	487	891
FBgn0000166	76	36	23	0	0	0	0	0	2	0	0	0	34	389	211	82	104	78	FBgn0000166	118	53	38	0	0	0	0	0	2	0	0	0	32	353	236	117	130	89	FBgn0000166	64.85	70	0	1	0	207	112
FBgn0000173	1066	1370	897	4157	4102	4485	4760	2980	1998	10959	7780	15233	1858	2364	1846	1025	1721	2054	FBgn0000173	1656	2009	1481	3130	3742	3565	2952	3248	2469	6252	5302	6226	1723	2144	2064	1463	2154	2332	FBgn0000173	2995.1	1715	3479	2890	5927	1977	1983
FBgn0000179	239	129	298	1665	1052	1430	1	0	2	375	472	1390	124	192	2	311	2018	1871	FBgn0000179	371	189	492	1254	960	1137	1	0	2	214	322	568	115	174	2	444	2526	2124	FBgn0000179	605.27	351	1117	1	368	97	1698
FBgn0000180	98	96	218	7318	7293	6551	2430	2017	1234	1619	2090	3126	2897	1153	1501	73	294	416	FBgn0000180	152	141	360	5510	6653	5207	1507	2198	1525	924	1424	1278	2687	1046	1678	104	368	472	FBgn0000180	1846.27	218	5790	1743	1209	1804	315
FBgn0000181	3371	2809	1582	4591	4562	5765	8186	4220	1991	13953	9497	16965	5938	4798	4440	4200	1721	2279	FBgn0000181	5238	4120	2612	3457	4162	4582	5076	4599	2461	7960	6472	6934	5507	4351	4964	5996	2154	2588	FBgn0000181	4623.93	3990	4067	4045	7122	4941	3579
FBgn0000182	0	0	0	0	0	0	0	0	0	0	0	0	0	0	0	0	1	0	FBgn0000182	0	0	0	0	0	0	0	0	0	0	0	0	0	0	0	0	1	0	FBgn0000182	0.07	0	0	0	0	0	0
FBgn0000183	663	710	846	1311	956	917	2215	1492	1384	512	1196	2089	579	360	489	520	1841	1612	FBgn0000183	1030	1041	1397	987	872	729	1374	1626	1711	292	815	854	537	326	547	742	2304	1830	FBgn0000183	1056.36	1156	863	1570	654	470	1625
FBgn0000206	10	180	44	0	0	0	4	0	0	0	0	0	112	5	15	601	1606	1352	FBgn0000206	16	264	73	0	0	0	2	0	0	0	0	0	104	5	17	858	2010	1535	FBgn0000206	271.29	118	0	1	0	42	1468
FBgn0000210	570	402	684	14130	10697	8291	43536	23385	21397	1550	1804	3800	153	205	192	653	7868	6851	FBgn0000210	886	590	1129	10639	9758	6589	26997	25486	26445	884	1229	1553	142	186	215	932	9849	7779	FBgn0000210	7293.76	868	8995	26309	1222	181	6187
FBgn0000212	703	417	846	5299	3720	4968	6687	4458	3714	3248	4711	9621	641	1034	250	881	2861	3595	FBgn0000212	1092	612	1397	3990	3393	3948	4147	4859	4590	1853	3210	3933	594	938	280	1258	3581	4082	FBgn0000212	2653.09	1034	3777	4532	2999	604	2974
FBgn0000216	37	226	78	20	13	45	1	0	0	53	45	63	5	22	26	14	32	55	FBgn0000216	57	331	129	15	12	36	1	0	0	30	31	26	5	20	29	20	40	62	FBgn0000216	46.88	172	21	0	29	18	41
FBgn0000221	83	102	109	765	630	774	1079	782	494	481	289	283	426	403	622	384	188	222	FBgn0000221	129	150	180	576	575	615	669	852	611	274	197	116	395	365	695	548	235	252	FBgn0000221	413.04	153	589	711	196	485	345
FBgn0000227	0	130	25	0	0	0	3	0	0	0	0	0	0	0	0	0	2	1	FBgn0000227	0	191	41	0	0	0	2	0	0	0	0	0	0	0	0	0	3	1	FBgn0000227	13.19	77	0	1	0	0	1
FBgn0000228	519	834	906	1496	885	1197	2461	1522	1278	822	687	903	1588	1548	1590	709	1161	1018	FBgn0000228	806	1223	1496	1126	807	951	1526	1659	1580	469	468	369	1473	1404	1778	1012	1453	1156	FBgn0000228	1153.13	1175	961	1588	435	1552	1207
FBgn0000229	2234	2167	1971	3464	1765	2440	4079	2367	1915	23618	14492	24626	2145	2139	2209	3449	7681	8932	FBgn0000229	3471	3178	3254	2608	1610	1939	2529	2580	2367	13473	9876	10066	1989	1940	2470	4924	9615	10141	FBgn0000229	4890.53	3301	2052	2492	11138	2133	8227
FBgn0000233	117	213	123	112	75	154	1	0	3	337	364	414	61	38	0	40	276	228	FBgn0000233	182	312	203	84	68	122	1	0	4	192	248	169	57	34	0	57	345	259	FBgn0000233	129.93	232	91	2	203	30	220
FBgn0000239	607	1176	957	3810	2894	3345	7232	3287	3299	4673	4293	7118	2963	1767	2336	1023	1784	2173	FBgn0000239	943	1725	1580	2869	2640	2658	4485	3582	4077	2666	2925	2909	2748	1602	2612	1461	2233	2467	FBgn0000239	2565.7	1416	2722	4048	2833	2321	2054
FBgn0000241	302	74	215	219	115	127	12	3	90	51	53	156	1572	1233	960	399	315	409	FBgn0000241	469	109	355	165	105	101	7	3	111	29	36	64	1458	1118	1073	570	394	464	FBgn0000241	368.44	311	124	40	43	1216	476
FBgn0000244	2019	2477	2638	1270	1227	1193	307	71	118	1	105	308	842	535	324	996	1394	1146	FBgn0000244	3137	3633	4355	956	1119	948	190	77	146	1	72	126	781	485	362	1422	1745	1301	FBgn0000244	1158.7	3708	1008	138	66	543	1489
FBgn0000246	111	152	77	99	77	113	96	68	41	19	39	69	202	251	571	66	280	351	FBgn0000246	172	223	127	75	70	90	60	74	51	11	27	28	187	228	638	94	350	399	FBgn0000246	161.31	174	78	62	22	351	281
FBgn0000247	1621	773	1344	1514	873	1016	1897	1095	976	1166	2465	4230	2409	3433	1635	617	1497	1333	FBgn0000247	2519	1134	2219	1140	796	807	1176	1193	1206	665	1680	1729	2234	3113	1828	881	1874	1513	FBgn0000247	1539.34	1957	914	1192	1358	2392	1423
FBgn0000250	2312	1234	2101	2586	2262	2051	11172	4590	5761	2045	1972	3090	5443	6998	5744	1953	3627	3388	FBgn0000250	3592	1810	3469	1947	2063	1630	6928	5002	7120	1167	1344	1263	5048	6346	6422	2788	4540	3847	FBgn0000250	3684.76	2957	1880	6350	1258	5939	3725
FBgn0000251	243	271	197	0	0	0	2	0	0	0	10	30	384	344	21	228	375	371	FBgn0000251	378	397	325	0	0	0	1	0	0	0	7	12	356	312	23	326	469	421	FBgn0000251	168.24	367	0	0	6	230	405
FBgn0000253	2948	3390	3202	3392	2983	4073	13741	5356	2543	17372	13058	27698	3053	4453	3716	3470	22189	19855	FBgn0000253	4580	4972	5287	2554	2721	3237	8521	5837	3143	9910	8898	11321	2831	4038	4155	4954	27775	22543	FBgn0000253	7626.52	4946	2837	5834	10043	3675	18424
FBgn0000256	315	487	566	1023	790	848	1491	1003	722	54	25	205	2704	2542	1541	274	629	705	FBgn0000256	489	714	934	770	721	674	925	1093	892	31	17	84	2508	2305	1723	391	787	800	FBgn0000256	881.07	712	722	970	44	2179	659
FBgn0000257	886	628	639	1562	1406	1530	3384	2588	1903	1620	1491	2902	1347	981	1146	816	849	879	FBgn0000257	1377	921	1055	1176	1283	1216	2098	2821	2352	924	1016	1186	1249	890	1281	1165	1063	998	FBgn0000257	1337.24	1118	1225	2424	1042	1140	1075
FBgn0000259	2922	2782	3365	6417	5154	5731	7251	3634	3540	6741	5629	9774	3630	3178	3007	1365	5053	5223	FBgn0000259	4540	4080	5556	4832	4702	4555	4496	3960	4375	3845	3836	3995	3366	2882	3362	1949	6325	5930	FBgn0000259	4254.79	4725	4696	4277	3892	3203	4735
FBgn0000261	10723	8013	3908	15807	11629	15275	134426	92110	62153	3649	4107	5445	37968	48709	36114	7333	3400	4480	FBgn0000261	16661	11752	6452	11902	10608	12140	83358	100386	76817	2082	2799	2226	35210	44168	40378	10469	4256	5087	FBgn0000261	26486.1	11622	11550	86854	2369	39919	6604
FBgn0000273	1383	2467	3347	7772	6737	5223	4898	4101	2851	6725	8593	16137	2840	2717	2717	1406	13543	11340	FBgn0000273	2149	3618	5526	5852	6146	4151	3037	4469	3524	3836	5856	6596	2634	2464	3038	2007	16952	12875	FBgn0000273	5262.76	3764	5383	3677	5429	2712	10611
FBgn0000274	0	0	0	0	0	0	0	6	2	0	0	0	20	0	0	1	4	5	FBgn0000274	0	0	0	0	0	0	0	7	2	0	0	0	19	0	0	1	5	6	FBgn0000274	2.2	0	0	3	0	6	4
FBgn0000276	0	0	0	0	0	0	1	1	0	0	0	0	0	0	0	0	0	0	FBgn0000276	0	0	0	0	0	0	1	1	0	0	0	0	0	0	0	0	0	0	FBgn0000276	0.09	0	0	1	0	0	0
FBgn0000277	0	0	0	0	0	0	4	2	1	0	0	1	0	0	0	1	0	0	FBgn0000277	0	0	0	0	0	0	2	2	1	0	0	0	0	0	0	1	0	0	FBgn0000277	0.43	0	0	2	0	0	0
FBgn0000278	0	0	0	1	0	4	2	0	1	0	0	0	0	0	0	0	0	0	FBgn0000278	0	0	0	1	0	3	1	0	1	0	0	0	0	0	0	0	0	0	FBgn0000278	0.36	0	1	1	0	0	0
FBgn0000279	0	5	0	5	7	2	38	9	6	0	0	8	3	0	0	4	1	2	FBgn0000279	0	7	0	4	6	2	24	10	7	0	0	3	3	0	0	6	1	2	FBgn0000279	4.17	2	4	14	1	1	3
FBgn0000280	0	0	0	0	0	0	0	0	0	0	0	0	0	0	0	0	0	0	FBgn0000280	0	0	0	0	0	0	0	0	0	0	0	0	0	0	0	0	0	0	FBgn0000280	0	0	0	0	0	0	0
FBgn0000281	0	0	0	0	0	0	0	0	0	0	0	0	0	0	0	0	0	0	FBgn0000281	0	0	0	0	0	0	0	0	0	0	0	0	0	0	0	0	0	0	FBgn0000281	0	0	0	0	0	0	0
FBgn0000283	578	1160	1585	4614	3506	4834	9533	7487	5746	2285	2465	3359	1794	1679	1669	620	3421	3713	FBgn0000283	898	1701	2617	3474	3198	3842	5911	8160	7102	1303	1680	1373	1664	1522	1866	885	4282	4216	FBgn0000283	3094.15	1739	3505	7058	1452	1684	3128
FBgn0000286	377	436	477	1188	1294	1077	3438	2301	1680	366	440	1030	397	350	244	165	873	847	FBgn0000286	586	639	788	894	1180	856	2132	2508	2076	209	300	421	368	317	273	236	1093	962	FBgn0000286	879.87	671	977	2239	310	319	764
FBgn0000287	150	203	179	92	32	12	7	0	0	524	645	1337	50	194	3	591	1364	1155	FBgn0000287	233	298	296	69	29	10	4	0	0	299	440	546	46	176	3	844	1707	1311	FBgn0000287	350.65	276	36	1	428	75	1287
FBgn0000289	2840	3104	2772	5314	4933	4573	7897	5648	3862	4319	4267	8282	6652	5273	4996	2389	7857	7336	FBgn0000289	4413	4552	4577	4001	4500	3634	4897	6155	4773	2464	2908	3385	6169	4781	5586	3411	9835	8329	FBgn0000289	4909.46	4514	4045	5275	2919	5512	7192
FBgn0000299	16368	11660	14344	15909	13971	15669	523282	258260	289348	360	618	579	1914700	1844530	1173358	45864	261079	251376	FBgn0000299	25431	17100	23683	11979	12745	12453	324491	281463	357613	205	421	237	1775630	1672582	1311891	65480	326801	285408	FBgn0000299	361423	22071	12392	321189	288	1586701	225896
FBgn0000303	165	222	134	52	61	35	8	0	0	1756	1342	2868	23	59	3	521	1995	1845	FBgn0000303	256	326	221	39	56	28	5	0	0	1002	915	1172	21	53	3	744	2497	2095	FBgn0000303	524.07	268	41	2	1030	26	1779
FBgn0000307	761	722	1308	1814	1439	847	3200	2005	1447	1021	986	2766	691	275	292	486	2595	2588	FBgn0000307	1182	1059	2160	1366	1313	673	1984	2185	1788	582	672	1131	641	249	326	694	3248	2938	FBgn0000307	1344.02	1467	1117	1986	795	405	2293
FBgn0000308	11829	10200	8566	34516	27650	33754	102074	46540	42700	37780	39253	73993	22535	29718	22277	9371	12251	14903	FBgn0000308	18379	14959	14143	25989	25223	26827	63297	50721	52774	21552	26749	30244	20898	26948	24907	13379	15335	16921	FBgn0000308	27180.2	15827	26013	55597	26182	24251	15212
FBgn0000316	883	794	1048	4343	3152	4342	6793	4009	3741	3038	3068	4845	1922	2535	2730	1041	1255	1631	FBgn0000316	1372	1164	1730	3270	2875	3451	4212	4369	4624	1733	2091	1980	1782	2299	3052	1486	1571	1852	FBgn0000316	2495.25	1422	3199	4402	1935	2378	1636
FBgn0000317	1051	1083	1431	1545	976	1459	637	302	182	0	79	5	1349	762	625	331	1127	937	FBgn0000317	1633	1588	2363	1163	890	1160	395	329	225	0	54	2	1251	691	699	473	1411	1064	FBgn0000317	855	1861	1071	316	19	880	983
FBgn0000318	1811	1488	973	2523	2004	3049	2673	1278	1829	4806	4340	7480	2585	4165	3499	2511	755	991	FBgn0000318	2814	2182	1606	1900	1828	2423	1658	1393	2261	2742	2957	3057	2397	3777	3912	3585	945	1125	FBgn0000318	2364.56	2201	2050	1771	2919	3362	1885
FBgn0000319	8766	9815	12664	22039	15857	17609	93589	63866	50180	18677	22160	41126	35602	34170	24140	4925	14721	14323	FBgn0000319	13620	14394	20909	16594	14465	13995	58035	69604	62019	10654	15101	16810	33016	30985	26990	7031	18427	16262	FBgn0000319	25495.1	16308	15018	63219	14188	30330	13907
FBgn0000320	3	57	113	117	21	148	4	3	0	82	313	376	42	0	1	144	245	369	FBgn0000320	5	84	187	88	19	118	2	3	0	47	213	154	39	0	1	206	307	419	FBgn0000320	105.03	92	75	2	138	13	311
FBgn0000326	271	469	221	2561	1886	2391	3620	2325	1538	4248	3314	5022	2267	3147	2256	779	341	492	FBgn0000326	421	688	365	1928	1720	1900	2245	2534	1901	2423	2258	2053	2102	2854	2522	1112	427	559	FBgn0000326	1667.37	491	1849	2227	2245	2493	699
FBgn0000330	725	870	589	1512	1291	1325	2997	1519	1402	3036	2411	4638	3660	4278	3090	1508	1066	1103	FBgn0000330	1126	1276	972	1138	1178	1053	1858	1655	1733	1732	1643	1896	3394	3879	3455	2153	1334	1252	FBgn0000330	1818.29	1125	1123	1749	1757	3576	1580
FBgn0000337	31	0	13	21	20	15	1	1	8	0	15	2	0	0	0	50	25	17	FBgn0000337	48	0	21	16	18	12	1	1	10	0	10	1	0	0	0	71	31	19	FBgn0000337	14.46	23	15	4	4	0	40
FBgn0000339	2017	1790	1589	3154	2867	3340	3533	1895	1297	3791	2631	4868	2316	3823	3398	2838	917	1440	FBgn0000339	3134	2625	2624	2375	2615	2655	2191	2065	1603	2163	1793	1990	2148	3467	3799	4052	1148	1635	FBgn0000339	2448.87	2794	2548	1953	1982	3138	2278
FBgn0000346	530	587	702	1091	895	1020	594	503	281	17909	11065	16699	180	117	133	1057	4251	3374	FBgn0000346	823	861	1159	821	816	811	368	548	347	10216	7540	6826	167	106	149	1509	5321	3831	FBgn0000346	2345.59	948	816	421	8194	141	3554
FBgn0000351	268	182	103	415	290	401	84	81	133	331	181	305	0	66	0	189	69	83	FBgn0000351	416	267	170	312	265	319	52	88	164	189	123	125	0	60	0	270	86	94	FBgn0000351	166.72	284	299	101	146	20	150
FBgn0000352	363	394	353	1395	501	900	2344	1598	1249	3555	3942	6524	701	539	375	490	1173	1318	FBgn0000352	564	578	583	1050	457	715	1454	1742	1544	2028	2686	2667	650	489	419	700	1468	1496	FBgn0000352	1182.74	575	741	1580	2460	519	1221
FBgn0000355	0	4	1	1	2	7	0	0	0	0	0	0	3	106	116	3	0	0	FBgn0000355	0	6	2	1	2	6	0	0	0	0	0	0	3	96	130	4	0	0	FBgn0000355	13.81	3	3	0	0	76	1
FBgn0000356	0	0	2	0	0	0	0	0	0	0	0	0	0	0	6	2	1	0	FBgn0000356	0	0	3	0	0	0	0	0	0	0	0	0	0	0	7	3	1	0	FBgn0000356	0.78	1	0	0	0	2	1
FBgn0000357	0	0	1	12	6	13	2	1	0	1	7	0	10	14	0	1	2	2	FBgn0000357	0	0	2	9	5	10	1	1	0	1	5	0	9	13	0	1	3	2	FBgn0000357	3.46	1	8	1	2	7	2
FBgn0000358	1	9	0	0	0	0	0	0	0	0	0	0	0	0	0	1	0	0	FBgn0000358	2	13	0	0	0	0	0	0	0	0	0	0	0	0	0	1	0	0	FBgn0000358	0.9	5	0	0	0	0	0
FBgn0000359	0	0	0	0	5	0	0	0	0	0	0	0	1	9	17	5	7	0	FBgn0000359	0	0	0	0	5	0	0	0	0	0	0	0	1	8	19	7	9	0	FBgn0000359	2.7	0	2	0	0	9	5
FBgn0000360	0	15	0	0	0	0	0	0	0	0	0	0	10	10	0	23	11	10	FBgn0000360	0	22	0	0	0	0	0	0	0	0	0	0	9	9	0	33	14	11	FBgn0000360	5.46	7	0	0	0	6	19
FBgn0000370	6980	9555	6658	24482	18672	22563	43494	21282	17220	19400	22816	42032	27047	26795	22921	6883	8901	8977	FBgn0000370	10845	14013	10993	18434	17033	17932	26971	23194	21283	11067	15548	17180	25083	24297	25627	9827	11142	10192	FBgn0000370	17258.9	11950	17800	23816	14598	25002	10387
FBgn0000376	285	156	380	911	530	789	874	585	462	600	685	882	620	1724	1957	444	834	792	FBgn0000376	443	229	627	686	483	627	542	638	571	342	467	361	575	1563	2188	634	1044	899	FBgn0000376	717.72	433	599	584	390	1442	859
FBgn0000377	571	500	440	1942	1387	2037	2318	1620	1106	3339	2313	3298	1580	1996	1682	979	874	1010	FBgn0000377	887	733	726	1462	1265	1619	1437	1766	1367	1905	1576	1348	1465	1810	1881	1398	1094	1147	FBgn0000377	1382.58	782	1449	1523	1610	1719	1213
FBgn0000382	1496	851	1696	1208	895	910	2978	1594	1440	1054	1804	4175	5371	7395	5582	517	2625	2307	FBgn0000382	2324	1248	2800	910	816	723	1847	1737	1780	601	1229	1707	4981	6706	6241	738	3286	2619	FBgn0000382	2349.63	2124	816	1788	1179	5976	2214
FBgn0000384	310	542	556	1038	857	706	1248	726	762	572	376	651	561	655	874	223	895	902	FBgn0000384	482	795	918	782	782	561	774	791	942	326	256	266	520	594	977	318	1120	1024	FBgn0000384	679.37	732	708	836	283	697	821
FBgn0000392	0	0	0	0	0	0	0	0	0	0	0	0	0	0	0	0	0	0	FBgn0000392	0	0	0	0	0	0	0	0	0	0	0	0	0	0	0	0	0	0	FBgn0000392	0	0	0	0	0	0	0
FBgn0000394	819	1458	1424	2537	1312	1802	1261	749	1531	377	342	499	1772	1602	1282	1096	954	1071	FBgn0000394	1272	2138	2351	1910	1197	1432	782	816	1892	215	233	204	1643	1453	1433	1565	1194	1216	FBgn0000394	1274.88	1920	1513	1163	217	1510	1325
FBgn0000395	414	366	538	300	299	187	1246	715	616	798	899	1769	4041	5022	3015	597	2670	2139	FBgn0000395	643	537	888	226	273	149	773	779	761	455	613	723	3747	4554	3371	852	3342	2429	FBgn0000395	1395.28	689	216	771	597	3891	2208
FBgn0000404	603	576	709	3662	2407	3034	5708	3010	2496	299	91	272	2156	2778	2143	853	1124	1512	FBgn0000404	937	845	1171	2757	2196	2411	3540	3280	3085	171	62	111	1999	2519	2396	1218	1407	1717	FBgn0000404	1767.84	984	2455	3302	115	2305	1447
FBgn0000405	1438	1556	775	3798	2130	3858	1270	497	711	120	120	245	1245	8840	6122	2126	1206	1322	FBgn0000405	2234	2282	1280	2860	1943	3066	788	542	879	68	82	100	1155	8016	6845	3035	1510	1501	FBgn0000405	2121.34	1932	2623	736	83	5339	2015
FBgn0000406	778	362	205	0	0	0	22	7	25	11	2	4	2278	1502	2663	890	249	468	FBgn0000406	1209	531	338	0	0	0	14	8	31	6	1	2	2113	1362	2977	1271	312	531	FBgn0000406	594.73	693	0	18	3	2151	705
FBgn0000409	17215	21271	15822	4818	3872	5420	1083	434	346	11902	11763	22099	6683	8210	9128	7696	5982	6471	FBgn0000409	26747	31195	26123	3628	3532	4308	672	473	428	6790	8016	9033	6198	7445	10206	10988	7488	7347	FBgn0000409	9478.55	28022	3823	524	7946	7950	8608
FBgn0000411	859	431	491	375	319	476	7	2	0	2516	2097	3674	453	174	144	1938	7993	7606	FBgn0000411	1335	632	811	282	291	378	4	2	0	1435	1429	1502	420	158	161	2767	10005	8636	FBgn0000411	1680.45	926	317	2	1455	246	7136
FBgn0000412	953	1739	986	12404	9345	13376	12211	7692	5642	24822	16833	24048	765	1425	1022	3023	3275	3713	FBgn0000412	1481	2550	1628	9340	8525	10631	7572	8383	6973	14160	11471	9830	709	1292	1143	4316	4099	4216	FBgn0000412	6017.65	1886	9499	7643	11820	1048	4210
FBgn0000413	3507	4880	4385	5503	4773	4963	10096	6723	5296	3651	3994	6529	5035	4743	4905	1579	5026	4731	FBgn0000413	5449	7157	7240	4143	4354	3944	6261	7327	6545	2083	2722	2669	4669	4301	5484	2254	6291	5372	FBgn0000413	4903.61	6615	4147	6711	2491	4818	4639
FBgn0000414	2392	1116	2660	1880	2051	1125	678	437	423	2494	3853	7758	1651	1900	1772	595	3713	4153	FBgn0000414	3717	1637	4392	1416	1871	894	420	476	523	1423	2626	3171	1531	1723	1981	849	4648	4715	FBgn0000414	2111.78	3249	1394	473	2407	1745	3404
FBgn0000416	9594	9178	10717	62442	45156	53621	253292	189719	126654	24354	22652	36684	99775	118439	89075	4798	16000	17449	FBgn0000416	14906	13460	17694	47015	41192	42616	157068	206764	156535	13893	15436	14994	92528	107398	99592	6850	20028	19811	FBgn0000416	60432.3	15353	43608	173456	14774	99839	15563
FBgn0000422	273	804	528	3230	5120	2022	38	7	16	7097	4904	7029	411	433	250	750	932	686	FBgn0000422	424	1179	872	2432	4671	1607	24	8	20	4049	3342	2873	381	393	280	1071	1167	779	FBgn0000422	1420.47	825	2903	17	3421	351	1006
FBgn0000426	390	397	200	858	650	1191	374	279	184	3880	2455	3762	608	581	528	642	134	251	FBgn0000426	606	582	330	646	593	947	232	304	227	2213	1673	1538	564	527	590	917	168	285	FBgn0000426	718.98	506	729	254	1808	560	457
FBgn0000427	0	0	0	0	0	0	4	0	0	0	0	0	0	0	2	2	8	3	FBgn0000427	0	0	0	0	0	0	2	0	0	0	0	0	0	0	2	3	10	3	FBgn0000427	1.17	0	0	1	0	1	5
FBgn0000439	91	4	69	23	23	55	0	0	0	125	181	228	20	85	0	52	348	469	FBgn0000439	141	6	114	17	21	44	0	0	0	71	123	93	19	77	0	74	436	532	FBgn0000439	98.28	87	27	0	96	32	347
FBgn0000442	196	214	191	11	0	0	0	0	0	0	3	36	18	0	0	259	258	267	FBgn0000442	305	314	315	8	0	0	0	0	0	0	2	15	17	0	0	370	323	303	FBgn0000442	109.52	311	3	0	6	6	332
FBgn0000447	735	902	720	5276	4731	5461	4330	2506	2506	6381	4901	7671	2360	2322	1906	1114	425	572	FBgn0000447	1142	1323	1189	3973	4316	4340	2685	2731	3097	3640	3340	3135	2189	2106	2131	1590	532	649	FBgn0000447	2450.44	1218	4210	2838	3372	2142	924
FBgn0000448	119	179	203	100	213	27	543	302	294	62	59	112	854	255	228	58	491	457	FBgn0000448	185	263	335	75	194	21	337	329	363	35	40	46	792	231	255	83	615	519	FBgn0000448	262.14	261	97	343	40	426	406
FBgn0000449	23	53	70	1887	114	149	2	5	1	190	99	155	13	0	0	97	199	228	FBgn0000449	36	78	116	1421	104	118	1	5	1	108	67	63	12	0	0	138	249	259	FBgn0000449	154.33	77	548	2	79	4	215
FBgn0000451	4196	2450	2125	0	26	4	2	0	0	47	22	0	32381	5458	2247	3459	2263	2945	FBgn0000451	6519	3593	3508	0	24	3	1	0	0	27	15	0	30029	4949	2512	4938	2833	3344	FBgn0000451	3460.91	4540	9	0	14	12497	3705
FBgn0000454	2307	1444	610	2732	1467	2661	102427	63164	42511	13607	14219	21051	23066	31270	23979	5333	3969	5241	FBgn0000454	3584	2118	1007	2057	1338	2115	63516	68839	52541	7762	9689	8605	21391	28355	26810	7614	4968	5951	FBgn0000454	17681.1	2236	1837	61632	8685	25519	6178
FBgn0000455	882	725	654	4320	2852	3925	12107	7874	6110	4318	4605	7596	2641	3003	3088	1312	639	640	FBgn0000455	1370	1063	1080	3253	2602	3119	7508	8581	7552	2463	3138	3105	2449	2723	3453	1873	800	727	FBgn0000455	3158.8	1171	2991	7880	2902	2875	1133
FBgn0000459	263	153	158	41	11	15	8	0	1	230	136	324	169	36	9	143	299	326	FBgn0000459	409	224	261	31	10	12	5	0	1	131	93	132	157	33	10	204	374	370	FBgn0000459	136.51	298	18	2	119	67	316
FBgn0000463	192	163	240	346	437	211	0	0	0	38	54	72	56	243	87	185	408	517	FBgn0000463	298	239	396	261	399	168	0	0	0	22	37	29	52	220	97	264	511	587	FBgn0000463	198.88	311	276	0	29	123	454
FBgn0000464	672	362	919	848	1063	599	630	472	362	3988	2366	4589	254	376	159	693	7276	6110	FBgn0000464	1044	531	1517	638	970	476	391	514	447	2275	1612	1876	236	341	178	989	9108	6937	FBgn0000464	1671.14	1031	695	451	1921	252	5678
FBgn0000473	14	0	0	0	15	0	27	17	57	0	13	0	27	0	0	110	15	42	FBgn0000473	22	0	0	0	14	0	17	19	70	0	9	0	25	0	0	157	19	48	FBgn0000473	22.14	7	5	35	3	8	75
FBgn0000477	2374	1862	1043	9936	8893	8568	168	78	39	736	1005	1544	7538	6835	10308	3832	1360	1643	FBgn0000477	3689	2731	1722	7481	8112	6810	104	85	48	420	685	631	6990	6198	11525	5471	1702	1865	FBgn0000477	3681.65	2714	7468	79	579	8238	3013
FBgn0000479	680	452	875	1583	1833	1040	549	313	241	1567	758	1640	519	536	287	400	3060	2599	FBgn0000479	1057	663	1445	1192	1672	827	340	341	298	894	517	670	481	486	321	571	3830	2951	FBgn0000479	1030.85	1055	1230	326	694	429	2451
FBgn0000482	1179	1161	1309	3351	2682	3574	4691	3652	3022	3848	3802	6607	1536	1669	943	1616	1430	1527	FBgn0000482	1832	1703	2161	2523	2447	2840	2909	3980	3735	2195	2591	2701	1424	1513	1054	2307	1790	1734	FBgn0000482	2302.2	1899	2603	3541	2496	1330	1944
FBgn0000489	465	334	134	4	0	42	2	0	0	172	123	164	380	571	283	197	356	467	FBgn0000489	722	490	221	3	0	33	1	0	0	98	84	67	352	518	316	281	446	530	FBgn0000489	231.32	478	12	0	83	395	419
FBgn0000490	454	1459	1239	162	353	138	910	488	420	0	0	29	222	17	41	85	291	272	FBgn0000490	705	2140	2046	122	322	110	564	532	519	0	0	12	206	15	46	121	364	309	FBgn0000490	451.84	1630	185	538	4	89	265
FBgn0000492	2207	2808	3626	1598	589	1265	2	1	0	1659	1093	1700	284	322	108	435	1924	1799	FBgn0000492	3429	4118	5987	1203	537	1005	1	1	0	946	745	695	263	292	121	621	2408	2043	FBgn0000492	1356.46	4511	915	1	795	225	1691
FBgn0000497	1634	523	807	945	561	614	53	7	8	4	26	191	3757	1299	941	479	901	954	FBgn0000497	2539	767	1332	712	512	488	33	8	10	2	18	78	3484	1178	1052	684	1128	1083	FBgn0000497	839.27	1546	571	17	33	1905	965
FBgn0000499	686	737	818	1332	1184	1376	2401	1748	1157	1852	2430	4754	1090	2001	1577	1106	1367	1339	FBgn0000499	1066	1081	1351	1003	1080	1094	1489	1905	1430	1056	1656	1943	1011	1814	1763	1579	1711	1520	FBgn0000499	1419.57	1166	1059	1608	1552	1529	1603
FBgn0000500	11	12	1	11	10	4	4	0	0	603	312	234	7	0	0	4	8	0	FBgn0000500	17	18	2	8	9	3	2	0	0	344	213	96	6	0	0	6	10	0	FBgn0000500	40.77	12	7	1	218	2	5
FBgn0000504	24	0	8	151	105	82	517	223	352	48	21	77	20	48	4	35	30	38	FBgn0000504	37	0	13	114	96	65	321	243	435	27	14	31	19	44	4	50	38	43	FBgn0000504	88.57	17	92	333	24	22	44
FBgn0000520	74	342	255	738	567	966	796	389	425	1490	1257	1314	345	313	269	650	390	528	FBgn0000520	115	502	421	556	517	768	494	424	525	850	857	537	320	284	301	928	488	599	FBgn0000520	526.94	346	614	481	748	302	672
FBgn0000524	237	282	398	1200	838	958	1395	902	864	83	71	118	564	296	550	69	229	253	FBgn0000524	368	414	657	904	764	761	865	983	1068	47	48	48	523	268	615	99	287	287	FBgn0000524	500.39	480	810	972	48	469	224
FBgn0000527	2439	3348	5533	2422	1562	1910	610	18	38	309	245	175	60	110	3	553	991	626	FBgn0000527	3790	4910	9135	1824	1425	1518	378	20	47	176	167	72	56	100	3	790	1240	711	FBgn0000527	1464.47	5945	1589	148	138	53	914
FBgn0000529	0	15	7	35	42	41	0	0	0	53	144	397	1	0	4	52	87	88	FBgn0000529	0	22	12	26	38	33	0	0	0	30	98	162	1	0	4	74	109	100	FBgn0000529	39.44	11	32	0	97	2	94
FBgn0000533	176	66	35	15	1	45	8	5	1	12	21	63	232	372	350	339	55	71	FBgn0000533	273	97	58	11	1	36	5	5	1	7	14	26	215	337	391	484	69	81	FBgn0000533	117.32	143	16	4	16	314	211
FBgn0000535	90	133	241	4	15	0	5	3	4	363	167	710	53	73	29	138	2544	1867	FBgn0000535	140	195	398	3	14	0	3	3	5	207	114	290	49	66	32	197	3184	2120	FBgn0000535	390.05	244	6	4	204	49	1834
FBgn0000536	780	808	692	396	256	565	6948	3258	3025	1662	1406	2956	7080	6101	6006	1301	4182	4089	FBgn0000536	1212	1185	1143	298	234	449	4309	3551	3739	948	958	1208	6566	5532	6715	1857	5235	4643	FBgn0000536	2765.58	1180	327	3866	1038	6271	3912
FBgn0000541	677	755	1378	3639	3443	2216	4061	2092	1761	944	2380	4793	945	510	545	511	3926	3584	FBgn0000541	1052	1107	2275	2740	3141	1761	2518	2280	2176	539	1622	1959	876	462	609	730	4914	4069	FBgn0000541	1935.09	1478	2547	2325	1373	649	3238
FBgn0000542	620	502	673	163	172	205	3	7	11	178	18	192	1192	382	290	265	455	522	FBgn0000542	963	736	1111	123	157	163	2	8	14	102	12	78	1105	346	324	378	570	593	FBgn0000542	376.96	937	148	8	64	592	514
FBgn0000543	775	990	732	3533	2429	3607	4399	3090	2337	12088	9362	14249	1679	1932	1601	1340	1016	1210	FBgn0000543	1204	1452	1209	2660	2216	2867	2728	3368	2888	6896	6380	5824	1557	1752	1790	1913	1272	1374	FBgn0000543	2741.57	1288	2581	2995	6367	1700	1520
FBgn0000546	1726	1043	1800	2757	2584	2240	5437	3027	2631	3590	4137	7894	2378	3187	1999	528	1878	1920	FBgn0000546	2682	1530	2972	2076	2357	1780	3372	3299	3252	2048	2819	3227	2205	2890	2235	754	2351	2180	FBgn0000546	2445.95	2395	2071	3308	2698	2443	1762
FBgn0000547	3238	3420	4316	1377	964	1191	3476	1903	1839	324	1066	2220	1435	1051	825	908	6932	6988	FBgn0000547	5031	5016	7126	1037	879	947	2155	2074	2273	185	726	907	1331	953	922	1296	8677	7934	FBgn0000547	2748.33	5724	954	2167	606	1069	5969
FBgn0000551	52	94	52	0	0	0	1	0	0	1	4	1	36	65	30	43	78	50	FBgn0000551	81	138	86	0	0	0	1	0	0	1	3	0	33	59	34	61	98	57	FBgn0000551	36.14	102	0	0	1	42	72
FBgn0000552	1	13	1	0	0	0	0	0	0	21	13	4	3	0	0	6	9	7	FBgn0000552	2	19	2	0	0	0	0	0	0	12	9	2	3	0	0	9	11	8	FBgn0000552	4.18	8	0	0	8	1	9
FBgn0000556	226274	185244	147492	326848	258166	319411	531166	267129	273296	122572	169013	325195	425725	454139	404357	114448	161073	162895	FBgn0000556	351567	271672	243517	246098	235503	253857	329380	291129	337774	69922	115173	132922	394803	411804	452098	163398	201620	184948	FBgn0000556	260399	288919	245153	319428	106006	419568	183322
FBgn0000557	246	99	114	5415	3040	8143	7	21	22	127455	146153	262155	147	207	68	397	768	832	FBgn0000557	382	145	188	4077	2773	6472	4	23	27	72707	99595	107155	136	188	76	567	961	945	FBgn0000557	16467.9	238	4441	18	93152	133	824
FBgn0000559	68062	54297	46860	118813	91942	109763	293902	166566	143929	120486	149849	233583	205265	230913	199805	76795	55396	65260	FBgn0000559	105749	79630	77368	89460	83871	87236	182251	181531	177886	68732	102114	95476	190356	209387	223395	109640	69341	74095	FBgn0000559	122640	87582	86856	180556	88774	207713	84359
FBgn0000560	0	66	2	1	5	28	1	0	0	0	1	0	0	50	0	12	23	55	FBgn0000560	0	97	3	1	5	22	1	0	0	0	1	0	0	45	0	17	29	62	FBgn0000560	15.7	33	9	0	0	15	36
FBgn0000562	1179	1123	1797	2486	1857	2132	3974	2552	1708	470	1092	1425	1104	709	545	450	913	696	FBgn0000562	1832	1647	2967	1872	1694	1694	2464	2781	2111	268	744	582	1024	643	609	642	1143	790	FBgn0000562	1417.16	2149	1753	2452	531	759	858
FBgn0000564	52	32	12	0	0	3	0	0	0	232	41	80	0	0	0	51	16	16	FBgn0000564	81	47	20	0	0	2	0	0	0	132	28	33	0	0	0	73	20	18	FBgn0000564	25.22	49	1	0	64	0	37
FBgn0000565	775	927	968	1996	1951	2071	12107	11106	7874	4970	2694	4293	470	161	383	522	304	377	FBgn0000565	1204	1360	1598	1503	1780	1646	7508	12104	9732	2835	1836	1755	436	146	428	745	381	428	FBgn0000565	2634.62	1387	1643	9781	2142	337	518
FBgn0000566	2191	1255	1047	5758	4578	5496	51969	29094	24253	9606	9094	15463	3854	3989	3774	2255	700	1104	FBgn0000566	3404	1841	1729	4335	4176	4368	32226	31708	29975	5480	6197	6320	3574	3617	4220	3219	876	1253	FBgn0000566	8251.08	2325	4293	31303	5999	3804	1783
FBgn0000567	303	143	253	4472	3741	3475	9549	4594	4774	10340	13744	23263	538	325	500	149	390	344	FBgn0000567	471	210	418	3367	3413	2762	5921	5007	5900	5898	9366	9509	499	295	559	213	488	391	FBgn0000567	3038.07	366	3181	5609	8258	451	364
FBgn0000568	299	958	876	8148	8258	6242	13492	6530	6086	5878	6192	12104	1746	597	817	370	1737	1494	FBgn0000568	465	1405	1446	6135	7533	4961	8366	7117	7522	3353	4220	4947	1619	541	913	528	2174	1696	FBgn0000568	3607.93	1105	6210	7668	4173	1024	1466
FBgn0000575	5657	9285	9071	10474	7824	9280	38159	18162	15479	17863	14751	23951	7487	7143	4648	2736	16698	16426	FBgn0000575	8789	13617	14977	7886	7137	7375	23663	19794	19131	10190	10052	9790	6943	6477	5197	3906	20901	18650	FBgn0000575	11915.3	12461	7466	20863	10011	6206	14486
FBgn0000576	90	75	123	9	2	2	2	0	0	152	91	367	177	133	81	110	364	366	FBgn0000576	140	110	203	7	2	2	1	0	0	87	62	150	164	121	91	157	456	416	FBgn0000576	120.37	151	4	0	100	125	343
FBgn0000577	159	95	134	47	29	83	0	0	0	167	212	655	83	4	1	128	409	319	FBgn0000577	247	139	221	35	26	66	0	0	0	95	144	268	77	4	1	183	512	362	FBgn0000577	132.3	202	42	0	169	27	352
FBgn0000578	856	1360	1865	1889	1477	1663	34923	27603	22080	1426	1700	3515	20872	20613	16054	1697	13073	12318	FBgn0000578	1330	1995	3079	1422	1347	1322	21656	30083	27289	813	1158	1437	19356	18691	17949	2423	16364	13986	FBgn0000578	10094.5	2135	1364	26343	1136	18665	10924
FBgn0000579	42307	56472	43544	37184	26694	38364	46703	27768	22097	183505	139450	214592	10721	12501	9975	29864	34572	26916	FBgn0000579	65733	82820	71893	27997	24351	30490	28961	30263	27310	104681	95028	87714	9942	11336	11153	42637	43275	30560	FBgn0000579	45896.9	73482	27613	28845	95808	10810	38824
FBgn0000581	550	517	684	1581	1486	1114	2438	1323	1401	679	342	1276	974	592	636	463	1968	1832	FBgn0000581	855	758	1129	1190	1356	885	1512	1442	1732	387	233	522	903	537	711	661	2463	2080	FBgn0000581	1075.34	914	1144	1562	381	717	1735
FBgn0000588	59	307	57	648	615	764	583	248	263	96	8	137	295	3	114	100	126	141	FBgn0000588	92	450	94	488	561	607	362	270	325	55	5	56	274	3	127	143	158	160	FBgn0000588	234.97	212	552	319	39	135	154
FBgn0000591	12	36	26	16	7	38	0	0	0	97	24	48	64	16	28	90	110	176	FBgn0000591	19	53	43	12	6	30	0	0	0	55	16	20	59	15	31	128	138	200	FBgn0000591	45.86	38	16	0	30	35	155
FBgn0000592	71	1	11	9	4	4	4	5	10	0	5	24	87	263	163	63	46	43	FBgn0000592	110	1	18	7	4	3	2	5	12	0	3	10	81	238	182	90	58	49	FBgn0000592	48.6	43	5	6	4	167	66
FBgn0000594	50	76	37	451	279	364	0	0	231	478	407	809	0	0	0	110	106	155	FBgn0000594	78	111	61	340	255	289	0	0	285	273	277	331	0	0	0	157	133	176	FBgn0000594	153.64	83	295	95	294	0	155
FBgn0000606	67	74	61	0	0	2	0	0	0	299	172	330	37	33	8	118	259	206	FBgn0000606	104	109	101	0	0	2	0	0	0	171	117	135	34	30	9	168	324	234	FBgn0000606	85.41	105	1	0	141	24	242
FBgn0000611	2218	2238	2828	4699	3422	4106	7245	4294	3771	6624	6425	12112	5070	6285	4959	2268	8080	8519	FBgn0000611	3446	3282	4669	3538	3122	3263	4493	4680	4661	3779	4378	4951	4702	5699	5544	3238	10114	9672	FBgn0000611	4846.17	3799	3308	4611	4369	5315	7675
FBgn0000615	138	162	68	30	1	25	2692	1742	1525	4	4	42	191	106	110	130	40	89	FBgn0000615	214	238	112	23	1	20	1669	1899	1885	2	3	17	177	96	123	186	50	101	FBgn0000615	378.63	188	15	1818	7	132	112
FBgn0000617	433	462	212	1219	1204	1225	1839	919	760	1759	1718	2670	1147	1664	1498	482	196	274	FBgn0000617	673	678	350	918	1098	974	1140	1002	939	1003	1171	1091	1064	1509	1675	688	245	311	FBgn0000617	918.27	567	997	1027	1088	1416	415
FBgn0000618	228	185	170	382	330	505	96	71	77	1292	893	1542	529	694	477	325	91	151	FBgn0000618	354	271	281	288	301	401	60	77	95	737	609	630	491	629	533	464	114	171	FBgn0000618	361.48	302	330	77	659	551	250
FBgn0000625	44	34	46	33	1	1	5	0	0	0	9	42	33	8	0	86	48	71	FBgn0000625	68	50	76	25	1	1	3	0	0	0	6	17	31	7	0	123	60	81	FBgn0000625	30.47	65	9	1	8	13	88
FBgn0000629	624	726	727	1748	1274	1851	2688	1904	1254	5160	3279	4998	818	912	765	623	830	1069	FBgn0000629	970	1065	1200	1316	1162	1471	1667	2075	1550	2944	2234	2043	759	827	855	889	1039	1214	FBgn0000629	1404.43	1078	1316	1764	2407	814	1047
FBgn0000633	355	207	571	84	35	137	44	1	0	913	901	1888	98	65	1	501	2959	2862	FBgn0000633	552	304	943	63	32	109	27	1	0	521	614	772	91	59	1	715	3704	3249	FBgn0000633	653.13	600	68	9	636	50	2556
FBgn0000635	19658	24009	28219	17772	10354	15113	2600	2724	1210	7614	7572	13438	1844	910	749	2608	16186	14902	FBgn0000635	30543	35211	46591	13381	9445	12011	1612	2969	1495	4343	5160	5493	1710	825	837	3723	20261	16919	FBgn0000635	11807.3	37448	11612	2025	4999	1124	13634
FBgn0000636	10271	11567	10970	7669	4971	5875	1391	1067	617	3002	2748	5166	8848	4161	2615	4261	11507	10285	FBgn0000636	15958	16964	18112	5774	4535	4669	863	1163	763	1713	1873	2112	8205	3773	2924	6083	14404	11677	FBgn0000636	6753.54	17011	4993	930	1899	4967	10721
FBgn0000639	0	0	0	22007	6862	11977	1604	18091	498	1413	558	671	0	0	0	3	3	4	FBgn0000639	0	0	0	16570	6260	9519	995	19716	615	806	380	274	0	0	0	4	4	5	FBgn0000639	3063.79	0	10783	7109	487	0	4
FBgn0000640	0	0	0	5491	5760	4843	540	255	96	3680	1042	1255	5	0	0	0	0	0	FBgn0000640	0	0	0	4134	5254	3849	335	278	119	2099	710	513	5	0	0	0	0	0	FBgn0000640	960.9	0	4412	244	1107	2	0
FBgn0000644	13	5	43	89	106	39	229	140	87	135	38	114	189	162	212	42	32	33	FBgn0000644	20	7	71	67	97	31	142	153	108	77	26	47	175	147	237	60	40	37	FBgn0000644	85.64	33	65	134	50	186	46
FBgn0000658	485	381	253	166	28	96	3	0	0	43	57	90	294	24	49	424	284	461	FBgn0000658	754	559	418	125	26	76	2	0	0	25	39	37	273	22	55	605	355	523	FBgn0000658	216.24	577	76	1	34	117	494
FBgn0000659	210	294	267	59	3	68	1	0	0	298	586	770	165	303	94	226	965	1019	FBgn0000659	326	431	441	44	3	54	1	0	0	170	399	315	153	275	105	323	1208	1157	FBgn0000659	300.25	399	34	0	295	178	896
FBgn0000662	1384	2702	2197	5396	5615	4576	6328	4854	3587	6369	5287	7145	7420	8877	7043	2633	6969	6547	FBgn0000662	2150	3963	3627	4063	5122	3637	3924	5290	4433	3633	3603	2920	6881	8049	7875	3759	8723	7433	FBgn0000662	4949.28	3247	4274	4549	3385	7602	6638
FBgn0000667	6964	4424	2983	3295	2414	3333	6379	3726	3002	7797	6810	12274	4840	3492	2982	7024	5435	6234	FBgn0000667	10820	6488	4925	2481	2202	2649	3956	4061	3710	4448	4641	5017	4488	3166	3334	10028	6803	7078	FBgn0000667	5016.43	7411	2444	3909	4702	3663	7970
FBgn0000709	467	448	878	1538	1036	1562	5189	4057	2304	1111	1663	3257	1446	1176	1052	748	1536	1479	FBgn0000709	726	657	1450	1158	945	1241	3218	4421	2848	634	1133	1331	1341	1066	1176	1068	1923	1679	FBgn0000709	1556.4	944	1115	3496	1033	1194	1557
FBgn0000711	2638	3549	3546	1729	1215	1713	2546	1201	1230	1129	587	1110	1911	2107	1906	924	3457	3634	FBgn0000711	4099	5205	5855	1302	1108	1361	1579	1309	1520	644	400	454	1772	1911	2131	1319	4327	4126	FBgn0000711	2245.65	5053	1257	1469	499	1938	3257
FBgn0000715	28	0	6	15	24	7	2	0	0	3341	1597	3009	15	0	0	112	107	54	FBgn0000715	44	0	10	11	22	6	1	0	0	1906	1088	1230	14	0	0	160	134	61	FBgn0000715	260.36	18	13	0	1408	5	118
FBgn0000719	657	285	926	2782	3034	1538	1949	1836	1376	2	45	48	8650	6665	4820	290	1603	1698	FBgn0000719	1021	418	1529	2095	2768	1222	1209	2001	1701	1	31	20	8022	6044	5389	414	2007	1928	FBgn0000719	2100.94	989	2028	1637	17	6485	1450
FBgn0000721	5967	6898	7447	3783	3559	2651	2203	1267	1033	1	51	35	2053	1399	1558	668	1426	1486	FBgn0000721	9271	10116	12295	2848	3247	2107	1366	1381	1277	1	35	14	1904	1269	1742	954	1785	1687	FBgn0000721	2961.01	10561	2734	1341	17	1638	1475
FBgn0000723	2960	3909	4704	3351	2824	2912	7567	3927	3709	716	1403	2483	3353	1532	1215	585	1677	1667	FBgn0000723	4599	5733	7767	2523	2576	2314	4692	4280	4584	408	956	1015	3109	1389	1358	835	2099	1893	FBgn0000723	2896.21	6033	2471	4519	793	1952	1609
FBgn0000808	0	0	3	63	104	61	4	20	7	0	0	2	0	0	0	21	1	2	FBgn0000808	0	0	5	47	95	48	2	22	9	0	0	1	0	0	0	30	1	2	FBgn0000808	14.61	2	63	11	0	0	11
FBgn0000810	402	363	570	815	712	628	1526	1075	701	509	452	900	838	2176	1213	228	778	758	FBgn0000810	625	532	941	614	649	499	946	1172	866	290	308	368	777	1973	1356	326	974	861	FBgn0000810	782.07	699	587	995	322	1369	720
FBgn0000826	20	108	17	124	109	185	310	147	135	2	0	16	107	150	146	94	24	36	FBgn0000826	31	158	28	93	99	147	192	160	167	1	0	7	99	136	163	134	30	41	FBgn0000826	93.77	72	113	173	3	133	68
FBgn0000927	0	58	7	0	1	0	1	3	0	3	0	26	1	9	1	71	9	4	FBgn0000927	0	85	12	0	1	0	1	3	0	2	0	11	1	8	1	101	11	5	FBgn0000927	13.4	32	0	1	4	3	39
FBgn0000928	10	0	0	0	11	0	62	3	26	23	22	0	4	0	87	12	4	9	FBgn0000928	16	0	0	0	10	0	38	3	32	13	15	0	4	0	97	17	5	10	FBgn0000928	14.49	5	3	24	9	34	11
FBgn0000964	65	18	71	19	4	0	3	0	0	148	172	487	72	0	0	120	389	397	FBgn0000964	101	26	117	14	4	0	2	0	0	84	117	199	67	0	0	171	487	451	FBgn0000964	102.27	81	6	1	133	22	370
FBgn0000996	576	508	555	2710	1996	2865	2557	1476	1287	603	346	551	1672	2316	1958	857	1029	1250	FBgn0000996	895	745	916	2040	1821	2277	1586	1609	1591	344	236	225	1551	2100	2189	1224	1288	1419	FBgn0000996	1336.39	852	2046	1595	268	1947	1310
FBgn0001075	389	130	239	22	26	23	46	20	23	47	14	78	207	53	134	270	306	349	FBgn0001075	604	191	395	17	24	18	29	22	28	27	10	32	192	48	150	385	383	396	FBgn0001075	163.88	397	20	26	23	130	388
FBgn0001077	0	25	18	0	0	0	2	0	0	0	0	0	0	0	9	0	1	5	FBgn0001077	0	37	30	0	0	0	1	0	0	0	0	0	0	0	10	0	1	6	FBgn0001077	4.7	22	0	0	0	3	2
FBgn0001078	4251	4179	6023	126	89	110	159	53	53	80	32	164	13778	12621	8264	1558	7185	7449	FBgn0001078	6605	6129	9944	95	81	87	99	58	66	46	22	67	12777	11444	9240	2224	8994	8457	FBgn0001078	4246.37	7559	88	74	45	11154	6558
FBgn0001079	483	101	468	1613	1239	1783	1578	1229	984	1886	1330	1998	898	1514	676	496	754	818	FBgn0001079	750	148	773	1214	1130	1417	979	1339	1216	1076	906	817	833	1373	756	708	944	929	FBgn0001079	961.57	557	1254	1178	933	987	860
FBgn0001083	138	33	104	47	0	2	1	0	0	0	0	92	592	47	1	231	281	329	FBgn0001083	214	48	172	35	0	2	1	0	0	0	0	38	549	43	1	330	352	374	FBgn0001083	119.86	145	12	0	13	198	352
FBgn0001084	116	166	121	328	356	271	283	139	108	799	473	506	355	341	415	365	219	260	FBgn0001084	180	243	200	247	325	215	175	151	133	456	322	207	329	309	464	521	274	295	FBgn0001084	280.49	208	262	153	328	367	363
FBgn0001085	676	590	768	996	1344	1108	1731	993	755	670	411	1061	447	936	748	491	2037	1806	FBgn0001085	1050	865	1268	750	1226	881	1073	1082	933	382	280	434	415	849	836	701	2550	2051	FBgn0001085	979.21	1061	952	1029	365	700	1767
FBgn0001086	366	323	212	1972	1169	1573	1282	458	707	375	415	724	296	1831	1853	678	336	467	FBgn0001086	569	474	350	1485	1066	1250	795	499	874	214	283	296	275	1660	2072	968	421	530	FBgn0001086	782.21	464	1267	723	264	1336	640
FBgn0001087	371	555	693	2402	1636	1789	3920	3159	2012	1003	1007	2292	931	1057	527	289	1329	1313	FBgn0001087	576	814	1144	1809	1492	1422	2431	3443	2487	572	686	937	863	958	589	413	1664	1491	FBgn0001087	1321.72	845	1574	2787	732	803	1189
FBgn0001089	209	97	115	4434	2537	3151	61228	43595	97571	185	598	881	7694	7421	6323	672	507	935	FBgn0001089	325	142	190	3339	2314	2504	37968	47512	120591	106	408	360	7135	6729	7070	959	635	1062	FBgn0001089	13297.1	219	2719	68690	291	6978	885
FBgn0001090	3607	5161	7386	13797	13662	11955	0	2	5	768	1326	3030	1189	1038	607	1165	7059	3177	FBgn0001090	5604	7569	12195	10388	12463	9501	0	2	6	438	904	1239	1103	941	679	1663	8836	3607	FBgn0001090	4285.44	8456	10784	3	860	908	4702
FBgn0001091	16413	16224	10699	36309	33015	38336	39856	25449	19147	154079	110297	173543	3625	5015	4370	24168	15983	14492	FBgn0001091	25501	23794	17665	27339	30117	30468	24715	27735	23664	87895	75161	70935	3362	4547	4886	34505	20006	16454	FBgn0001091	30486.1	22320	29308	25371	77997	4265	23655
FBgn0001092	66857	100339	70466	72819	55041	69210	34598	20605	14427	348124	235932	368971	9281	11015	9508	60577	53036	41384	FBgn0001092	103877	147153	116343	54829	50209	55006	21454	22456	17831	198588	160775	150816	8607	9988	10631	86486	66387	46987	FBgn0001092	73801.3	122458	53348	20580	170060	9742	66620
FBgn0001098	11399	10170	9148	17260	12634	17414	77924	53649	40621	15365	13714	24592	10885	7010	6984	5643	8751	8829	FBgn0001098	17711	14915	15104	12996	11525	13840	48321	58469	50205	8765	9345	10052	10094	6357	7809	8057	10954	10024	FBgn0001098	18030.1	15910	12787	52332	9387	8087	9678
FBgn0001099	3	5	2	7	5	2	32	7	1	11	5	7	5	13	13	3	15	21	FBgn0001099	5	7	3	5	5	2	20	8	1	6	3	3	5	12	15	4	19	24	FBgn0001099	8.1	5	4	10	4	11	16
FBgn0001104	5988	9053	8648	12469	8035	12355	18485	14529	7963	1546	859	1614	14580	18347	13774	2867	3624	4321	FBgn0001104	9304	13277	14278	9388	7330	9819	11463	15834	9842	882	585	660	13521	16637	15400	4093	4536	4906	FBgn0001104	8986.41	12286	8846	12380	709	15186	4512
FBgn0001105	7667	12926	14889	16117	14212	13022	46684	31588	23263	11871	9302	17362	8129	6892	6121	7659	34349	31645	FBgn0001105	11912	18957	24583	12135	12964	10349	28949	34426	28751	6772	6339	7097	7539	6250	6844	10935	42996	35929	FBgn0001105	17429.2	18484	11816	30709	6736	6878	29953
FBgn0001108	464	915	639	2446	1657	2331	7818	5246	4087	1660	2622	2981	1213	847	360	466	909	938	FBgn0001108	721	1342	1055	1842	1512	1853	4848	5717	5051	947	1787	1218	1125	768	403	665	1138	1065	FBgn0001108	1836.44	1039	1736	5205	1317	765	956
FBgn0001112	660	390	400	20	102	73	0	5	9	51	3	49	761	116	158	373	995	647	FBgn0001112	1025	572	660	15	93	58	0	5	11	29	2	20	706	105	177	533	1245	735	FBgn0001112	332.88	752	55	5	17	329	838
FBgn0001114	9250	5303	5465	1863	94	3280	544711	287469	284120	499	471	665	505931	632593	468983	9995	62305	67493	FBgn0001114	14372	7777	9023	1403	86	2607	337779	313297	351152	285	321	272	469184	573622	524354	14270	77989	76630	FBgn0001114	154135	10391	1365	334076	293	522387	56296
FBgn0001120	0	64	14	0	4	0	0	0	0	0	10	0	22	1	11	50	20	8	FBgn0001120	0	94	23	0	4	0	0	0	0	0	7	0	20	1	12	71	25	9	FBgn0001120	14.81	39	1	0	2	11	35
FBgn0001122	2871	4039	5566	2762	1896	2662	5004	3777	2680	14116	13311	25173	837	1047	445	2270	21859	18602	FBgn0001122	4461	5923	9190	2080	1730	2116	3103	4116	3312	8053	9071	10289	776	949	498	3241	27362	21120	FBgn0001122	6521.62	6525	1975	3510	9138	741	17241
FBgn0001123	832	979	1280	1952	1058	1906	1731	936	837	7354	4274	7438	1708	1484	1330	690	2662	2740	FBgn0001123	1293	1436	2113	1470	965	1515	1073	1020	1034	4195	2913	3040	1584	1346	1487	985	3332	3111	FBgn0001123	1884.01	1614	1317	1042	3383	1472	2476
FBgn0001124	10888	9737	9291	10580	8181	9862	16023	11008	7253	12229	7758	12966	5158	7156	6233	5877	3920	3997	FBgn0001124	16917	14280	15340	7966	7463	7838	9936	11997	8964	6976	5287	5300	4783	6489	6969	8391	4907	4538	FBgn0001124	8574.45	15512	7756	10299	5854	6080	5945
FBgn0001125	3087	3139	1995	6717	5544	6791	8309	4151	3762	5739	5065	8446	5885	5074	4980	3821	1345	1616	FBgn0001125	4796	4604	3294	5058	5057	5397	5152	4524	4650	3274	3452	3452	5458	4601	5568	5455	1684	1835	FBgn0001125	4294.98	4231	5171	4775	3393	5209	2991
FBgn0001128	2189	1787	992	1940	1212	1390	5992	3010	2599	3129	1794	2964	2844	1714	1735	1796	1072	1479	FBgn0001128	3401	2621	1638	1461	1106	1105	3716	3280	3212	1785	1223	1212	2637	1554	1940	2564	1342	1679	FBgn0001128	2081.93	2553	1224	3403	1407	2044	1862
FBgn0001133	453	787	892	1534	1028	1456	3085	2067	1278	3989	2069	3651	1900	1908	1458	2085	1205	1376	FBgn0001133	704	1154	1473	1155	938	1157	1913	2253	1580	2276	1410	1492	1762	1730	1630	2977	1508	1562	FBgn0001133	1592.97	1110	1083	1915	1726	1707	2016
FBgn0001134	54	21	65	314	240	177	20	9	77	7	15	106	0	0	0	104	103	74	FBgn0001134	84	31	107	236	219	141	12	10	95	4	10	43	0	0	0	148	129	84	FBgn0001134	75.24	74	199	39	19	0	120
FBgn0001137	281	542	247	395	889	336	55	58	146	429	307	563	1149	2034	1276	366	272	349	FBgn0001137	437	795	408	297	811	267	34	63	180	245	209	230	1066	1844	1427	523	340	396	FBgn0001137	531.8	547	458	92	228	1446	420
FBgn0001138	287	202	326	202	186	160	13	0	0	774	768	1354	262	139	19	415	3204	2841	FBgn0001138	446	296	538	152	170	127	8	0	0	442	523	553	243	126	21	592	4011	3226	FBgn0001138	637.48	427	150	3	506	130	2610
FBgn0001139	728	403	606	2440	3024	2245	3793	2250	2006	2305	2004	3432	604	1563	952	1133	3138	3324	FBgn0001139	1131	591	1001	1837	2759	1784	2352	2452	2479	1315	1366	1403	560	1417	1064	1618	3928	3774	FBgn0001139	1823.93	908	2127	2428	1361	1014	3107
FBgn0001142	2702	1781	1617	2253	1383	2925	102283	66629	47063	5960	5538	10330	34848	41324	31503	5637	4370	4521	FBgn0001142	4198	2612	2670	1696	1262	2325	63426	72615	58166	3400	3774	4222	32317	37472	35222	8048	5470	5133	FBgn0001142	19112.7	3160	1761	64736	3799	35004	6217
FBgn0001145	52370	86465	92557	61265	45600	51665	6367	3075	2695	1006	1305	2460	1473	1307	1071	2916	10947	6535	FBgn0001145	81368	126806	152816	46129	41597	41062	3948	3351	3331	574	889	1006	1366	1185	1197	4163	13703	7420	FBgn0001145	29550.7	120330	42929	3543	823	1249	8429
FBgn0001147	35	19	10	4	0	7	0	3	0	1	0	0	28	0	0	35	70	100	FBgn0001147	54	28	17	3	0	6	0	3	0	1	0	0	26	0	0	50	88	114	FBgn0001147	21.57	33	3	1	0	9	84
FBgn0001148	173	269	201	14	11	7	0	0	0	111	3	20	294	173	245	195	140	240	FBgn0001148	269	395	332	11	10	6	0	0	0	63	2	8	273	157	274	278	175	272	FBgn0001148	140.25	332	9	0	24	235	242
FBgn0001149	13008	13724	8987	19104	15655	22129	244003	133419	99778	13549	10264	13825	6877	4666	5176	13410	6175	7429	FBgn0001149	20211	20127	14838	14384	14281	17587	151308	145406	123318	7729	6994	5651	6378	4231	5787	19145	7729	8435	FBgn0001149	32974.5	18392	15417	140011	6791	5465	11770
FBgn0001150	18	48	51	0	6	0	1	0	0	0	35	27	4	0	2	61	83	95	FBgn0001150	28	70	84	0	5	0	1	0	0	0	24	11	4	0	2	87	104	108	FBgn0001150	29.35	61	2	0	12	2	100
FBgn0001168	489	1031	711	1920	1724	1612	5271	2230	1715	17	43	179	1211	974	824	333	1558	1079	FBgn0001168	760	1512	1174	1446	1573	1281	3269	2430	2120	10	29	73	1123	883	921	475	1950	1225	FBgn0001168	1236.34	1149	1433	2606	37	976	1217
FBgn0001169	2314	2534	3213	2910	2527	2269	4303	2533	2516	169	535	1117	13203	14272	10779	475	2401	2476	FBgn0001169	3595	3716	5305	2191	2305	1803	2668	2761	3110	96	365	457	12244	12942	12052	678	3005	2811	FBgn0001169	4005.78	4205	2100	2846	306	12413	2165
FBgn0001170	112	169	87	1	0	7	5	0	4	0	16	0	200	144	27	132	130	133	FBgn0001170	174	248	144	1	0	6	3	0	5	0	11	0	185	131	30	188	163	151	FBgn0001170	79.96	189	2	3	4	115	167
FBgn0001174	0	22	18	4	0	0	2	0	0	0	0	2	0	0	0	3	6	0	FBgn0001174	0	32	30	3	0	0	1	0	0	0	0	1	0	0	0	4	8	0	FBgn0001174	4.38	21	1	0	0	0	4
FBgn0001179	315	171	240	1421	823	1257	1909	1282	925	2394	2310	3263	601	632	413	297	530	512	FBgn0001179	489	251	396	1070	751	999	1184	1397	1143	1366	1574	1334	557	573	462	424	663	581	FBgn0001179	845.27	379	940	1241	1425	531	556
FBgn0001180	133	60	173	0	2	1	2	0	6	172	104	306	56	416	69	40	363	265	FBgn0001180	207	88	286	0	2	1	1	0	7	98	71	125	52	377	77	57	454	301	FBgn0001180	122.46	194	1	3	98	169	271
FBgn0001185	149	272	284	481	565	421	760	416	426	324	368	622	780	554	452	165	821	790	FBgn0001185	232	399	469	362	515	335	471	453	527	185	251	254	723	502	505	236	1028	897	FBgn0001185	463.54	367	404	484	230	577	720
FBgn0001186	1628	2437	2582	3678	3650	2777	3425	2157	1825	7044	8612	14995	1059	341	581	904	4504	3857	FBgn0001186	2529	3574	4263	2769	3330	2207	2124	2351	2256	4018	5869	6129	982	309	650	1291	5638	4379	FBgn0001186	3037.07	3455	2769	2244	5339	647	3769
FBgn0001187	145	154	159	6	0	0	16	9	5	0	0	30	250	112	226	272	131	108	FBgn0001187	225	226	263	5	0	0	10	10	6	0	0	12	232	102	253	388	164	123	FBgn0001187	112.08	238	2	9	4	196	225
FBgn0001189	1788	2695	2688	5703	3302	4207	7030	4785	3566	241	167	936	4605	4466	2658	1083	2598	1991	FBgn0001189	2778	3952	4438	4294	3012	3344	4359	5215	4407	137	114	383	4271	4050	2972	1546	3252	2261	FBgn0001189	3043.58	3723	3550	4660	211	3764	2353
FBgn0001197	6506	5491	3546	15528	13028	17709	9458	4071	4056	8614	5875	10805	7313	16633	16064	8791	8423	11013	FBgn0001197	10109	8053	5855	11692	11884	14075	5865	4437	5013	4914	4003	4417	6782	15082	17961	12551	10543	12504	FBgn0001197	9207.68	8006	12550	5105	4445	13275	11866
FBgn0001202	1161	1371	1164	3000	2170	2590	5248	3110	2544	5698	5218	7524	2401	2232	2206	1654	1994	2089	FBgn0001202	1804	2011	1922	2259	1980	2058	3254	3389	3144	3250	3556	3075	2227	2024	2466	2361	2496	2372	FBgn0001202	2536.05	1912	2099	3262	3294	2239	2410
FBgn0001206	189	198	114	762	281	596	795	429	340	487	305	1059	421	506	810	124	325	296	FBgn0001206	294	290	188	574	256	474	493	468	420	278	208	433	390	459	906	177	407	336	FBgn0001206	391.67	257	435	460	306	585	307
FBgn0001208	1251	495	266	113	54	37	42	5	4	45	1	63	5154	3759	4425	1024	696	946	FBgn0001208	1944	726	439	85	49	29	26	5	5	26	1	26	4780	3409	4947	1462	871	1074	FBgn0001208	1105.78	1036	54	12	18	4379	1136
FBgn0001215	2858	2596	3486	7126	5248	6419	10350	5304	4448	6880	7689	13930	3317	3579	2845	2498	10359	11207	FBgn0001215	4441	3807	5756	5365	4787	5102	6418	5781	5497	3925	5240	5694	3076	3245	3181	3566	12967	12724	FBgn0001215	5587.31	4668	5085	5899	4953	3167	9752
FBgn0001216	147	231	77	0	0	2	24	25	22	0	0	0	434	631	371	265	100	127	FBgn0001216	228	339	127	0	0	2	15	27	27	0	0	0	402	572	415	378	125	144	FBgn0001216	155.69	231	1	23	0	463	216
FBgn0001217	2	56	34	0	0	0	1	0	0	0	0	0	18	0	0	75	81	111	FBgn0001217	3	82	56	0	0	0	1	0	0	0	0	0	17	0	0	107	101	126	FBgn0001217	27.4	47	0	0	0	6	111
FBgn0001218	30058	32028	31994	106558	79419	89268	260165	200899	156663	71771	69523	114138	49193	45235	31966	13061	31040	32989	FBgn0001218	46702	46971	52824	80232	72447	70947	161330	218949	193624	40942	47376	46653	45620	41018	35740	18647	38854	37455	FBgn0001218	72018.5	48832	74542	191301	44990	40793	31652
FBgn0001220	6181	4869	5733	7802	5978	7517	10738	5216	4909	8361	9217	18400	6386	4446	4810	3933	4680	4944	FBgn0001220	9604	7141	9465	5874	5453	5974	6659	5685	6067	4770	6281	7521	5922	4032	5378	5615	5858	5613	FBgn0001220	6272.88	8737	5767	6137	6191	5111	5695
FBgn0001222	788	1119	1108	2712	3279	2352	5083	3598	2658	3957	4959	9492	3023	2310	1856	916	2717	2383	FBgn0001222	1224	1641	1829	2042	2991	1869	3152	3921	3285	2257	3379	3880	2803	2095	2075	1308	3401	2706	FBgn0001222	2547.75	1565	2301	3453	3172	2324	2472
FBgn0001223	0	0	0	0	0	0	0	0	0	0	0	0	0	0	0	0	0	0	FBgn0001223	0	0	0	0	0	0	0	0	0	0	0	0	0	0	0	0	0	0	FBgn0001223	0	0	0	0	0	0	0
FBgn0001224	508	342	125	126475	148117	134345	184810	106072	73351	226245	260699	413387	1363	627	805	1579	1096	1103	FBgn0001224	789	502	206	95229	135115	106773	114602	115602	90657	129062	177652	168970	1264	569	900	2254	1372	1252	FBgn0001224	63487.2	499	112372	106954	158561	911	1626
FBgn0001225	344	800	156	42742	70093	49163	9455	9360	8034	75458	62915	94304	4758	1125	844	662	802	399	FBgn0001225	534	1173	258	32182	63940	39073	5863	10201	9929	43045	42873	38546	4412	1020	944	945	1004	453	FBgn0001225	16466.5	655	45065	8664	41488	2125	801
FBgn0001226	231	374	157	131201	147570	135616	98227	64800	68027	129853	112957	175866	333	257	135	693	961	1106	FBgn0001226	359	548	259	98787	134616	107783	60911	70622	84076	74075	76974	71885	309	233	151	989	1203	1256	FBgn0001226	43613.2	389	113729	71870	74311	231	1149
FBgn0001227	0	19	9	1483	1429	2613	3	6	62	37900	28712	47033	0	0	0	54	57	54	FBgn0001227	0	28	15	1117	1304	2077	2	7	77	21620	19566	19225	0	0	0	77	71	61	FBgn0001227	3624.71	14	1499	29	20137	0	70
FBgn0001228	12	12	13	8	9	2	0	0	0	0	3	0	15	9	5	3	8	4	FBgn0001228	19	18	21	6	8	2	0	0	0	0	2	0	14	8	6	4	10	5	FBgn0001228	6.78	19	5	0	1	9	6
FBgn0001229	1416	1449	1155	1679	1881	2118	4	11	2	61180	43112	68484	428	523	493	5385	6257	5622	FBgn0001229	2200	2125	1907	1264	1716	1683	2	12	2	34900	29379	27993	397	474	551	7688	7832	6383	FBgn0001229	7028.31	2077	1554	5	30757	474	7301
FBgn0001230	145	194	83	25586	62136	26365	782	765	943	25889	31235	48075	1694	467	181	155	1982	508	FBgn0001230	225	285	137	19265	56681	20954	485	834	1165	14768	21285	19650	1571	423	202	221	2481	577	FBgn0001230	8956.16	216	32300	828	18568	732	1093
FBgn0001233	24739	24729	21577	254610	164703	235210	277522	219605	156031	985137	444904	566709	90309	43390	63956	25829	43128	34492	FBgn0001233	38438	36267	35625	191707	150245	186937	172093	239335	192843	561975	303178	231640	83750	39345	71507	36876	53985	39162	FBgn0001233	148050	36777	176296	201424	365598	64867	43341
FBgn0001234	4479	16131	15108	20569	46899	14215	23716	12459	7564	29933	14746	30618	9414	7852	5217	3272	38240	33559	FBgn0001234	6959	23657	24944	15487	42782	11298	14706	13578	9349	17075	10049	12515	8730	7120	5833	4671	47866	38102	FBgn0001234	17484.6	18520	23189	12544	13213	7228	30213
FBgn0001235	2440	2369	2674	2002	3185	1389	55	23	11	3225	2057	4419	927	243	125	1114	8907	9542	FBgn0001235	3791	3474	4415	1507	2905	1104	34	25	14	1840	1402	1806	860	220	140	1590	11149	10834	FBgn0001235	2617.26	3893	1839	24	1683	407	7858
FBgn0001247	1708	1321	1455	4739	2935	4245	6054	4088	3022	10218	11196	16537	2027	1021	1161	1713	4547	5039	FBgn0001247	2654	1937	2402	3568	2677	3374	3754	4455	3735	5829	7629	6759	1880	926	1298	2446	5692	5721	FBgn0001247	3707.61	2331	3206	3981	6739	1368	4620
FBgn0001248	12595	7948	6831	26894	20430	26843	34391	17446	15316	11370	12619	20520	11050	9029	9230	6660	3479	4333	FBgn0001248	19569	11656	11278	20250	18637	21334	21326	19013	18929	6486	8599	8387	10247	8187	10320	9508	4355	4920	FBgn0001248	12944.6	14168	20074	19756	7824	9585	6261
FBgn0001250	2055	1772	2347	2237	2441	1631	5145	5920	4000	60	123	59	5369	3858	2393	498	1752	1966	FBgn0001250	3193	2599	3875	1684	2227	1296	3190	6452	4944	34	84	24	4979	3498	2676	711	2193	2232	FBgn0001250	2549.52	3222	1736	4862	47	3718	1712
FBgn0001253	1012	1311	1688	94608	94563	81371	9	1	0	126	282	503	2363	421	144	429	462	439	FBgn0001253	1572	1923	2787	71235	86262	64671	6	1	0	72	192	206	2191	382	161	612	578	498	FBgn0001253	12963.8	2094	74056	2	157	911	563
FBgn0001254	1550	938	622	2611	1102	2744	0	0	0	3093	1543	2675	8938	2314	1287	1776	624	1072	FBgn0001254	2408	1376	1027	1966	1005	2181	0	0	0	1764	1051	1093	8289	2098	1439	2536	781	1217	FBgn0001254	1679.56	1604	1717	0	1303	3942	1511
FBgn0001255	95	40	26	586	410	354	88	67	45	180	158	224	80	52	126	34	28	42	FBgn0001255	148	59	43	441	374	281	55	73	56	103	108	92	74	47	141	49	35	48	FBgn0001255	123.58	83	365	61	101	87	44
FBgn0001256	963	836	296	4	5	5	0	0	0	0	5	0	3199	1854	1019	1892	553	580	FBgn0001256	1496	1226	489	3	5	4	0	0	0	0	3	0	2967	1681	1139	2701	692	659	FBgn0001256	725.83	1070	4	0	1	1929	1351
FBgn0001257	2976	1785	3651	6401	10253	6892	274	68	36	1043	841	1484	7433	4539	4745	1015	2760	2824	FBgn0001257	4624	2618	6028	4820	9353	5478	170	74	44	595	573	607	6893	4116	5305	1449	3455	3206	FBgn0001257	3300.41	4423	6550	96	592	5438	2703
FBgn0001258	16877	24100	19202	1139	726	1269	17	81	13	10820	9610	13546	1733	2732	1525	9679	12026	9932	FBgn0001258	26222	35344	31704	858	662	1009	11	88	16	6172	6549	5537	1607	2477	1705	13819	15053	11277	FBgn0001258	8894.96	31090	843	38	6086	1930	13383
FBgn0001259	61	0	79	111	14	0	4	0	0	224	42	111	48	32	1	31	48	47	FBgn0001259	95	0	130	84	13	0	2	0	0	128	29	45	45	29	1	44	60	53	FBgn0001259	42.12	75	32	1	67	25	52
FBgn0001263	214	223	120	143	133	166	34	4	81	197	279	503	0	0	8	215	85	87	FBgn0001263	332	327	198	108	121	132	21	4	100	112	190	206	0	0	9	307	106	99	FBgn0001263	131.85	286	120	42	169	3	171
FBgn0001269	128	188	87	90	34	112	3	1	0	544	349	401	137	78	50	335	474	538	FBgn0001269	199	276	144	68	31	89	2	1	0	310	238	164	127	71	56	478	593	611	FBgn0001269	192.06	206	63	1	237	85	561
FBgn0001276	299	233	175	262	165	344	210	81	82	820	446	1052	320	510	461	201	204	244	FBgn0001276	465	342	289	197	151	273	130	88	101	468	304	430	297	462	515	287	255	277	FBgn0001276	296.22	365	207	106	401	425	273
FBgn0001280	519	239	188	1757	1388	2313	1213	689	617	2845	2220	3541	416	782	694	567	119	248	FBgn0001280	806	351	310	1323	1266	1838	752	751	763	1623	1513	1447	386	709	776	810	149	282	FBgn0001280	880.79	489	1476	755	1528	624	414
FBgn0001281	0	0	0	0	2	0	6	6	1	0	2	0	2	0	0	0	1	1	FBgn0001281	0	0	0	0	2	0	4	7	1	0	1	0	2	0	0	0	1	1	FBgn0001281	1.05	0	1	4	0	1	1
FBgn0001285	231	4	3	0	0	0	2	0	0	0	825	370	14	0	11	158	8	34	FBgn0001285	359	6	5	0	0	0	1	0	0	0	562	151	13	0	12	226	10	39	FBgn0001285	76.88	123	0	0	238	8	92
FBgn0001291	1562	2153	1823	2535	2159	2546	11818	4018	3937	2743	1701	3091	2695	2223	1828	1636	2311	2066	FBgn0001291	2427	3158	3010	1909	1969	2023	7328	4379	4866	1565	1159	1263	2499	2016	2044	2336	2893	2346	FBgn0001291	2732.75	2865	1967	5524	1329	2186	2525
FBgn0001296	492	279	262	8943	6688	7241	26223	15316	17945	289	475	897	1465	1088	1164	878	607	773	FBgn0001296	764	409	433	6734	6101	5755	16261	16692	22179	165	324	367	1359	987	1301	1254	760	878	FBgn0001296	4595.57	535	6197	18377	285	1216	964
FBgn0001297	1656	2418	2237	6098	5097	4726	27461	24248	17052	1259	1679	1849	2901	1004	1947	712	1879	1651	FBgn0001297	2573	3546	3693	4591	4650	3756	17029	26427	21075	718	1144	756	2690	910	2177	1017	2352	1875	FBgn0001297	5609.93	3271	4332	21510	873	1926	1748
FBgn0001301	1204	1603	1737	1561	1102	1115	3394	2332	1687	1490	2735	4233	5281	4802	3923	1264	3165	2930	FBgn0001301	1871	2351	2868	1175	1005	886	2105	2542	2085	850	1864	1730	4897	4354	4386	1805	3962	3327	FBgn0001301	2447.91	2363	1022	2244	1481	4546	3031
FBgn0001308	2243	4678	4237	6417	5057	6752	38300	28026	18909	8702	6832	12668	4877	3469	1903	2523	5293	4998	FBgn0001308	3485	6861	6996	4832	4613	5366	23750	30544	23370	4964	4656	5178	4523	3146	2128	3602	6625	5675	FBgn0001308	8350.68	5781	4937	25888	4933	3266	5301
FBgn0001311	497	938	452	131	44	111	3	0	0	270	53	199	2257	383	94	1204	787	980	FBgn0001311	772	1376	746	99	40	88	2	0	0	154	36	81	2093	347	105	1719	985	1113	FBgn0001311	542.04	965	76	1	90	848	1272
FBgn0001313	0	0	0	0	0	0	0	0	0	0	0	0	0	0	0	20	2	0	FBgn0001313	0	0	0	0	0	0	0	0	0	0	0	0	0	0	0	29	3	0	FBgn0001313	1.73	0	0	0	0	0	11
FBgn0001316	2264	2688	3397	3253	2904	2839	17204	10775	8433	1022	1105	2001	6876	2933	2483	2185	5116	5262	FBgn0001316	3518	3942	5609	2449	2649	2256	10668	11743	10423	583	753	818	6377	2660	2776	3120	6404	5974	FBgn0001316	4595.62	4356	2451	10945	718	3938	5166
FBgn0001319	787	629	888	58	22	41	27	1	2	1139	879	1990	620	669	438	1143	6285	5671	FBgn0001319	1223	922	1466	44	20	33	17	1	2	650	599	813	575	607	490	1632	7867	6439	FBgn0001319	1299.96	1204	32	7	687	557	5313
FBgn0001320	81	150	22	5	0	13	1	0	0	0	1	0	144	49	0	29	46	57	FBgn0001320	126	220	36	4	0	10	1	0	0	0	1	0	134	44	0	41	58	65	FBgn0001320	41.07	127	5	0	0	59	55
FBgn0001321	504	315	171	107	2	118	0	0	0	81	46	52	129	24	23	254	264	353	FBgn0001321	783	462	282	81	2	94	0	0	0	46	31	21	120	22	26	363	330	401	FBgn0001321	170.19	509	59	0	33	56	365
FBgn0001323	56	25	48	0	0	0	1	0	0	0	0	0	56	0	2	23	42	34	FBgn0001323	87	37	79	0	0	0	1	0	0	0	0	0	52	0	2	33	53	39	FBgn0001323	21.21	68	0	0	0	18	42
FBgn0001324	398	553	527	2269	1624	1721	3372	3099	2070	866	2164	4053	617	784	362	389	969	1133	FBgn0001324	618	811	870	1708	1481	1368	2091	3377	2558	494	1475	1657	572	711	405	555	1213	1286	FBgn0001324	1291.77	766	1519	2675	1209	563	1018
FBgn0001325	537	701	827	390	643	208	5	3	0	1132	710	1450	210	460	151	353	3308	2997	FBgn0001325	834	1028	1365	294	587	165	3	3	0	646	484	593	195	417	169	504	4141	3403	FBgn0001325	823.9	1076	349	2	574	260	2683
FBgn0001330	380	626	348	1516	721	1828	1523	739	610	1098	1771	1937	1288	999	1004	640	373	431	FBgn0001330	590	918	575	1141	658	1453	944	805	754	626	1207	792	1194	906	1123	914	467	489	FBgn0001330	864.25	694	1084	834	875	1074	623
FBgn0001332	3664	4386	3625	5621	3906	4774	3174	2383	1652	4815	3239	5098	12184	11580	8519	4192	5265	5625	FBgn0001332	5693	6432	5985	4232	3563	3794	1968	2597	2042	2747	2207	2084	11299	10501	9525	5985	6590	6387	FBgn0001332	5201.71	6037	3863	2202	2346	10442	6321
FBgn0001341	248	322	253	2478	2190	2473	2522	1165	1232	2308	1755	3400	1518	505	517	246	396	577	FBgn0001341	385	472	418	1866	1998	1965	1564	1270	1523	1317	1196	1390	1408	458	578	351	496	655	FBgn0001341	1072.7	425	1943	1452	1301	815	501
FBgn0001404	1052	1888	1896	772	1030	914	11279	5644	4177	1334	1545	2894	634	481	527	695	2930	2975	FBgn0001404	1635	2769	3130	581	940	726	6994	6151	5162	761	1053	1183	588	436	589	992	3668	3378	FBgn0001404	2263.14	2511	749	6102	999	538	2679
FBgn0001491	861	686	576	1263	943	1265	815	374	291	2260	1403	2403	1077	1369	1526	613	536	634	FBgn0001491	1338	1006	951	951	860	1005	505	408	360	1289	956	982	999	1241	1706	875	671	720	FBgn0001491	934.66	1098	939	424	1076	1315	755
FBgn0001565	1063	1177	668	1590	1596	1580	2203	1362	893	2463	1604	3225	1868	3069	1825	1808	1700	1726	FBgn0001565	1652	1726	1103	1197	1456	1256	1366	1484	1104	1405	1093	1318	1732	2783	2040	2581	2128	1960	FBgn0001565	1632.47	1494	1303	1318	1272	2185	2223
FBgn0001612	268	517	323	2557	1250	1777	1985	1344	1267	2012	969	1585	279	403	436	113	327	283	FBgn0001612	416	758	533	1925	1140	1412	1231	1465	1566	1148	660	648	259	365	487	161	409	321	FBgn0001612	828.16	569	1492	1421	819	370	297
FBgn0001624	2073	3015	4802	5129	4691	3497	9590	6361	4955	1600	1649	3680	2510	1864	1505	637	3335	3472	FBgn0001624	3221	4422	7928	3862	4279	2779	5947	6933	6124	913	1124	1504	2328	1690	1683	909	4175	3942	FBgn0001624	3542.33	5190	3640	6335	1180	1900	3009
FBgn0001941	4585	3758	4385	5493	3663	4591	8036	4443	3897	1856	1030	1520	2484	2426	3137	986	1325	1222	FBgn0001941	7124	5511	7240	4136	3341	3649	4983	4842	4816	1059	702	621	2304	2200	3507	1408	1659	1387	FBgn0001941	3360.52	6625	3709	4880	794	2670	1485
FBgn0001942	51481	40757	33133	73450	62118	72556	131153	77276	63660	124909	118169	203428	65464	87354	70710	50146	41398	43184	FBgn0001942	79987	59773	54704	55304	56665	57665	81329	84219	78679	71255	80526	83150	60709	79211	79058	71594	51819	49030	FBgn0001942	68593.2	64821	56545	81409	78310	72993	57481
FBgn0001961	3706	5019	3149	8697	6937	8598	64218	43745	28466	12694	9992	15142	9032	11048	10029	5305	3227	3477	FBgn0001961	5758	7361	5199	6548	6328	6833	39822	47675	35182	7241	6809	6189	8376	10018	11213	7574	4039	3948	FBgn0001961	12561.9	6106	6570	40893	6746	9869	5187
FBgn0001965	2002	1092	1928	1491	1261	1313	2625	1894	1567	633	1006	2147	4131	3173	1232	1171	2786	2698	FBgn0001965	3111	1601	3183	1123	1150	1044	1628	2064	1937	361	686	878	3831	2877	1377	1672	3487	3063	FBgn0001965	1948.48	2632	1106	1876	642	2695	2741
FBgn0001967	42	7	46	1453	2528	1408	19	26	5386	72	16	115	5	6	4	388	157	197	FBgn0001967	65	10	76	1094	2306	1119	12	28	6657	41	11	47	5	5	4	554	197	224	FBgn0001967	691.95	50	1506	2232	33	5	325
FBgn0001970	774	983	682	3181	2712	2846	18	16	949	1966	1627	3053	4	19	8	740	320	365	FBgn0001970	1203	1442	1126	2395	2474	2262	11	17	1173	1122	1109	1248	4	17	9	1056	401	414	FBgn0001970	971.23	1257	2377	400	1160	10	624
FBgn0001974	987	1128	634	2170	1482	2309	3507	2247	1656	1608	1302	1577	1390	2029	2289	691	602	674	FBgn0001974	1534	1654	1047	1634	1352	1835	2175	2449	2047	917	887	645	1289	1840	2559	987	754	765	FBgn0001974	1464.91	1412	1607	2224	816	1896	835
FBgn0001977	1844	1213	1104	2721	2097	2987	1653	976	1445	3167	2804	4416	834	1396	826	2760	1318	1619	FBgn0001977	2865	1779	1823	2049	1913	2374	1025	1064	1786	1807	1911	1805	773	1266	924	3940	1650	1838	FBgn0001977	1810.6	2156	2112	1292	1841	988	2476
FBgn0001978	590	862	844	2260	1694	1821	4548	3082	2257	755	1136	2652	1902	1262	721	1333	1180	1346	FBgn0001978	917	1264	1393	1702	1545	1447	2820	3359	2789	431	774	1084	1764	1144	806	1903	1477	1528	FBgn0001978	1563.82	1191	1565	2989	763	1238	1636
FBgn0001981	368	322	316	116	0	141	0	0	3	46	103	234	451	302	104	282	1217	1269	FBgn0001981	572	472	522	87	0	112	0	0	4	26	70	96	418	274	116	403	1523	1441	FBgn0001981	340.89	522	66	1	64	269	1122
FBgn0001983	47	183	111	174	0	110	1	2	0	231	117	80	49	274	164	514	971	1738	FBgn0001983	73	268	183	131	0	87	1	2	0	132	80	33	45	248	183	734	1215	1973	FBgn0001983	299.44	175	73	1	82	159	1307
FBgn0001986	604	358	516	2463	2270	2606	3076	2017	1526	3050	2980	5498	1420	1264	778	565	601	737	FBgn0001986	938	525	852	1855	2071	2071	1907	2198	1886	1740	2031	2247	1317	1146	870	807	752	837	FBgn0001986	1447.22	772	1999	1997	2006	1111	799
FBgn0001987	13935	11288	19771	576	112	606	170	94	71	82	65	53	1719	652	250	715	2305	2065	FBgn0001987	21651	16555	32643	434	102	482	105	102	88	47	44	22	1594	591	280	1021	2885	2345	FBgn0001987	4499.44	23616	339	98	38	822	2084
FBgn0001989	2334	1938	1306	1347	1307	1701	1305	693	586	4723	3933	6244	2581	3341	2430	2361	714	907	FBgn0001989	3626	2842	2156	1014	1192	1352	809	755	724	2694	2680	2552	2394	3030	2717	3371	894	1030	FBgn0001989	1990.72	2875	1186	763	2642	2714	1765
FBgn0001990	587	855	795	1371	927	1065	1934	1260	975	919	427	817	1304	2148	1642	650	872	893	FBgn0001990	912	1254	1313	1032	846	846	1199	1373	1205	524	291	334	1209	1948	1836	928	1092	1014	FBgn0001990	1064.22	1160	908	1259	383	1664	1011
FBgn0001991	491	592	459	68	28	31	3	0	0	803	903	1663	1030	1323	428	649	3348	2631	FBgn0001991	763	868	758	51	26	25	2	0	0	458	615	680	955	1200	479	927	4191	2987	FBgn0001991	832.4	796	34	1	584	878	2702
FBgn0001992	96	74	106	87	105	54	22	0	22	69	51	181	17	0	0	47	184	254	FBgn0001992	149	109	175	66	96	43	14	0	27	39	35	74	16	0	0	67	230	288	FBgn0001992	79.3	144	68	14	49	5	195
FBgn0001994	985	1451	2399	4083	3246	3728	8025	4204	3230	3305	3699	8150	1095	604	1005	755	9206	7306	FBgn0001994	1530	2128	3961	3074	2961	2963	4976	4582	3992	1885	2521	3331	1015	548	1124	1078	11523	8295	FBgn0001994	3416.01	2540	2999	4517	2579	896	6965
FBgn0001995	1631	1095	890	1277	1143	1453	1145	531	655	2318	2017	3630	1115	1232	1424	1592	430	593	FBgn0001995	2534	1606	1469	962	1043	1155	710	579	810	1322	1374	1484	1034	1117	1592	2273	538	673	FBgn0001995	1237.5	1870	1053	700	1393	1248	1161
FBgn0002021	1712	1383	1114	2106	1973	1852	2175	1329	1086	3693	3044	5354	3892	3055	3067	1554	775	900	FBgn0002021	2660	2028	1839	1586	1800	1472	1349	1448	1342	2107	2074	2188	3609	2770	3429	2219	970	1022	FBgn0002021	1995.16	2176	1619	1380	2123	3269	1404
FBgn0002022	3231	2523	1996	8860	6962	8403	18846	12087	9696	5747	5357	8675	63243	76424	54319	5227	3137	4209	FBgn0002022	5020	3700	3296	6671	6351	6678	11687	13173	11984	3278	3651	3546	58649	69300	60732	7463	3927	4779	FBgn0002022	15771.3	4005	6567	12281	3492	62894	5390
FBgn0002023	99	109	197	44	86	20	3	1	0	505	506	660	160	209	31	402	1359	1267	FBgn0002023	154	160	325	33	78	16	2	1	0	288	345	270	148	190	35	574	1701	1439	FBgn0002023	319.9	213	42	1	301	124	1238
FBgn0002031	7642	6421	4280	10955	9004	11499	14800	8375	6483	20173	16450	25574	5755	5181	4949	5601	2497	2931	FBgn0002031	11874	9417	7067	8249	8214	9139	9178	9127	8013	11508	11210	10453	5337	4698	5533	7997	3126	3328	FBgn0002031	7970.26	9453	8534	8773	11057	5189	4817
FBgn0002036	162	421	273	332	316	358	562	261	198	662	489	746	151	520	245	472	442	424	FBgn0002036	252	617	451	250	288	285	348	284	245	378	333	305	140	472	274	674	553	481	FBgn0002036	368.34	440	274	292	339	295	569
FBgn0002044	1799	1918	2320	2688	2094	2637	5445	3954	3032	1938	3469	3975	3528	4701	2237	982	3157	2753	FBgn0002044	2795	2813	3830	2024	1910	2096	3376	4309	3747	1106	2364	1625	3272	4263	2501	1402	3952	3126	FBgn0002044	2806.15	3146	2010	3811	1698	3345	2827
FBgn0002069	2018	1585	1414	7226	5902	7252	4662	3333	13953	11717	8234	12367	3035	3146	2250	2019	2010	2601	FBgn0002069	3135	2325	2335	5441	5384	5764	2891	3632	17245	6684	5611	5055	2815	2853	2516	2883	2516	2953	FBgn0002069	4557.54	2598	5530	7923	5783	2728	2784
FBgn0002121	3165	4957	5531	5742	4667	3951	19693	11700	8812	541	903	1283	8547	7570	6198	979	7332	8001	FBgn0002121	4918	7270	9132	4323	4257	3140	12212	12751	10891	309	615	524	7926	6864	6930	1398	9178	9084	FBgn0002121	6206.8	7107	3907	11951	483	7240	6553
FBgn0002174	1942	2132	1299	4521	3571	4302	6797	4637	3595	12875	8737	11100	4310	2812	2523	3587	1214	1498	FBgn0002174	3017	3127	2145	3404	3258	3419	4215	5054	4443	7345	5954	4537	3997	2550	2821	5121	1520	1701	FBgn0002174	3756.99	2763	3360	4571	5945	3123	2781
FBgn0002183	79	109	133	5348	4055	5813	7593	3108	2988	2944	5415	10260	748	470	440	610	760	947	FBgn0002183	123	160	220	4027	3699	4620	4708	3387	3693	1679	3690	4194	694	426	492	871	951	1075	FBgn0002183	2150.5	168	4115	3929	3188	537	966
FBgn0002283	319	287	430	624	422	585	865	475	487	1371	749	1318	820	416	415	697	730	792	FBgn0002283	496	421	710	470	385	465	536	518	602	782	510	539	760	377	464	995	914	899	FBgn0002283	602.4	542	440	552	610	534	936
FBgn0002284	3131	2713	1899	8495	7339	9572	7657	4310	3342	19004	13059	18367	2898	3802	2890	3610	1453	1780	FBgn0002284	4865	3979	3135	6396	6695	7608	4748	4697	4130	10841	8899	7507	2688	3448	3231	5154	1819	2021	FBgn0002284	5103.37	3993	6900	4525	9082	3122	2998
FBgn0002306	2196	1381	777	41	8	132	3	3	2	186	3	23	3117	1053	482	1656	2156	2258	FBgn0002306	3412	2025	1283	31	7	105	2	3	2	106	2	9	2891	955	539	2364	2699	2564	FBgn0002306	1055.52	2240	48	2	39	1462	2542
FBgn0002354	401	372	179	305	284	301	115	60	33	870	633	1045	426	393	354	504	110	161	FBgn0002354	623	546	296	230	259	239	71	65	41	496	431	427	395	356	396	720	138	183	FBgn0002354	328.42	488	243	59	451	382	347
FBgn0002413	1136	1426	2397	2467	1794	2157	4003	2802	2543	1590	2285	3838	3690	3536	2763	790	2149	2823	FBgn0002413	1765	2091	3958	1858	1637	1714	2482	3054	3143	907	1557	1569	3422	3206	3089	1128	2690	3205	FBgn0002413	2359.71	2605	1736	2893	1344	3239	2341
FBgn0002431	871	1079	1500	3623	3128	2506	5053	3406	2472	1229	2238	6467	1499	929	412	294	1816	1984	FBgn0002431	1353	1582	2477	2728	2853	1992	3133	3712	3055	701	1525	2643	1390	842	461	420	2273	2253	FBgn0002431	1966.34	1804	2524	3300	1623	898	1649
FBgn0002440	1	38	16	0	0	11	0	0	8	41	20	29	0	0	0	59	14	18	FBgn0002440	2	56	26	0	0	9	0	0	10	23	14	12	0	0	0	84	18	20	FBgn0002440	15.19	28	3	3	16	0	41
FBgn0002441	1604	1435	1418	1429	980	1719	2425	2046	1503	645	607	1028	1813	2545	1320	683	1063	1236	FBgn0002441	2492	2105	2341	1076	894	1366	1504	2230	1858	368	414	420	1681	2308	1476	975	1331	1403	FBgn0002441	1457.83	2313	1112	1864	401	1822	1236
FBgn0002466	123	141	250	4525	3365	4371	2225	1229	1743	473	123	544	70	564	65	438	1001	1529	FBgn0002466	191	207	413	3407	3070	3474	1380	1339	2154	270	84	222	65	511	73	625	1253	1736	FBgn0002466	1137.44	270	3317	1624	192	216	1205
FBgn0002521	566	917	813	2035	1457	1840	2039	933	761	2643	2142	3155	1233	3379	3693	1202	1979	2125	FBgn0002521	879	1345	1342	1532	1329	1462	1264	1017	941	1508	1460	1290	1143	3064	4129	1716	2477	2413	FBgn0002521	1683.97	1189	1441	1074	1419	2779	2202
FBgn0002522	105	170	260	96	74	43	3	0	0	66	40	164	139	11	26	124	315	440	FBgn0002522	163	249	429	72	68	34	2	0	0	38	27	67	129	10	29	177	394	500	FBgn0002522	132.69	280	58	1	44	56	357
FBgn0002524	2674	2371	2720	6490	4703	4653	19937	10692	8243	1201	1123	2003	1615	1519	1481	913	1674	1953	FBgn0002524	4155	3477	4491	4887	4290	3698	12363	11653	10188	685	765	819	1498	1377	1656	1303	2095	2217	FBgn0002524	3978.74	4041	4292	11401	756	1510	1872
FBgn0002525	4164	4396	5393	17337	10160	14492	22185	12491	10593	10277	10864	20342	3735	3716	2451	3127	7354	7521	FBgn0002525	6470	6447	8904	13054	9268	11518	13757	13613	13092	5863	7403	8315	3464	3370	2740	4464	9205	8539	FBgn0002525	8304.78	7274	11280	13487	7194	3191	7403
FBgn0002526	39646	21113	27439	11116	9376	9250	121308	63997	56632	43	189	102	1939604	2247990	1639896	23230	116227	125966	FBgn0002526	61599	30964	45303	8370	8553	7352	75224	69747	69993	25	129	42	1798725	2038431	1833511	33166	145485	143020	FBgn0002526	353869	45955	8092	71655	65	1890222	107224
FBgn0002531	1	3	2	1	0	4	1	1	3	23	6	13	2	0	0	2	0	2	FBgn0002531	2	4	3	1	0	3	1	1	4	13	4	5	2	0	0	3	0	2	FBgn0002531	2.67	3	1	2	7	1	2
FBgn0002533	1	5	2	1	0	2	1	0	1	24	4	10	0	0	0	3	4	2	FBgn0002533	2	7	3	1	0	2	1	0	1	14	3	4	0	0	0	4	5	2	FBgn0002533	2.69	4	1	1	7	0	4
FBgn0002534	0	0	0	0	0	0	0	2	1	19	7	1	0	0	0	1	1	0	FBgn0002534	0	0	0	0	0	0	0	2	1	11	5	0	0	0	0	1	1	0	FBgn0002534	1.23	0	0	1	5	0	1
FBgn0002535	98	20	8	6	0	3	1	1	0	58	12	24	10	31	23	17	9	14	FBgn0002535	152	29	13	5	0	2	1	1	0	33	8	10	9	28	26	24	11	16	FBgn0002535	20.5	65	2	1	17	21	17
FBgn0002542	21	6	74	2973	2134	2136	6789	4134	3897	604	480	883	244	127	179	118	133	204	FBgn0002542	33	9	122	2239	1947	1698	4210	4505	4816	345	327	361	226	115	200	168	166	232	FBgn0002542	1206.6	55	1961	4510	344	180	189
FBgn0002543	2518	2403	3628	1700	1754	1718	3084	4602	2714	1665	2454	3684	2893	1703	1098	976	2958	2981	FBgn0002543	3912	3524	5990	1280	1600	1365	1912	5015	3354	950	1672	1506	2683	1544	1228	1393	3703	3385	FBgn0002543	2556.52	4475	1415	3427	1376	1818	2827
FBgn0002552	647	573	1053	1901	1113	1448	2785	1748	1402	419	418	1057	1796	1136	719	599	1134	1188	FBgn0002552	1005	840	1739	1431	1015	1151	1727	1905	1733	239	285	432	1666	1030	804	855	1419	1349	FBgn0002552	1145.85	1195	1199	1788	319	1167	1208
FBgn0002561	20	123	33	2	10	0	16	0	0	0	0	5	9	0	37	40	19	71	FBgn0002561	31	180	54	2	9	0	10	0	0	0	0	2	8	0	41	57	24	81	FBgn0002561	27.76	88	4	3	1	16	54
FBgn0002562	0	0	0	976	1221	542	2011	7316	358	2027	585	853	0	0	0	10	0	0	FBgn0002562	0	0	0	735	1114	431	1247	7973	442	1156	399	349	0	0	0	14	0	0	FBgn0002562	770.01	0	760	3221	635	0	5
FBgn0002563	0	6	0	3056	2989	2034	1877	1588	1529	2517	812	1158	0	1	0	43	4	19	FBgn0002563	0	9	0	2301	2727	1617	1164	1731	1890	1436	553	473	0	1	0	61	5	22	FBgn0002563	777.15	3	2215	1595	821	0	29
FBgn0002564	0	50	12	3299	2680	2355	6421	9416	945	2082	556	748	239	381	584	42	45	42	FBgn0002564	0	73	20	2484	2445	1872	3982	10262	1168	1188	379	306	222	345	653	60	56	48	FBgn0002564	1420.08	31	2267	5137	624	407	55
FBgn0002565	0	0	0	7355	5176	4555	704	946	4931	2297	892	848	0	4	0	4	0	7	FBgn0002565	0	0	0	5538	4722	3620	437	1031	6094	1310	608	347	0	4	0	6	0	8	FBgn0002565	1317.98	0	4627	2521	755	1	5
FBgn0002566	2398	1858	1879	1969	1280	1661	4189	2196	1729	1982	2364	4004	6895	8309	10987	1066	3163	3249	FBgn0002566	3726	2725	3102	1483	1168	1320	2598	2393	2137	1131	1611	1637	6394	7534	12284	1522	3959	3689	FBgn0002566	3356.23	3184	1324	2376	1460	8737	3057
FBgn0002567	1418	2799	1719	323	271	188	4817	3726	2516	664	290	496	2923	2824	1896	1160	1332	1549	FBgn0002567	2203	4105	2838	243	247	149	2987	4061	3110	379	198	203	2711	2561	2120	1656	1667	1759	FBgn0002567	1844.23	3049	213	3386	260	2464	1694
FBgn0002569	267	284	91	0	0	0	0	0	0	0	2	0	32	92	59	244	116	171	FBgn0002569	415	417	150	0	0	0	0	0	0	0	1	0	30	83	66	348	145	194	FBgn0002569	102.76	327	0	0	0	60	229
FBgn0002570	35	70	40	4	0	3	1	0	2	0	0	0	53	35	25	272	31	65	FBgn0002570	54	103	66	3	0	2	1	0	2	0	0	0	49	32	28	388	39	74	FBgn0002570	46.74	74	2	1	0	36	167
FBgn0002571	2043	1513	640	0	9	0	0	0	0	0	2518	1289	356	798	418	2842	769	795	FBgn0002571	3174	2219	1057	0	8	0	0	0	0	0	1716	527	330	724	467	4058	963	903	FBgn0002571	896.92	2150	3	0	748	507	1975
FBgn0002573	2	60	16	0	3	0	0	0	0	0	0	35	38	39	0	99	229	144	FBgn0002573	3	88	26	0	3	0	0	0	0	0	0	14	35	35	0	141	287	163	FBgn0002573	44.26	39	1	0	5	23	197
FBgn0002576	0	0	0	0	13	0	148	80	78	7	2	16	408	404	383	2	8	8	FBgn0002576	0	0	0	0	12	0	92	87	96	4	1	7	378	366	428	3	10	9	FBgn0002576	83	0	4	92	4	391	7
FBgn0002577	299	97	123	17	2	37	0	0	6	2	0	0	373	210	58	164	92	106	FBgn0002577	465	142	203	13	2	29	0	0	7	1	0	0	346	190	65	234	115	120	FBgn0002577	107.41	270	15	2	0	200	156
FBgn0002578	1012	631	214	4	0	4	4	0	3	60	365	142	2422	2735	1670	1104	204	422	FBgn0002578	1572	925	353	3	0	3	2	0	4	34	249	58	2246	2480	1867	1576	255	479	FBgn0002578	672.69	950	2	2	114	2198	770
FBgn0002579	9275	5420	3971	5222	5755	7098	2186	1007	589	11701	12199	23105	13429	22985	15882	10110	1660	2543	FBgn0002579	14411	7949	6556	3932	5250	5641	1356	1097	728	6675	8313	9444	12454	20842	17757	14434	2078	2887	FBgn0002579	7878	9639	4941	1060	8144	17018	6466
FBgn0002590	23293	17272	10840	25210	24861	30180	27566	11512	10151	33097	28126	53055	26481	32348	26329	20102	7625	9644	FBgn0002590	36191	25330	17897	18982	22679	23986	17094	12546	12546	18880	19166	21686	24558	29333	29438	28700	9544	10950	FBgn0002590	21083.6	26473	21882	14062	19911	27776	16398
FBgn0002592	195	106	119	248	204	267	0	0	1	147	54	174	385	34	14	170	161	119	FBgn0002592	303	155	196	187	186	212	0	0	1	84	37	71	357	31	16	243	202	135	FBgn0002592	134.21	218	195	0	64	135	193
FBgn0002593	28377	26694	14378	19199	21097	25540	22682	10778	8948	35490	33479	58902	46522	65755	48976	32777	7984	9288	FBgn0002593	44090	39148	23739	14456	19245	20298	14065	11746	11059	20245	22814	24076	43143	59625	54758	46796	9994	10545	FBgn0002593	27213.6	35659	18000	12290	22378	52509	22445
FBgn0002607	25198	13944	8550	12237	15328	14999	11828	5374	4211	25248	21366	37059	25286	33601	27448	23975	6027	8461	FBgn0002607	39151	20450	14117	9214	13982	11921	7335	5857	5204	14403	14560	15148	23449	30469	30689	34229	7544	9606	FBgn0002607	17073.7	24573	11706	6132	14704	28202	17126
FBgn0002609	255	346	354	1406	1612	1339	53	14	13	90	50	85	762	175	84	265	306	221	FBgn0002609	396	507	584	1059	1470	1064	33	15	16	51	34	35	707	159	94	378	383	251	FBgn0002609	402.07	496	1198	21	40	320	337
FBgn0002622	15860	10361	6777	11981	12548	15077	15388	7159	5560	23311	20223	35629	19550	27257	21333	14697	4616	5566	FBgn0002622	24642	15195	11189	9021	11446	11983	9542	7802	6872	13298	13781	14563	18130	24716	23852	20983	5778	6320	FBgn0002622	13839.6	17009	10817	8072	13881	22233	11027
FBgn0002626	14595	7039	5421	6034	6203	7763	2346	1037	767	10254	11204	21414	13219	23196	16239	11226	1622	2915	FBgn0002626	22677	10323	8950	4543	5658	6170	1455	1130	948	5849	7635	8753	12259	21034	18156	16027	2030	3310	FBgn0002626	8717.1	13983	5457	1178	7412	17150	7122
FBgn0002629	11	63	46	18	26	25	0	0	0	0	1	43	49	100	3	13	25	33	FBgn0002629	17	92	76	14	24	20	0	0	0	0	1	18	45	91	3	19	31	37	FBgn0002629	27.09	62	19	0	6	46	29
FBgn0002631	10	10	9	0	0	0	1	0	0	0	0	0	15	0	0	19	15	21	FBgn0002631	16	15	15	0	0	0	1	0	0	0	0	0	14	0	0	27	19	24	FBgn0002631	7.19	15	0	0	0	5	23
FBgn0002632	244	436	341	56	56	71	0	0	0	102	104	49	143	96	58	735	1655	1735	FBgn0002632	379	639	563	42	51	56	0	0	0	58	71	20	133	87	65	1049	2072	1970	FBgn0002632	403.09	527	50	0	50	95	1697
FBgn0002633	288	275	222	1086	961	1197	1	0	0	83	104	140	429	420	44	610	824	1094	FBgn0002633	447	403	367	818	877	951	1	0	0	47	71	57	398	381	49	871	1031	1242	FBgn0002633	445.08	406	882	0	58	276	1048
FBgn0002638	2844	1299	1020	3921	3803	3553	4314	1974	2200	2823	2637	4168	3583	14938	13588	3375	1171	1580	FBgn0002638	4419	1905	1684	2952	3469	2824	2675	2151	2719	1610	1797	1704	3323	13545	15192	4818	1466	1794	FBgn0002638	3891.58	2669	3082	2515	1704	10687	2693
FBgn0002641	205	208	312	896	1002	979	2659	1888	1251	912	439	1125	378	230	252	319	377	375	FBgn0002641	319	305	515	675	914	778	1649	2058	1546	520	299	460	351	209	282	455	472	426	FBgn0002641	679.52	380	789	1751	426	281	451
FBgn0002643	344	471	784	385	424	395	835	569	583	338	638	1602	812	859	594	354	2351	2767	FBgn0002643	534	691	1294	290	387	314	518	620	721	193	435	655	753	779	664	505	2943	3142	FBgn0002643	857.61	840	330	620	428	732	2197
FBgn0002645	1380	2785	2776	11036	7459	9326	6696	7304	5975	5138	10623	18160	477	772	298	504	3939	4036	FBgn0002645	2144	4084	4583	8309	6804	7412	4152	7960	7385	2931	7239	7423	442	700	333	720	4931	4582	FBgn0002645	4563.09	3604	7508	6499	5864	492	3411
FBgn0002673	187	96	78	158	194	221	175	96	140	104	74	281	189	1603	2253	177	178	197	FBgn0002673	291	141	129	119	177	176	109	105	173	59	50	115	175	1454	2519	253	223	224	FBgn0002673	360.53	187	157	129	75	1383	233
FBgn0002707	42	47	67	886	761	607	1317	962	748	862	1107	2114	64	3	1	81	125	194	FBgn0002707	65	69	111	667	694	482	817	1048	924	492	754	864	59	3	1	116	156	220	FBgn0002707	419.1	82	614	930	703	21	164
FBgn0002709	0	9	1	2	3	2	8	7	0	0	0	0	4	0	0	1	2	5	FBgn0002709	0	13	2	2	3	2	5	8	0	0	0	0	4	0	0	1	3	6	FBgn0002709	2.59	5	2	4	0	1	3
FBgn0002715	147	225	87	317	383	448	255	118	137	716	662	717	145	427	634	195	210	287	FBgn0002715	228	330	144	239	349	356	158	129	169	408	451	293	134	387	709	278	263	326	FBgn0002715	297.36	234	315	152	384	410	289
FBgn0002716	0	40	40	27	14	25	31	17	25	0	18	20	44	2	25	14	54	78	FBgn0002716	0	59	66	20	13	20	19	19	31	0	12	8	41	2	28	20	68	89	FBgn0002716	28.53	42	18	23	7	24	59
FBgn0002719	5803	11779	10743	7797	5099	6506	42457	23756	18362	19879	18507	28790	127507	138599	130697	13821	18269	18958	FBgn0002719	9016	17275	17737	5871	4651	5171	26328	25890	22694	11340	12612	11768	118246	125679	146128	19732	22868	21525	FBgn0002719	34696.1	14676	5231	24971	11907	130018	21375
FBgn0002723	449	310	323	446	353	408	599	389	258	823	605	1509	695	915	394	155	640	558	FBgn0002723	698	455	533	336	322	324	371	424	319	469	412	617	645	830	441	221	801	634	FBgn0002723	491.73	562	327	371	499	639	552
FBgn0002732	115	61	28	67	42	90	11	7	0	78	50	111	57	110	60	43	53	83	FBgn0002732	179	89	46	50	38	72	7	8	0	44	34	45	53	100	67	61	66	94	FBgn0002732	58.59	105	53	5	41	73	74
FBgn0002733	223	270	176	2078	2925	1730	438	236	228	292	265	326	1359	482	259	473	341	305	FBgn0002733	346	396	291	1565	2668	1375	272	257	282	167	181	133	1260	437	290	675	427	346	FBgn0002733	631.51	344	1869	270	160	662	483
FBgn0002734	0	16	10	121	19	100	0	0	0	0	11	0	41	38	31	25	23	28	FBgn0002734	0	23	17	91	17	79	0	0	0	0	7	0	38	34	35	36	29	32	FBgn0002734	24.38	13	62	0	2	36	32
FBgn0002735	161	234	122	108	123	159	3	0	0	246	73	135	136	77	172	388	630	844	FBgn0002735	250	343	201	81	112	126	2	0	0	140	50	55	126	70	192	554	789	958	FBgn0002735	225.05	265	106	1	82	129	767
FBgn0002736	2079	1855	1250	3726	2947	3936	4048	2027	1923	7034	4113	6698	1957	2745	2660	4779	2199	3191	FBgn0002736	3230	2720	2064	2805	2688	3128	2510	2209	2377	4013	2803	2738	1815	2489	2974	6823	2753	3623	FBgn0002736	2986.79	2671	2874	2365	3185	2426	4400
FBgn0002772	20262	21689	8447	13	0	3	13	0	1	75	147	79	7874	11690	7531	22202	9358	14311	FBgn0002772	31482	31808	13946	10	0	2	8	0	1	43	100	32	7302	10600	8420	31698	11714	16248	FBgn0002772	9078.64	25745	4	3	58	8774	19887
FBgn0002773	54993	51692	23757	33	21	51	84	32	26	175	227	207	16229	28097	18666	90748	23845	29240	FBgn0002773	85444	75810	39224	25	19	41	52	35	32	100	155	85	15050	25478	20870	129561	29848	33199	FBgn0002773	25279.2	66826	28	40	113	20466	64203
FBgn0002774	964	923	1138	2464	2141	2001	3878	3046	1928	5799	4539	6140	1749	1321	1036	883	2696	2364	FBgn0002774	1498	1354	1879	1855	1953	1590	2405	3320	2383	3308	3093	2510	1622	1198	1158	1261	3375	2684	FBgn0002774	2135.81	1577	1799	2703	2970	1326	2440
FBgn0002775	396	654	469	733	545	587	661	239	227	1243	1237	2280	1093	1436	1112	938	1206	1335	FBgn0002775	615	959	774	552	497	467	410	260	281	709	843	932	1014	1302	1243	1339	1510	1516	FBgn0002775	845.71	783	505	317	828	1186	1455
FBgn0002778	11252	10678	15089	6441	5506	4336	5668	3519	2639	716	841	1276	12748	10836	11471	1354	3905	3675	FBgn0002778	17482	15660	24913	4850	5023	3446	3515	3835	3262	408	573	522	11822	9826	12825	1933	4888	4173	FBgn0002778	7164.18	19352	4440	3537	501	11491	3665
FBgn0002780	3605	3237	2872	14420	11306	14914	15925	7420	7024	16596	14566	22107	8357	6542	8225	1898	4070	5052	FBgn0002780	5601	4747	4742	10857	10314	11853	9875	8087	8681	9467	9926	9036	7750	5932	9196	2710	5095	5736	FBgn0002780	7755.85	5030	11008	8881	9476	7626	4514
FBgn0002781	2422	2406	1795	10351	8198	9921	8603	4350	5358	11245	9918	16522	4897	10690	7135	6783	7958	7924	FBgn0002781	3763	3529	2964	7794	7478	7885	5335	4741	6622	6415	6759	6753	4541	9693	7977	9684	9961	8997	FBgn0002781	6716.16	3419	7719	5566	6642	7404	9547
FBgn0002783	899	782	782	4863	3172	4798	7214	3932	3531	5710	5792	10419	835	975	1048	1586	2202	2567	FBgn0002783	1397	1147	1291	3662	2894	3813	4473	4285	4364	3257	3947	4259	774	884	1172	2264	2756	2915	FBgn0002783	2753.02	1278	3456	4374	3821	943	2645
FBgn0002787	1580	1642	1320	8934	5985	8797	11339	5916	4862	19242	18628	29916	5087	6559	6218	2896	1809	2173	FBgn0002787	2455	2408	2179	6727	5460	6992	7031	6448	6009	10977	12694	12228	4718	5948	6952	4135	2264	2467	FBgn0002787	6005.03	2347	6393	6496	11966	5873	2955
FBgn0002789	4704	3203	1494	1	6	0	0	0	3	36	86	116	496	718	715	5110	1483	1791	FBgn0002789	7309	4697	2467	1	5	0	0	0	4	21	59	47	460	651	799	7296	1856	2033	FBgn0002789	1539.17	4824	2	1	42	637	3728
FBgn0002791	176	225	219	1723	974	1739	2709	1730	1275	3516	2392	3834	533	564	507	351	585	670	FBgn0002791	273	330	362	1297	888	1382	1680	1885	1576	2006	1630	1567	494	511	567	501	732	761	FBgn0002791	1024.64	322	1189	1714	1734	524	665
FBgn0002838	0	0	0	1	0	1	3	1	1	0	0	0	0	0	0	14	1	0	FBgn0002838	0	0	0	1	0	1	2	1	1	0	0	0	0	0	0	20	1	0	FBgn0002838	1.5	0	1	1	0	0	7
FBgn0002842	6	0	0	5	12	15	2	0	0	0	12	0	0	0	0	1	9	6	FBgn0002842	9	0	0	4	11	12	1	0	0	0	8	0	0	0	0	1	11	7	FBgn0002842	3.6	3	9	0	3	0	6
FBgn0002855	0	0	3	0	0	0	0	0	0	0	0	0	0	0	0	4	1	0	FBgn0002855	0	0	5	0	0	0	0	0	0	0	0	0	0	0	0	6	1	0	FBgn0002855	0.66	2	0	0	0	0	2
FBgn0002856	0	0	0	0	0	0	0	0	0	0	0	0	0	0	0	3	0	0	FBgn0002856	0	0	0	0	0	0	0	0	0	0	0	0	0	0	0	4	0	0	FBgn0002856	0.24	0	0	0	0	0	1
FBgn0002862	1	0	1	11	15	3	32	39	15	0	1	7	16	0	24	5	0	2	FBgn0002862	2	0	2	8	14	2	20	43	19	0	1	3	15	0	27	7	0	2	FBgn0002862	9.06	1	8	27	1	14	3
FBgn0002863	27	24	36	86	81	67	0	0	20	109	54	116	0	0	0	50	46	46	FBgn0002863	42	35	59	65	74	53	0	0	25	62	37	47	0	0	0	71	58	52	FBgn0002863	37.82	45	64	8	49	0	60
FBgn0002865	0	0	0	0	0	0	2	0	0	0	0	0	2	0	0	4	0	1	FBgn0002865	0	0	0	0	0	0	1	0	0	0	0	0	2	0	0	6	0	1	FBgn0002865	0.55	0	0	0	0	1	2
FBgn0002868	2041	2418	2110	1871	1900	3158	318	191	169	464	403	845	3766	2771	1831	2773	469	762	FBgn0002868	3171	3546	3484	1409	1733	2510	197	208	209	265	275	345	3492	2513	2047	3959	587	865	FBgn0002868	1711.96	3400	1884	205	295	2684	1804
FBgn0002869	0	14	4	0	0	0	9	6	2	0	0	1	6	32	5	6	0	0	FBgn0002869	0	21	7	0	0	0	6	7	2	0	0	0	6	29	6	9	0	0	FBgn0002869	5.05	9	0	5	0	14	3
FBgn0002872	147	315	123	1092	989	1327	1140	678	523	940	1165	1933	81	299	107	285	333	350	FBgn0002872	228	462	203	822	902	1055	707	739	646	536	794	790	75	271	120	407	417	397	FBgn0002872	531.77	298	926	697	707	155	407
FBgn0002873	799	788	855	1529	788	1125	631	439	424	101	4	70	192	43	67	122	369	479	FBgn0002873	1241	1156	1412	1151	719	894	391	478	524	58	3	29	178	39	75	174	462	544	FBgn0002873	529.31	1270	921	464	30	97	393
FBgn0002878	0	204	96	1421	548	1041	1007	744	619	1125	592	1060	73	0	93	47	82	84	FBgn0002878	0	299	159	1070	500	827	624	811	765	642	403	433	68	0	104	67	103	95	FBgn0002878	387.25	153	799	733	493	57	88
FBgn0002887	105	107	73	743	339	463	1640	920	733	422	724	1467	234	639	308	41	353	312	FBgn0002887	163	157	121	559	309	368	1017	1003	906	241	493	600	217	579	344	59	442	354	FBgn0002887	440.67	147	412	975	445	380	285
FBgn0002891	197	183	194	778	583	681	1227	879	405	457	490	781	98	162	55	167	171	253	FBgn0002891	306	268	320	586	532	541	761	958	501	261	334	319	91	147	61	238	214	287	FBgn0002891	373.66	298	553	740	305	100	246
FBgn0002899	88	19	34	553	461	373	517	171	263	6	242	233	44	0	1	111	96	146	FBgn0002899	137	28	56	416	421	296	321	186	325	3	165	95	41	0	1	158	120	166	FBgn0002899	163.11	74	378	277	88	14	148
FBgn0002901	1	98	10	761	449	583	861	560	498	116	311	730	424	274	241	10	20	68	FBgn0002901	2	144	17	573	410	463	534	610	615	66	212	298	393	248	269	14	25	77	FBgn0002901	276.2	54	482	586	192	303	39
FBgn0002905	580	341	377	2088	1882	1804	855	651	733	2182	1667	3000	139	3	153	479	166	250	FBgn0002905	901	500	622	1572	1717	1434	530	709	906	1245	1136	1226	129	3	171	684	208	284	FBgn0002905	776.51	674	1574	715	1202	101	392
FBgn0002906	34	67	60	607	730	443	691	368	325	362	357	1000	96	15	152	149	129	118	FBgn0002906	53	98	99	457	666	352	428	401	402	207	243	409	89	14	170	213	161	134	FBgn0002906	255.32	83	492	410	286	91	169
FBgn0002909	0	0	0	0	0	0	0	0	0	0	0	0	0	0	0	0	0	0	FBgn0002909	0	0	0	0	0	0	0	0	0	0	0	0	0	0	0	0	0	0	FBgn0002909	0	0	0	0	0	0	0
FBgn0002914	2880	2711	3326	8672	6113	9236	12429	8896	6404	7913	6310	8934	8749	7793	6637	1933	6536	5825	FBgn0002914	4475	3976	5491	6530	5576	7340	7707	9695	7915	4514	4300	3652	8114	7067	7421	2760	8181	6614	FBgn0002914	6184.82	4647	6482	8439	4155	7534	5852
FBgn0002917	552	95	326	35	21	64	81	34	14	537	458	1791	228	22	95	465	2244	1646	FBgn0002917	858	139	538	26	19	51	50	37	17	306	312	732	211	20	106	664	2809	1869	FBgn0002917	486.99	512	32	35	450	112	1781
FBgn0002921	233913	434368	405426	124078	84321	95887	63416	49526	33738	49608	57370	115090	202331	196933	148334	54667	328387	247943	FBgn0002921	363436	637028	669380	93424	76919	76208	39325	53976	41698	28299	39095	47043	187635	178575	165847	78048	411052	281511	FBgn0002921	192694	556615	82184	45000	38146	177352	256870
FBgn0002922	42	79	47	3	0	5	6	0	7	0	0	0	0	61	0	106	77	78	FBgn0002922	65	116	78	2	0	4	4	0	9	0	0	0	0	55	0	151	96	89	FBgn0002922	37.16	86	2	4	0	18	112
FBgn0002924	863	782	485	6239	4337	6906	2068	893	1469	3667	2860	5283	1673	8822	7702	2114	989	1257	FBgn0002924	1341	1147	801	4698	3956	5489	1282	973	1816	2092	1949	2159	1551	8000	8611	3018	1238	1427	FBgn0002924	2863.79	1096	4714	1357	2067	6054	1894
FBgn0002926	6	0	0	0	0	0	2	1	4	0	1	1	4	0	0	4	3	3	FBgn0002926	9	0	0	0	0	0	1	1	5	0	1	0	4	0	0	6	4	3	FBgn0002926	1.9	3	0	2	0	1	4
FBgn0002930	299	706	448	46	13	32	8	11	4	51	0	71	545	886	1037	235	249	230	FBgn0002930	465	1035	740	35	12	25	5	12	5	29	0	29	505	803	1159	336	312	261	FBgn0002930	320.45	747	24	7	19	822	303
FBgn0002931	11	0	80	306	386	316	1	0	2	171	178	411	243	244	88	22	208	177	FBgn0002931	17	0	132	230	352	251	1	0	2	98	121	168	225	221	98	31	260	201	FBgn0002931	133.92	50	278	1	129	181	164
FBgn0002932	306	744	755	1011	1037	1123	570	487	1250	649	681	1548	947	1744	1186	156	1192	1610	FBgn0002932	475	1091	1247	761	946	893	353	531	1545	370	464	633	878	1581	1326	223	1492	1828	FBgn0002932	924.3	938	867	810	489	1262	1181
FBgn0002933	0	0	0	0	0	0	0	0	0	0	0	0	0	0	0	0	0	1	FBgn0002933	0	0	0	0	0	0	0	0	0	0	0	0	0	0	0	0	0	1	FBgn0002933	0.06	0	0	0	0	0	0
FBgn0002936	1	37	6	0	2	2	0	0	3	38	16	55	0	0	0	36	13	13	FBgn0002936	2	54	10	0	2	2	0	0	4	22	11	22	0	0	0	51	16	15	FBgn0002936	11.69	22	1	1	18	0	27
FBgn0002937	0	207	332	214	65	171	0	2	11	10	28	23	59	0	0	144	191	62	FBgn0002937	0	304	548	161	59	136	0	2	14	6	19	9	55	0	0	206	239	70	FBgn0002937	101.54	284	119	5	11	18	172
FBgn0002938	0	0	7	0	0	0	5	0	0	62	20	33	0	0	0	10	43	35	FBgn0002938	0	0	12	0	0	0	3	0	0	35	14	13	0	0	0	14	54	40	FBgn0002938	10.28	4	0	1	21	0	36
FBgn0002939	50	0	7	0	0	0	788	599	556	0	300	158	6020	5510	4463	128	125	84	FBgn0002939	78	0	12	0	0	0	489	653	687	0	204	65	5583	4996	4990	183	156	95	FBgn0002939	1010.58	30	0	610	90	5190	145
FBgn0002940	0	0	0	9	0	1	28	13	3	1	0	0	0	0	198	1	3	1	FBgn0002940	0	0	0	7	0	1	17	14	4	1	0	0	0	0	221	1	4	1	FBgn0002940	15.06	0	3	12	0	74	2
FBgn0002941	79	34	86	16	0	3	0	0	0	461	497	602	22	14	79	241	438	562	FBgn0002941	123	50	142	12	0	2	0	0	0	263	339	246	20	13	88	344	548	638	FBgn0002941	157.14	105	5	0	283	40	510
FBgn0002945	965	1202	1448	1693	1650	1268	3	21	5	617	439	673	1601	924	274	440	3350	2932	FBgn0002945	1499	1763	2391	1275	1505	1008	2	23	6	352	299	275	1485	838	306	628	4193	3329	FBgn0002945	1176.5	1884	1263	10	309	876	2717
FBgn0002948	123	103	102	1115	632	968	261	178	159	477	277	547	66	0	37	75	145	159	FBgn0002948	191	151	168	840	577	769	162	194	197	272	189	224	61	0	41	107	182	181	FBgn0002948	250.25	170	729	184	228	34	157
FBgn0002962	76	279	100	181	164	236	3	1	172	278	237	328	69	52	70	204	119	125	FBgn0002962	118	409	165	136	150	188	2	1	213	159	162	134	64	47	78	291	149	142	FBgn0002962	144.84	231	158	72	152	63	194
FBgn0002973	773	1665	1231	1493	1065	1304	727	667	319	602	301	962	781	468	377	452	1980	2218	FBgn0002973	1201	2442	2032	1124	972	1036	451	727	394	343	205	393	724	424	422	645	2478	2518	FBgn0002973	1029.63	1892	1044	524	314	523	1880
FBgn0002985	130	243	125	7	0	31	251	82	48	179	172	173	211	230	121	118	442	713	FBgn0002985	202	356	206	5	0	25	156	89	59	102	117	71	196	209	135	168	553	810	FBgn0002985	192.21	255	10	101	97	180	510
FBgn0002989	342	434	342	1071	758	1194	1541	834	996	817	775	1159	225	34	162	360	423	508	FBgn0002989	531	636	565	806	691	949	956	909	1231	466	528	474	209	31	181	514	529	577	FBgn0002989	599.09	577	815	1032	489	140	540
FBgn0003002	490	479	409	1542	1185	1123	1	1	0	370	186	425	293	92	78	372	1579	1522	FBgn0003002	761	702	675	1161	1081	893	1	1	0	211	127	174	272	83	87	531	1976	1728	FBgn0003002	581.38	713	1045	1	171	147	1412
FBgn0003008	563	409	285	830	489	776	876	528	284	1616	1158	1794	1647	2622	2705	602	338	526	FBgn0003008	875	600	471	625	446	617	543	575	351	922	789	733	1527	2378	3024	859	423	597	FBgn0003008	908.66	649	563	490	815	2310	626
FBgn0003009	0	0	0	0	0	0	5	0	0	0	0	0	2	36	0	9	2	4	FBgn0003009	0	0	0	0	0	0	3	0	0	0	0	0	2	33	0	13	3	5	FBgn0003009	3.19	0	0	1	0	12	7
FBgn0003011	0	0	0	0	0	0	2	0	0	0	0	0	0	0	0	11	3	5	FBgn0003011	0	0	0	0	0	0	1	0	0	0	0	0	0	0	0	16	4	6	FBgn0003011	1.47	0	0	0	0	0	9
FBgn0003015	18	88	57	17	0	36	21	4	0	0	0	0	8	41	0	152	50	37	FBgn0003015	28	129	94	13	0	29	13	4	0	0	0	0	7	37	0	217	63	42	FBgn0003015	37.56	84	14	6	0	15	107
FBgn0003016	1197	1126	1121	1317	1386	833	122	89	88	405	399	613	1731	845	582	538	1128	1025	FBgn0003016	1860	1651	1851	992	1264	662	76	97	109	231	272	251	1605	766	651	768	1412	1164	FBgn0003016	871.16	1787	973	94	251	1007	1115
FBgn0003023	0	0	14	0	0	0	44	5	12	0	0	0	32	0	61	17	17	5	FBgn0003023	0	0	23	0	0	0	27	5	15	0	0	0	30	0	68	24	21	6	FBgn0003023	12.21	8	0	16	0	33	17
FBgn0003028	131	138	102	36	42	43	0	0	0	3	20	30	93	81	2	174	223	326	FBgn0003028	204	202	168	27	38	34	0	0	0	2	14	12	86	73	2	248	279	370	FBgn0003028	97.84	191	33	0	9	54	299
FBgn0003034	0	0	0	0	0	0	0	0	0	0	0	0	0	0	0	0	0	0	FBgn0003034	0	0	0	0	0	0	0	0	0	0	0	0	0	0	0	0	0	0	FBgn0003034	0	0	0	0	0	0	0
FBgn0003041	806	718	1112	4314	2683	3854	7947	6158	4221	26	107	172	646	311	444	456	638	958	FBgn0003041	1252	1053	1836	3248	2447	3063	4928	6711	5217	15	73	70	599	282	496	651	799	1088	FBgn0003041	1879.39	1380	2919	5619	53	459	846
FBgn0003042	355	418	384	640	540	583	708	463	355	1422	974	1623	265	571	172	190	843	906	FBgn0003042	552	613	634	482	493	463	439	505	439	811	664	663	246	518	192	271	1055	1029	FBgn0003042	559.34	600	479	461	713	319	785
FBgn0003044	206	416	404	2428	2199	2077	5482	3810	2919	1178	1566	2892	1315	451	384	169	716	733	FBgn0003044	320	610	667	1828	2006	1651	3399	4152	3608	672	1067	1182	1219	409	429	241	896	832	FBgn0003044	1399.46	532	1828	3720	974	686	656
FBgn0003046	0	0	34	102	86	75	5	0	0	54	18	43	11	0	0	10	4	1	FBgn0003046	0	0	56	77	78	60	3	0	0	31	12	18	10	0	0	14	5	1	FBgn0003046	20.3	19	72	1	20	3	7
FBgn0003048	383	280	972	1481	1151	1197	3144	1847	1905	673	386	823	2047	680	587	439	1144	895	FBgn0003048	595	411	1605	1115	1050	951	1950	2013	2354	384	263	336	1898	617	656	627	1432	1016	FBgn0003048	1070.75	870	1039	2106	328	1057	1025
FBgn0003053	198	256	251	0	38	3	410	388	212	10	8	20	687	610	464	346	1286	1102	FBgn0003053	308	375	414	0	35	2	254	423	262	6	5	8	637	553	519	494	1610	1251	FBgn0003053	397.61	366	12	313	6	570	1118
FBgn0003057	1447	2118	625	0	0	0	0	0	0	0	0	0	698	346	226	3617	710	706	FBgn0003057	2248	3106	1032	0	0	0	0	0	0	0	0	0	647	314	253	5164	889	802	FBgn0003057	803.02	2129	0	0	0	405	2285
FBgn0003060	189	326	62	2	0	0	0	0	1	0	2	14	483	264	104	610	94	225	FBgn0003060	294	478	102	2	0	0	0	0	1	0	1	6	448	239	116	871	118	255	FBgn0003060	162.86	291	1	0	2	268	415
FBgn0003062	816	537	225	625	729	891	512	131	157	1158	813	1715	615	311	334	648	166	290	FBgn0003062	1268	788	371	471	665	708	317	143	194	661	554	701	570	282	373	925	208	329	FBgn0003062	529.36	809	615	218	639	408	487
FBgn0003065	2447	1799	823	0	0	0	2	0	0	0	1	0	2865	857	556	1671	1682	1885	FBgn0003065	3802	2638	1359	0	0	0	1	0	0	0	1	0	2657	777	622	2386	2105	2140	FBgn0003065	1027.11	2600	0	0	0	1352	2210
FBgn0003067	0	0	0	0	0	0	0	0	0	0	0	0	0	0	0	0	0	0	FBgn0003067	0	0	0	0	0	0	0	0	0	0	0	0	0	0	0	0	0	0	FBgn0003067	0	0	0	0	0	0	0
FBgn0003068	21	16	8	52	14	7	15	21	5	671	539	1109	66	0	7	70	186	109	FBgn0003068	33	23	13	39	13	6	9	23	6	383	367	453	61	0	8	100	233	124	FBgn0003068	105.23	23	19	13	401	23	152
FBgn0003071	9654	10990	11984	19204	17120	16981	3304	2035	1315	16215	17340	28256	3201	4485	3264	5868	11148	9011	FBgn0003071	15000	16118	19786	14460	15617	13496	2049	2218	1625	9250	11816	11550	2969	4067	3649	8378	13954	10231	FBgn0003071	9790.63	16968	14524	1964	10872	3562	10854
FBgn0003074	10589	12767	11996	14793	12755	15605	6328	3997	2856	43957	37429	58991	2787	2393	1805	5255	8906	7352	FBgn0003074	16452	18724	19806	11138	11635	12402	3924	4356	3530	25075	25506	24112	2585	2170	2018	7503	11148	8347	FBgn0003074	11690.7	18327	11725	3937	24898	2258	8999
FBgn0003076	6660	6848	5442	4100	3469	4222	5855	3689	2866	15429	13116	21142	3728	3128	3205	7353	4650	4096	FBgn0003076	10348	10043	8985	3087	3164	3356	3631	4020	3542	8802	8938	8642	3457	2836	3583	10498	5821	4651	FBgn0003076	5966.85	9792	3202	3731	8794	3292	6990
FBgn0003079	403	392	663	1285	794	1130	2883	1833	1571	3589	3010	4892	764	427	406	870	1865	1782	FBgn0003079	626	575	1095	968	724	898	1788	1998	1942	2047	2051	2000	709	387	454	1242	2334	2023	FBgn0003079	1325.57	765	863	1909	2033	517	1866
FBgn0003082	534	776	369	2099	1562	2026	2085	1305	1393	402	424	230	746	884	725	2338	1249	1319	FBgn0003082	830	1138	609	1580	1425	1610	1293	1422	1722	229	289	94	692	802	811	3338	1563	1498	FBgn0003082	1163.58	859	1538	1479	204	768	2133
FBgn0003086	38	6	16	15	8	14	0	0	2	172	45	59	17	0	26	60	21	23	FBgn0003086	59	9	26	11	7	11	0	0	2	98	31	24	16	0	29	86	26	26	FBgn0003086	25.68	31	10	1	51	15	46
FBgn0003087	578	298	113	494	182	459	144	64	44	169	75	123	228	2752	3038	423	159	245	FBgn0003087	898	437	187	372	166	365	89	70	54	96	51	50	211	2495	3397	604	199	278	FBgn0003087	556.69	507	301	71	66	2034	360
FBgn0003089	2631	1385	942	31	100	47	17	0	51	31	27	61	1007	1484	1237	2337	1447	1933	FBgn0003089	4088	2031	1555	23	91	37	11	0	63	18	18	25	934	1346	1383	3337	1811	2195	FBgn0003089	1053.66	2558	50	25	20	1221	2448
FBgn0003090	850	773	840	416	292	304	15	0	5	639	472	976	813	505	238	703	1598	1857	FBgn0003090	1321	1134	1387	313	266	242	9	0	6	365	322	399	754	458	266	1004	2000	2108	FBgn0003090	686.29	1281	274	5	362	493	1704
FBgn0003091	79	142	187	191	251	116	12	4	2	1037	612	1323	20	145	43	111	1024	969	FBgn0003091	123	208	309	144	229	92	7	4	2	592	417	541	19	131	48	158	1282	1100	FBgn0003091	300.38	213	155	4	517	66	847
FBgn0003093	2373	3211	2693	2295	1741	1804	4034	2397	1840	3826	2825	5866	2028	1971	690	1768	11166	9497	FBgn0003093	3687	4709	4446	1728	1588	1434	2502	2612	2274	2183	1925	2398	1881	1787	771	2524	13977	10783	FBgn0003093	3511.6	4281	1583	2463	2169	1480	9095
FBgn0003114	73	57	25	1	0	0	3	0	0	0	0	0	105	261	232	195	33	38	FBgn0003114	113	84	41	1	0	0	2	0	0	0	0	0	97	237	259	278	41	43	FBgn0003114	66.51	79	0	1	0	198	121
FBgn0003116	266	311	144	902	726	789	1020	728	827	1601	1364	2198	748	705	831	506	359	373	FBgn0003116	413	456	238	679	662	627	633	793	1022	913	929	898	694	639	929	722	449	423	FBgn0003116	673.46	369	656	816	913	754	531
FBgn0003117	22	65	101	90	0	137	26690	19889	15752	0	44	7	9681	11034	7836	483	1301	1308	FBgn0003117	34	95	167	68	0	109	16551	21676	19468	0	30	3	8978	10005	8761	690	1629	1485	FBgn0003117	4986.01	99	59	19232	11	9248	1268
FBgn0003118	2639	2455	4183	4612	3288	3349	6610	3334	3988	61	161	192	15547	11305	9930	633	3868	4030	FBgn0003118	4100	3600	6906	3473	2999	2662	4099	3634	4929	35	110	78	14418	10251	11102	904	4842	4576	FBgn0003118	4595.41	4869	3045	4221	74	11924	3441
FBgn0003124	972	671	445	6494	3264	5986	2156	1029	1441	317	330	472	525	5526	5386	1133	706	1037	FBgn0003124	1510	984	735	4890	2977	4757	1337	1121	1781	181	225	193	487	5011	6022	1618	884	1177	FBgn0003124	1993.88	1076	4208	1413	200	3840	1226
FBgn0003129	103	82	54	5	15	15	0	0	0	2	47	38	17	1	0	79	61	64	FBgn0003129	160	120	89	4	14	12	0	0	0	1	32	16	16	1	0	113	76	73	FBgn0003129	40.33	123	10	0	16	6	87
FBgn0003130	36	46	49	26	2	5	4	0	0	197	269	314	84	40	2	298	463	379	FBgn0003130	56	67	81	20	2	4	2	0	0	112	183	128	78	36	2	425	580	430	FBgn0003130	122.66	68	9	1	141	39	478
FBgn0003132	0	0	6	0	0	0	2	0	0	0	0	0	0	0	0	1	5	6	FBgn0003132	0	0	10	0	0	0	1	0	0	0	0	0	0	0	0	1	6	7	FBgn0003132	1.42	3	0	0	0	0	5
FBgn0003134	2539	3148	3857	4097	3333	3411	6503	4344	4960	8077	6652	11168	6279	5695	4303	2731	8449	7127	FBgn0003134	3945	4617	6368	3085	3040	2711	4033	4734	6130	4608	4533	4565	5823	5164	4811	3899	10576	8092	FBgn0003134	5040.74	4977	2945	4966	4569	5266	7522
FBgn0003137	11492	3830	7566	7081	6320	5405	67928	30865	43011	206	42	48	1904212	2238885	1384691	19152	167412	158374	FBgn0003137	17855	5617	12492	5332	5765	4296	42123	33638	53159	118	29	20	1765904	2030175	1548175	27343	209555	179815	FBgn0003137	330078	11988	5131	42973	56	1781418	138904
FBgn0003139	1901	1364	1467	3125	2068	2840	4632	2554	2045	5982	4292	7056	3094	3700	3057	1411	1489	1550	FBgn0003139	2954	2000	2422	2353	1886	2257	2872	2783	2527	3412	2925	2884	2869	3355	3418	2014	1864	1760	FBgn0003139	2586.54	2459	2165	2727	3074	3214	1879
FBgn0003140	0	0	0	0	0	0	0	0	0	0	0	0	0	0	0	6	3	0	FBgn0003140	0	0	0	0	0	0	0	0	0	0	0	0	0	0	0	9	4	0	FBgn0003140	0.68	0	0	0	0	0	4
FBgn0003141	1632	1363	1077	2638	1997	2430	3132	1779	1319	4099	2695	3805	1740	2682	2484	510	507	698	FBgn0003141	2536	1999	1778	1986	1822	1931	1942	1939	1630	2338	1836	1555	1614	2432	2777	728	635	792	FBgn0003141	1792.86	2104	1913	1837	1910	2274	718
FBgn0003145	46	0	17	0	4	0	3	0	0	0	0	0	0	5	0	57	18	22	FBgn0003145	71	0	28	0	4	0	2	0	0	0	0	0	0	5	0	81	23	25	FBgn0003145	13.25	33	1	1	0	2	43
FBgn0003149	4155	3702	2909	0	0	23	18	3	4	2	178	0	2754	2544	1499	6952	4609	4837	FBgn0003149	6456	5429	4803	0	0	18	11	3	5	1	121	0	2554	2307	1676	9925	5769	5492	FBgn0003149	2476.18	5563	6	6	41	2179	7062
FBgn0003159	1380	1493	1076	2682	2049	2006	611	749	393	63	252	195	7639	3726	3490	429	2029	2024	FBgn0003159	2144	2190	1777	2019	1869	1594	379	816	486	36	172	80	7084	3379	3902	612	2540	2298	FBgn0003159	1854.25	2037	1827	560	96	4788	1817
FBgn0003162	190	242	188	365	44	79	147	87	108	550	378	687	3311	2822	3470	382	728	748	FBgn0003162	295	355	310	275	40	63	91	95	133	314	258	281	3071	2559	3880	545	911	849	FBgn0003162	795.83	320	126	106	284	3170	768
FBgn0003165	2142	1993	3589	5656	10012	4381	7176	4473	4050	1304	863	1995	9676	8886	5526	1036	6584	6442	FBgn0003165	3328	2923	5926	4259	9133	3482	4450	4875	5006	744	588	815	8973	8058	6178	1479	8241	7314	FBgn0003165	4765.1	4059	5625	4777	716	7736	5678
FBgn0003169	1025	1664	2039	3753	2871	3322	3080	2718	1908	1024	807	1322	1602	1735	1836	567	2033	2140	FBgn0003169	1593	2440	3366	2826	2619	2640	1910	2962	2358	584	550	540	1486	1573	2053	810	2545	2430	FBgn0003169	1960.27	2466	2695	2410	558	1704	1928
FBgn0003174	1319	429	479	595	286	503	3	0	0	29	42	16	2255	699	544	646	418	586	FBgn0003174	2049	629	791	448	261	400	2	0	0	17	29	7	2091	634	608	922	523	665	FBgn0003174	559.76	1156	370	1	18	1111	703
FBgn0003175	1300	1001	1532	1211	996	639	4959	2879	2163	1171	870	2166	11532	9790	8059	679	3229	3054	FBgn0003175	2020	1468	2529	912	909	508	3075	3138	2673	668	593	885	10694	8877	9010	969	4042	3467	FBgn0003175	3135.49	2006	776	2962	715	9527	2826
FBgn0003187	957	626	375	7	0	86	2	8	0	126	64	122	1014	563	325	1132	2076	1630	FBgn0003187	1487	918	619	5	0	68	1	9	0	72	44	50	940	511	363	1616	2599	1851	FBgn0003187	619.6	1008	24	3	55	605	2022
FBgn0003189	251	547	359	5314	4385	4845	5447	4033	2989	2024	4028	6113	1854	1066	1046	795	328	417	FBgn0003189	390	802	593	4001	4000	3851	3378	4395	3694	1155	2745	2499	1719	967	1169	1135	411	473	FBgn0003189	2076.48	595	3951	3822	2133	1285	673
FBgn0003204	2009	2301	2349	13032	10637	11543	11588	5165	5282	11352	9717	17399	3820	1954	1917	1521	2173	2027	FBgn0003204	3121	3375	3878	9812	9703	9174	7186	5629	6528	6476	6622	7112	3543	1772	2143	2172	2720	2301	FBgn0003204	5181.49	3458	9563	6448	6737	2486	2398
FBgn0003205	6816	10175	10303	7706	6030	7365	10804	6388	4771	13177	12869	20636	5581	6134	5302	2544	4972	5451	FBgn0003205	10590	14922	17011	5802	5501	5853	6700	6962	5897	7517	8770	8435	5176	5562	5928	3632	6224	6189	FBgn0003205	7592.75	14174	5719	6520	8241	5555	5348
FBgn0003206	2432	3957	3329	2027	1482	1950	4792	2788	2191	2760	1906	3545	6220	5590	4398	1140	2720	3005	FBgn0003206	3779	5803	5496	1526	1352	1550	2972	3038	2708	1574	1299	1449	5768	5069	4917	1628	3405	3412	FBgn0003206	3152.49	5026	1476	2906	1441	5251	2815
FBgn0003209	483	327	615	1515	1229	1312	2250	1485	1065	1365	903	1481	3101	3045	2239	642	2116	2226	FBgn0003209	750	480	1015	1141	1121	1043	1395	1618	1316	779	615	605	2876	2761	2503	917	2649	2527	FBgn0003209	1450.67	748	1102	1443	666	2713	2031
FBgn0003210	832	167	625	1586	1599	1247	3804	2540	1927	583	598	824	1458	1831	1001	480	759	786	FBgn0003210	1293	245	1032	1194	1459	991	2359	2768	2382	333	408	337	1352	1660	1119	685	950	892	FBgn0003210	1192.13	857	1215	2503	359	1377	842
FBgn0003218	763	665	1130	1193	824	474	1214	522	375	855	927	1950	1005	801	532	382	2485	2047	FBgn0003218	1185	975	1866	898	752	377	753	569	463	488	632	797	932	726	595	545	3111	2324	FBgn0003218	999.33	1342	676	595	639	751	1993
FBgn0003227	200	232	235	329	365	326	234	59	69	548	471	887	18	0	74	184	513	690	FBgn0003227	311	340	388	248	333	259	145	64	85	313	321	363	17	0	83	263	642	783	FBgn0003227	275.4	346	280	98	332	33	563
FBgn0003231	2662	2317	3045	7466	4669	5931	13364	7263	5696	18890	14929	26255	8830	10498	8915	1749	6562	5164	FBgn0003231	4136	3398	5027	5621	4259	4714	8287	7916	7040	10776	10173	10732	8189	9519	9968	2497	8214	5863	FBgn0003231	7018.27	4187	4865	7748	10560	9225	5525
FBgn0003248	0	0	0	0	0	0	0	0	4	0	0	16	0	0	0	1	2	5	FBgn0003248	0	0	0	0	0	0	0	0	5	0	0	7	0	0	0	1	3	6	FBgn0003248	1.17	0	0	2	2	0	3
FBgn0003249	0	0	0	0	0	0	1	0	0	0	0	0	0	0	0	6	0	0	FBgn0003249	0	0	0	0	0	0	1	0	0	0	0	0	0	0	0	9	0	0	FBgn0003249	0.51	0	0	0	0	0	3
FBgn0003250	20	40	4	3	5	0	409	137	74	0	0	14	35	19	193	33	16	29	FBgn0003250	31	59	7	2	5	0	254	149	91	0	0	6	32	17	216	47	20	33	FBgn0003250	53.82	32	2	165	2	88	33
FBgn0003254	645	726	733	2	1	1	1	1	1	0	0	48	2914	1263	1184	380	962	979	FBgn0003254	1002	1065	1210	2	1	1	1	1	1	0	0	20	2702	1145	1324	543	1204	1112	FBgn0003254	629.58	1092	1	1	7	1724	953
FBgn0003255	257	321	198	402	678	219	78	90	296	51	335	311	33	0	3	62	136	81	FBgn0003255	399	471	327	303	618	174	48	98	366	29	228	127	31	0	3	89	170	92	FBgn0003255	198.54	399	365	171	128	11	117
FBgn0003256	914	932	975	1989	1713	1664	2296	974	1124	2089	1566	3072	1311	2248	3033	940	3368	3096	FBgn0003256	1420	1367	1610	1498	1563	1322	1424	1062	1389	1192	1067	1256	1216	2038	3391	1342	4216	3515	FBgn0003256	1771.48	1466	1461	1292	1172	2215	3024
FBgn0003257	2246	2662	1941	3577	2864	2908	2536	1295	2449	3429	1922	2961	1491	1089	1395	2944	1275	1297	FBgn0003257	3490	3904	3205	2693	2613	2311	1573	1411	3027	1956	1310	1210	1383	987	1560	4203	1596	1473	FBgn0003257	2216.88	3533	2539	2004	1492	1310	2424
FBgn0003261	6394	8583	7590	29171	22719	27473	48399	32025	25843	42871	43220	71405	13001	11074	8148	13641	25420	23009	FBgn0003261	9934	12588	12531	21964	20725	21835	30013	34902	31940	24456	29452	29187	12057	10042	9110	19475	31819	26124	FBgn0003261	21564.1	11684	21508	32285	27698	10403	25806
FBgn0003267	17	39	6	31	75	45	4	0	1	26	37	87	3	0	8	64	66	38	FBgn0003267	26	57	10	23	68	36	2	0	1	15	25	36	3	0	9	91	83	43	FBgn0003267	29.4	31	42	1	25	4	72
FBgn0003268	1	16	52	2622	2363	1751	1160	1265	885	530	481	464	34	12	69	77	88	174	FBgn0003268	2	23	86	1974	2156	1392	719	1379	1094	302	328	190	32	11	77	110	110	198	FBgn0003268	565.61	37	1841	1064	273	40	139
FBgn0003270	0	0	6	0	22	0	53	17	4	0	0	0	0	0	0	1	0	0	FBgn0003270	0	0	10	0	20	0	33	19	5	0	0	0	0	0	0	1	0	0	FBgn0003270	4.87	3	7	19	0	0	0
FBgn0003274	22085	16106	7901	15048	15570	20344	9066	4187	2656	41530	36308	59995	21248	31545	23385	24787	4265	5431	FBgn0003274	34314	23620	13045	11330	14203	16169	5622	4563	3283	23691	24742	24523	19705	28604	26146	35388	5339	6166	FBgn0003274	17803	23660	13901	4489	24319	24818	15631
FBgn0003275	694	887	582	2758	2417	3596	1258	630	367	14290	7803	10521	2008	1928	1904	2582	374	868	FBgn0003275	1078	1301	961	2077	2205	2858	780	687	454	8152	5317	4300	1862	1748	2129	3686	468	986	FBgn0003275	2280.47	1113	2380	640	5923	1913	1713
FBgn0003277	3781	2371	2748	6117	5106	5460	9274	6205	4694	1817	3246	6414	10380	14562	12755	2697	5977	5421	FBgn0003277	5875	3477	4537	4606	4658	4339	5751	6762	5801	1037	2212	2622	9626	13205	14261	3851	7482	6155	FBgn0003277	5903.08	4630	4534	6105	1957	12364	5829
FBgn0003278	462	363	233	2889	2017	2291	2504	1456	1579	3215	2950	4776	1218	155	347	326	475	740	FBgn0003278	718	532	385	2175	1840	1821	1553	1587	1952	1834	2010	1952	1130	141	388	465	595	840	FBgn0003278	1217.59	545	1945	1697	1932	553	633
FBgn0003279	36688	18177	12810	26956	29766	28613	44906	20744	18421	40957	38961	66161	46536	68288	47042	37790	14885	17082	FBgn0003279	57003	26658	21150	20296	27153	22741	27847	22608	22767	23364	26550	27043	43156	61922	52596	53953	18632	19395	FBgn0003279	31935.1	34937	23397	24407	25652	52558	30660
FBgn0003285	3404	2718	4392	775	610	519	11	11	7	237	386	854	1046	513	233	300	1663	1426	FBgn0003285	5289	3986	7251	584	556	412	7	12	9	135	263	349	970	465	261	428	2082	1619	FBgn0003285	1371.02	5509	517	9	249	565	1376
FBgn0003292	411	119	152	119	4	116	3	0	0	105	271	437	1240	3	291	297	350	318	FBgn0003292	639	175	251	90	4	92	2	0	0	60	185	179	1150	3	325	424	438	361	FBgn0003292	243.1	355	62	1	141	493	408
FBgn0003295	114	118	33	21	20	53	2	0	0	404	512	1010	87	1	0	467	583	587	FBgn0003295	177	173	54	16	18	42	1	0	0	230	349	413	81	1	0	667	730	666	FBgn0003295	201.05	135	25	0	331	27	688
FBgn0003300	86	13	165	47	39	87	1	0	0	706	499	735	18	136	84	368	805	890	FBgn0003300	134	19	272	35	36	69	1	0	0	403	340	300	17	123	94	525	1008	1010	FBgn0003300	243.7	142	47	0	348	78	848
FBgn0003301	229	372	429	1058	877	743	148	84	43	513	682	1452	114	14	0	175	678	728	FBgn0003301	356	546	708	797	800	591	92	92	53	293	465	593	106	13	0	250	849	827	FBgn0003301	412.65	537	729	79	450	40	642
FBgn0003302	289	299	274	455	344	489	452	203	181	1519	1108	1776	640	242	522	569	499	554	FBgn0003302	449	439	452	343	314	389	280	221	224	867	755	726	594	219	584	812	625	629	FBgn0003302	495.57	447	349	242	783	466	689
FBgn0003308	316	177	317	284	353	357	1164	579	503	0	0	0	609	725	409	511	280	387	FBgn0003308	491	260	523	214	322	284	722	631	622	0	0	0	565	657	457	730	350	439	FBgn0003308	403.72	425	273	658	0	560	506
FBgn0003310	868	1799	1696	574	650	518	341	133	133	650	770	1421	1199	940	1119	311	1884	1669	FBgn0003310	1349	2638	2800	432	593	412	211	145	164	371	525	581	1112	852	1251	444	2358	1895	FBgn0003310	1007.43	2262	479	173	492	1072	1566
FBgn0003312	11	80	26	14235	1005	1386	2	9	15	805	505	765	33	0	0	42	14	38	FBgn0003312	17	117	43	10718	917	1102	1	10	19	459	344	313	31	0	0	60	18	43	FBgn0003312	789.48	59	4246	10	372	10	40
FBgn0003313	0	0	0	0	0	0	0	0	0	0	0	0	0	0	0	0	0	0	FBgn0003313	0	0	0	0	0	0	0	0	0	0	0	0	0	0	0	0	0	0	FBgn0003313	0	0	0	0	0	0	0
FBgn0003317	2589	2047	2236	2590	1978	1971	2422	1536	1185	551	993	1772	3045	3372	3437	891	2290	2502	FBgn0003317	4023	3002	3692	1950	1804	1566	1502	1674	1465	314	677	724	2824	3058	3843	1272	2866	2841	FBgn0003317	2172.04	3572	1773	1547	572	3242	2326
FBgn0003319	67	31	28	22	36	19	0	0	2	29	41	43	33	12	2	99	66	50	FBgn0003319	104	45	46	17	33	15	0	0	2	17	28	18	31	11	2	141	83	57	FBgn0003319	36.07	65	22	1	21	15	94
FBgn0003321	690	749	655	1603	1552	1250	2686	1907	1503	909	1094	1450	2152	2567	1956	613	2356	2293	FBgn0003321	1072	1098	1081	1207	1416	993	1666	2078	1858	519	746	593	1996	2328	2187	875	2949	2603	FBgn0003321	1514.69	1084	1205	1867	619	2170	2142
FBgn0003326	228	415	383	245	38	386	5	0	0	5959	5512	9500	25	3	2	609	2408	2065	FBgn0003326	354	609	632	184	35	307	3	0	0	3399	3756	3883	23	3	2	869	3014	2345	FBgn0003326	1078.84	532	175	1	3679	9	2076
FBgn0003328	2464	1837	2894	4954	5257	3746	16401	9703	6607	396	281	564	1378	786	392	278	831	914	FBgn0003328	3828	2694	4778	3730	4796	2977	10170	10575	8166	226	191	231	1278	713	438	397	1040	1038	FBgn0003328	3181.44	3767	3834	9637	216	810	825
FBgn0003330	698	927	578	1369	1293	1450	1149	517	529	2726	1977	3417	848	890	1080	1359	1076	1212	FBgn0003330	1084	1360	954	1031	1179	1152	713	563	654	1555	1347	1397	786	807	1208	1940	1347	1376	FBgn0003330	1136.33	1133	1121	643	1433	934	1554
FBgn0003334	314	751	919	2028	1211	2063	4956	3532	2687	2647	1627	2793	897	527	64	406	1502	1483	FBgn0003334	488	1101	1517	1527	1105	1640	3073	3849	3321	1510	1109	1142	832	478	72	580	1880	1684	FBgn0003334	1494.81	1035	1424	3414	1254	461	1381
FBgn0003339	317	182	317	160	74	231	1	0	0	311	647	977	211	278	93	206	1038	1134	FBgn0003339	493	267	523	120	68	184	1	0	0	177	441	399	196	252	104	294	1299	1288	FBgn0003339	339.19	428	124	0	339	184	960
FBgn0003345	1111	1620	1738	2763	2544	2033	5707	3473	3014	439	576	1140	808	389	348	626	4388	4806	FBgn0003345	1726	2376	2870	2080	2321	1616	3539	3785	3725	250	393	466	749	353	389	894	5493	5457	FBgn0003345	2137.8	2324	2006	3683	370	497	3948
FBgn0003346	504	318	232	4559	3902	4009	5120	2916	2608	3698	2595	4488	448	2002	1288	844	498	663	FBgn0003346	783	466	383	3433	3559	3186	3175	3178	3223	2110	1768	1834	415	1815	1440	1205	623	753	FBgn0003346	1852.86	544	3393	3192	1904	1223	860
FBgn0003353	467	653	534	868	769	1093	409	171	700	7716	5639	8790	10	8	39	1052	2363	2277	FBgn0003353	726	958	882	654	701	869	254	186	865	4402	3843	3593	9	7	44	1502	2958	2585	FBgn0003353	1390.9	855	741	435	3946	20	2348
FBgn0003356	2324	211	26	0	3	0	0	0	0	47	8306	4240	20	0	57	509	36	117	FBgn0003356	3611	309	43	0	3	0	0	0	0	27	5660	1733	19	0	64	727	45	133	FBgn0003356	687.38	1321	1	0	2473	28	302
FBgn0003357	1332	116	22	0	5	0	1	0	0	30	4802	2362	16	0	60	233	20	51	FBgn0003357	2070	170	36	0	5	0	1	0	0	17	3272	965	15	0	67	333	25	58	FBgn0003357	390.75	759	2	0	1418	27	139
FBgn0003358	903	116	51	0	0	0	0	0	0	52	4554	2509	59	34	102	437	38	119	FBgn0003358	1403	170	84	0	0	0	0	0	0	30	3103	1026	55	31	114	624	48	135	FBgn0003358	379	552	0	0	1386	67	269
FBgn0003360	25526	22913	18172	11860	12150	11975	16463	7157	5963	48592	35646	59067	13934	13090	12937	20311	13701	14640	FBgn0003360	39660	33603	30003	8930	11083	9517	10209	7800	7370	27719	24291	24143	12922	11870	14464	28998	17150	16622	FBgn0003360	18686.4	34422	9843	8460	25384	13085	20923
FBgn0003366	5767	8721	11407	10017	8880	7375	8	0	0	349	50	60	503	474	121	544	1651	1128	FBgn0003366	8960	12790	18834	7542	8100	5861	5	0	0	199	34	25	466	430	135	777	2067	1281	FBgn0003366	3750.34	13528	7168	2	86	344	1375
FBgn0003371	3416	5221	5104	5222	3376	3761	13642	8556	7028	5256	4987	9284	7287	6528	5787	1915	12760	12261	FBgn0003371	5308	7657	8427	3932	3080	2989	8459	9325	8686	2998	3398	3795	6758	5919	6470	2734	15972	13921	FBgn0003371	6657.13	7131	3334	8823	3397	6382	10876
FBgn0003372	0	0	9	7	5	0	0	0	0	7	0	14	0	0	0	0	12	0	FBgn0003372	0	0	15	5	5	0	0	0	0	4	0	6	0	0	0	0	15	0	FBgn0003372	2.75	5	3	0	3	0	5
FBgn0003373	0	0	0	144	110	117	2	0	0	304	147	223	35	43	22	10	0	0	FBgn0003373	0	0	0	108	100	93	1	0	0	173	100	91	32	39	25	14	0	0	FBgn0003373	43.23	0	100	0	121	32	5
FBgn0003374	0	0	2	51	80	33	0	0	0	544	167	350	0	0	0	0	1	0	FBgn0003374	0	0	3	38	73	26	0	0	0	310	114	143	0	0	0	0	1	0	FBgn0003374	39.41	1	46	0	189	0	0
FBgn0003375	0	0	0	1038	928	684	0	0	0	2032	848	1315	0	0	0	0	0	0	FBgn0003375	0	0	0	782	847	544	0	0	0	1159	578	538	0	0	0	0	0	0	FBgn0003375	247.01	0	724	0	758	0	0
FBgn0003377	0	2	0	227	408	383	0	0	0	2669	1146	1589	0	0	2	1	3	4	FBgn0003377	0	3	0	171	372	304	0	0	0	1523	781	649	0	0	2	1	4	5	FBgn0003377	211.96	1	282	0	984	1	3
FBgn0003378	4	0	0	69	94	71	1	0	0	541	291	490	0	0	3	4	6	9	FBgn0003378	6	0	0	52	86	56	1	0	0	309	198	200	0	0	3	6	8	10	FBgn0003378	51.94	2	65	0	236	1	8
FBgn0003380	441	439	347	141	63	94	19	3	0	2763	1574	3814	126	78	2	445	5876	5054	FBgn0003380	685	644	573	106	57	75	12	3	0	1576	1073	1559	117	71	2	635	7355	5738	FBgn0003380	1126.75	634	79	5	1403	63	4576
FBgn0003382	42	27	39	0	0	0	4	0	0	0	0	2	242	133	55	37	125	98	FBgn0003382	65	40	64	0	0	0	2	0	0	0	0	1	224	121	61	53	156	111	FBgn0003382	49.98	56	0	1	0	135	107
FBgn0003386	258	300	207	34	54	8	7	0	1	511	164	1029	279	140	129	266	3076	2322	FBgn0003386	401	440	342	26	49	6	4	0	1	292	112	421	259	127	144	380	3850	2636	FBgn0003386	527.2	394	27	2	275	177	2289
FBgn0003388	0	0	12	344	252	142	203	69	75	0	58	0	51	0	0	14	33	41	FBgn0003388	0	0	20	259	230	113	126	75	93	0	40	0	47	0	0	20	41	47	FBgn0003388	61.67	7	201	98	13	16	36
FBgn0003390	242	896	676	7463	6033	7370	48	75	30	119	78	228	849	526	498	137	258	256	FBgn0003390	376	1314	1116	5619	5503	5857	30	82	37	68	53	93	787	477	557	196	323	291	FBgn0003390	1265.52	935	5660	50	71	607	270
FBgn0003391	3140	1920	3332	4007	4547	3285	51	36	73	385	357	554	1909	1302	848	768	3319	3461	FBgn0003391	4879	2816	5501	3017	4148	2611	32	39	90	220	243	226	1770	1181	948	1096	4154	3930	FBgn0003391	2050.09	4399	3259	54	230	1300	3060
FBgn0003392	3863	4595	5495	8542	6241	7357	27811	20924	13825	41323	38384	58716	17513	15783	12777	3426	21770	20241	FBgn0003392	6002	6739	9073	6432	5693	5847	17246	22804	17087	23573	26157	24000	16241	14312	14286	4891	27250	22981	FBgn0003392	15034	7271	5991	19046	24577	14946	18374
FBgn0003396	1250	710	2053	1097	1166	673	2962	1482	1090	192	348	770	4720	4263	2572	363	2720	2260	FBgn0003396	1942	1041	3390	826	1064	535	1837	1615	1347	110	237	315	4377	3866	2876	518	3405	2566	FBgn0003396	1770.3	2124	808	1600	221	3706	2163
FBgn0003401	27	27	4	531	669	626	279	209	145	0	16	3	80	0	0	13	22	12	FBgn0003401	42	40	7	400	610	498	173	228	179	0	11	1	74	0	0	19	28	14	FBgn0003401	128.99	30	503	193	4	25	20
FBgn0003410	1467	1489	1989	2360	2340	1754	5084	2658	2145	1701	1769	3513	1975	2350	1406	1110	3219	3048	FBgn0003410	2279	2184	3284	1777	2135	1394	3153	2897	2651	970	1205	1436	1832	2131	1572	1585	4029	3461	FBgn0003410	2220.78	2582	1769	2900	1204	1845	3025
FBgn0003411	0	47	2	0	0	0	0	0	0	0	0	0	2	0	0	3	3	0	FBgn0003411	0	69	3	0	0	0	0	0	0	0	0	0	2	0	0	4	4	0	FBgn0003411	4.56	24	0	0	0	1	3
FBgn0003415	496	630	1015	1949	1743	1051	1411	770	775	674	1100	2244	974	1056	492	335	1878	2024	FBgn0003415	771	924	1676	1467	1590	835	875	839	958	384	750	917	903	958	550	478	2351	2298	FBgn0003415	1084.69	1124	1297	891	684	804	1709
FBgn0003416	594	423	656	1346	1364	941	3877	3102	1910	43	173	387	1126	1052	720	74	339	374	FBgn0003416	923	620	1083	1013	1244	748	2404	3381	2361	25	118	158	1044	954	805	106	424	425	FBgn0003416	990.88	875	1002	2715	100	934	318
FBgn0003423	1008	1277	1556	4100	2862	3906	1494	714	517	9239	12955	24062	381	202	300	2509	8039	7503	FBgn0003423	1566	1873	2569	3087	2611	3104	926	778	639	5270	8828	9835	353	183	335	3582	10063	8519	FBgn0003423	3562.39	2003	2934	781	7978	290	7388
FBgn0003429	586	525	544	51	39	15	10	0	0	634	656	1053	131	93	7	568	7715	6021	FBgn0003429	910	770	898	38	36	12	6	0	0	362	447	430	121	84	8	811	9657	6836	FBgn0003429	1190.42	859	29	2	413	71	5768
FBgn0003430	2006	4144	3598	1497	1857	1561	1	0	0	164	224	451	185	82	58	229	557	542	FBgn0003430	3117	6077	5940	1127	1694	1241	1	0	0	94	153	184	172	74	65	327	697	615	FBgn0003430	1198.77	5045	1354	0	144	104	546
FBgn0003435	1893	1674	3272	1813	2302	1223	1639	1008	767	1504	1570	4109	1186	911	574	1447	19639	17871	FBgn0003435	2941	2455	5402	1365	2100	972	1016	1099	948	858	1070	1680	1100	826	642	2066	24583	20290	FBgn0003435	3967.36	3599	1479	1021	1203	856	15646
FBgn0003444	507	394	664	3245	2595	2298	3823	2612	2420	406	475	957	374	645	273	428	889	994	FBgn0003444	788	578	1096	2443	2367	1826	2371	2847	2991	232	324	391	347	585	305	611	1113	1129	FBgn0003444	1241.27	821	2212	2736	316	412	951
FBgn0003447	979	616	914	2985	2803	3225	49798	34504	29432	8264	9751	17953	15130	11942	7990	1639	4797	5652	FBgn0003447	1521	903	1509	2248	2557	2563	30880	37604	36376	4714	6645	7338	14031	10829	8933	2340	6005	6417	FBgn0003447	10189.6	1311	2456	34953	6232	11264	4921
FBgn0003448	403	401	351	42	13	26	3	0	0	0	16	22	121	200	18	530	1986	2377	FBgn0003448	626	588	580	32	12	21	2	0	0	0	11	9	112	181	20	757	2486	2699	FBgn0003448	451.93	598	22	1	7	104	1981
FBgn0003449	1138	1090	680	2273	1924	2826	1412	792	693	12644	7769	13072	975	1582	1162	1414	807	978	FBgn0003449	1768	1599	1123	1711	1755	2246	876	863	856	7213	5294	5343	904	1435	1299	2019	1010	1110	FBgn0003449	2134.7	1497	1904	865	5950	1213	1380
FBgn0003450	15	3	22	1	5	0	0	0	0	0	0	0	36	379	202	86	10	13	FBgn0003450	23	4	36	1	5	0	0	0	0	0	0	0	33	344	226	123	13	15	FBgn0003450	45.68	21	2	0	0	201	50
FBgn0003459	113	534	458	1148	872	894	1344	1058	914	104	482	1265	662	1118	336	130	542	565	FBgn0003459	176	783	756	864	795	711	833	1153	1130	59	328	517	614	1014	376	186	678	641	FBgn0003459	645.28	572	790	1039	301	668	502
FBgn0003460	185	137	97	32	61	99	36	10	6	19	54	93	98	163	32	193	124	149	FBgn0003460	287	201	160	24	56	79	22	11	7	11	37	38	91	148	36	276	155	169	FBgn0003460	100.42	216	53	13	29	92	200
FBgn0003462	9165	11208	7979	24599	21836	25671	14934	7848	5379	67089	45309	67559	5329	7703	6697	8476	2000	2415	FBgn0003462	14240	16437	13174	18522	19919	20402	9261	8553	6648	38271	30876	27614	4942	6985	7488	12101	2503	2742	FBgn0003462	14482.1	14617	19614	8154	32254	6472	5782
FBgn0003463	520	736	478	844	1683	598	40	11	19	6	98	21	622	375	173	377	811	868	FBgn0003463	808	1079	789	635	1535	475	25	12	23	3	67	9	577	340	193	538	1015	986	FBgn0003463	506.16	892	882	20	26	370	846
FBgn0003464	653	887	700	2569	1819	1866	4416	3044	2243	4353	4210	8243	1419	371	580	1667	3128	2810	FBgn0003464	1015	1301	1156	1934	1659	1483	2738	3317	2772	2483	2869	3369	1316	336	648	2380	3915	3190	FBgn0003464	2104.66	1157	1692	2942	2907	767	3162
FBgn0003475	397	396	672	594	564	457	650	231	190	1731	2329	4365	1068	1559	760	1021	4310	4123	FBgn0003475	617	581	1110	447	514	363	403	252	235	987	1587	1784	990	1414	850	1458	5395	4681	FBgn0003475	1314.89	769	441	297	1453	1085	3845
FBgn0003479	326	449	348	1247	1148	1357	1190	724	525	1321	1415	1731	1300	1259	1234	592	221	311	FBgn0003479	507	658	575	939	1047	1078	738	789	649	754	964	708	1206	1142	1380	845	277	353	FBgn0003479	811.51	580	1021	725	809	1243	492
FBgn0003480	62	67	63	51	70	64	202	87	100	43	84	125	40	40	17	88	109	148	FBgn0003480	96	98	104	38	64	51	125	95	124	25	57	51	37	36	19	126	136	168	FBgn0003480	80.6	99	51	115	44	31	143
FBgn0003482	15	40	0	26	40	46	23	15	7	63	49	22	0	23	0	26	6	4	FBgn0003482	23	59	0	20	36	37	14	16	9	36	33	9	0	21	0	37	8	5	FBgn0003482	20.12	27	31	13	26	7	17
FBgn0003483	23	29	26	203	193	254	160	76	96	0	84	14	75	89	64	77	62	75	FBgn0003483	36	43	43	153	176	202	99	83	119	0	57	6	70	81	72	110	78	85	FBgn0003483	83.9	41	177	100	21	74	91
FBgn0003486	63	8	8	6	8	4	5	0	1	7	3	8	0	0	1	4	26	19	FBgn0003486	98	12	13	5	7	3	3	0	1	4	2	3	0	0	1	6	33	22	FBgn0003486	11.8	41	5	1	3	0	20
FBgn0003495	872	1079	1006	1940	2099	1557	6982	3147	2973	672	782	1158	14399	16392	11109	574	3100	3712	FBgn0003495	1355	1582	1661	1461	1915	1237	4330	3430	3674	383	533	473	13353	14864	12421	820	3880	4215	FBgn0003495	3977.03	1533	1538	3811	463	13546	2972
FBgn0003499	571	1195	1040	218	232	257	11	1	0	125	395	636	262	133	85	117	313	289	FBgn0003499	887	1753	1717	164	212	204	7	1	0	71	269	260	243	121	95	167	392	328	FBgn0003499	382.82	1452	193	3	200	153	296
FBgn0003502	741	642	989	2872	3060	2186	7232	5254	3335	851	1228	2277	10732	10021	6771	538	2374	3192	FBgn0003502	1151	942	1633	2162	2791	1737	4485	5726	4122	485	837	931	9953	9087	7570	768	2972	3624	FBgn0003502	3387.56	1242	2230	4778	751	8870	2455
FBgn0003507	240	160	269	158	0	451	66984	50103	44965	0	30	7	12967	9973	6456	353	1792	2119	FBgn0003507	373	235	444	119	0	358	41537	54604	55574	0	20	3	12025	9043	7218	504	2243	2406	FBgn0003507	10372.6	351	159	50572	8	9429	1718
FBgn0003510	0	0	0	0	0	0	0	0	0	0	0	0	0	0	0	0	0	0	FBgn0003510	0	0	0	0	0	0	0	0	0	0	0	0	0	0	0	0	0	0	FBgn0003510	0	0	0	0	0	0	0
FBgn0003511	0	0	0	0	0	0	0	0	0	0	0	0	0	0	0	0	0	0	FBgn0003511	0	0	0	0	0	0	0	0	0	0	0	0	0	0	0	0	0	0	FBgn0003511	0	0	0	0	0	0	0
FBgn0003512	907	657	623	1556	1338	1402	1407	691	576	4889	2293	4020	1585	2165	1188	2181	1281	1247	FBgn0003512	1409	964	1029	1172	1221	1114	872	753	712	2789	1563	1643	1470	1963	1328	3114	1603	1416	FBgn0003512	1451.91	1134	1169	779	1998	1587	2044
FBgn0003513	351	101	210	59	35	72	5	0	0	16	23	22	112	4	1	151	807	683	FBgn0003513	545	148	347	44	32	57	3	0	0	9	16	9	104	4	1	216	1010	775	FBgn0003513	184.47	347	44	1	11	36	667
FBgn0003514	9866	10078	7290	16612	13301	16991	27387	15825	12664	21066	17079	27392	26991	32933	24157	6925	7623	8411	FBgn0003514	15329	14780	12036	12508	12133	13504	16983	17247	15652	12017	11638	11196	25031	29863	27009	9887	9542	9550	FBgn0003514	15328	14048	12715	16627	11617	27301	9660
FBgn0003515	98	5	7	614	353	357	0	0	0	132	19	0	521	35	0	179	48	79	FBgn0003515	152	7	12	462	322	284	0	0	0	75	13	0	483	32	0	256	60	90	FBgn0003515	124.87	57	356	0	29	172	135
FBgn0003517	61171	37733	26478	55261	56193	60323	39312	15214	17449	54305	74343	136079	53182	85385	63758	61402	15358	18806	FBgn0003517	95043	55338	43717	41608	51260	47943	24378	16581	21566	30978	50661	55622	49319	77425	71286	87664	19224	21352	FBgn0003517	47831.3	64699	46937	20842	45754	66010	42747
FBgn0003520	692	990	885	537	574	339	1074	604	400	1363	1281	2569	691	628	516	755	2341	2467	FBgn0003520	1075	1452	1461	404	524	269	666	658	494	778	873	1050	641	569	577	1078	2930	2801	FBgn0003520	1016.73	1329	399	606	900	596	2270
FBgn0003525	1752	1715	2411	1756	2212	1706	1152	396	469	171	111	326	17816	24434	12683	835	2744	2882	FBgn0003525	2722	2515	3981	1322	2018	1356	714	432	580	98	76	133	16522	22156	14180	1192	3435	3272	FBgn0003525	4261.31	3073	1565	575	102	17619	2633
FBgn0003527	13	0	1	2	3	12	11	5	4	0	0	6	11	34	32	12	5	3	FBgn0003527	20	0	2	2	3	10	7	5	5	0	0	2	10	31	36	17	6	3	FBgn0003527	8.83	7	5	6	1	26	9
FBgn0003545	0	33	108	1149	781	1252	792	387	384	343	67	116	97	216	247	204	151	158	FBgn0003545	0	48	178	865	712	995	491	422	475	196	46	47	90	196	276	291	189	179	FBgn0003545	316.51	75	857	463	96	187	220
FBgn0003557	1078	942	1445	1703	1499	1675	6972	4044	3322	1432	1666	3003	3479	1766	2053	737	1550	1589	FBgn0003557	1675	1382	2386	1282	1367	1331	4323	4407	4106	817	1135	1227	3226	1601	2295	1052	1940	1804	FBgn0003557	2075.49	1814	1327	4279	1060	2374	1599
FBgn0003559	856	818	934	3608	2145	3178	3600	2207	1790	6260	4613	7414	3449	2856	2281	1114	2622	2590	FBgn0003559	1330	1200	1542	2717	1957	2526	2232	2405	2212	3571	3144	3030	3198	2590	2550	1590	3282	2941	FBgn0003559	2445.42	1357	2400	2283	3248	2779	2604
FBgn0003567	744	682	1209	2816	1987	2745	6382	3882	3159	343	188	698	1761	601	815	460	890	898	FBgn0003567	1156	1000	1996	2120	1813	2182	3958	4231	3904	196	128	285	1633	545	911	657	1114	1020	FBgn0003567	1602.67	1384	2038	4031	203	1030	930
FBgn0003575	956	586	1022	1600	1484	1238	3109	2156	1869	945	2099	1798	1608	891	943	458	1494	1202	FBgn0003575	1485	859	1687	1205	1354	984	1928	2350	2310	539	1430	735	1491	808	1054	654	1870	1365	FBgn0003575	1339.37	1344	1181	2196	901	1118	1296
FBgn0003598	417	504	796	3351	2178	3534	3768	2262	4912	2014	2507	4235	1044	1268	1010	819	1539	1645	FBgn0003598	648	739	1314	2523	1987	2809	2337	2465	6071	1149	1708	1731	968	1150	1129	1169	1926	1868	FBgn0003598	1871.75	900	2440	3624	1529	1082	1654
FBgn0003607	1434	1091	835	7630	5616	8713	6521	3287	2684	18573	13306	21885	1415	3338	3235	4066	2450	3185	FBgn0003607	2228	1600	1379	5745	5123	6925	4044	3582	3317	10595	9067	8945	1312	3027	3617	5805	3067	3616	FBgn0003607	4610.8	1736	5931	3648	9536	2652	4163
FBgn0003612	749	1079	1173	3443	2315	3025	4582	2914	2494	4263	4486	7503	1153	1804	2010	887	3070	3403	FBgn0003612	1164	1582	1937	2592	2112	2404	2841	3176	3082	2432	3057	3067	1069	1636	2247	1266	3843	3864	FBgn0003612	2409.54	1561	2369	3033	2852	1651	2991
FBgn0003638	265	756	832	1733	1435	1428	6815	3620	3095	1831	1307	2044	3767	886	992	860	3198	3425	FBgn0003638	412	1109	1374	1305	1309	1135	4226	3945	3825	1044	891	835	3493	803	1109	1228	4003	3889	FBgn0003638	1996.42	965	1250	3999	923	1802	3040
FBgn0003651	4087	4448	6321	4255	3847	4015	15	0	0	661	918	1757	1051	519	461	717	3133	3095	FBgn0003651	6350	6523	10436	3204	3509	3191	9	0	0	377	626	718	975	471	515	1024	3922	3514	FBgn0003651	2520.21	7770	3301	3	574	654	2820
FBgn0003654	392	740	624	1424	947	1227	1944	1265	1590	3218	3204	5149	1619	1726	1326	585	1049	1092	FBgn0003654	609	1085	1030	1072	864	975	1205	1379	1965	1836	2183	2105	1501	1565	1483	835	1313	1240	FBgn0003654	1347	908	970	1516	2041	1516	1129
FBgn0003655	56	376	78	0	0	0	0	0	3	164	0	1	92	1698	1086	305	58	59	FBgn0003655	87	551	129	0	0	0	0	0	4	94	0	0	85	1540	1214	435	73	67	FBgn0003655	237.73	256	0	1	31	946	192
FBgn0003656	813	663	861	1825	1150	1321	2786	1724	1668	690	1437	3033	3230	2989	1881	610	1739	1759	FBgn0003656	1263	972	1422	1374	1049	1050	1728	1879	2062	394	979	1240	2995	2710	2103	871	2177	1997	FBgn0003656	1570.24	1219	1158	1890	871	2603	1682
FBgn0003660	5724	6993	5662	4219	4108	4506	9418	4182	3588	564	642	1070	21207	28295	20188	3943	2730	3174	FBgn0003660	8894	10256	9348	3177	3747	3581	5840	4558	4435	322	437	437	19667	25657	22572	5629	3417	3604	FBgn0003660	7532.09	9499	3502	4944	399	22632	4217
FBgn0003676	3771	2797	2072	21240	16193	22970	46374	31429	21295	57229	34127	50905	4809	2200	3372	4442	2043	2754	FBgn0003676	5859	4102	3421	15993	14771	18256	28757	34253	26319	32646	23256	20807	4460	1995	3770	6342	2557	3127	FBgn0003676	13927.3	4461	16340	29776	25570	3408	4009
FBgn0003683	0	5	4	0	0	0	1	0	0	0	0	0	0	0	0	4	3	1	FBgn0003683	0	7	7	0	0	0	1	0	0	0	0	0	0	0	0	6	4	1	FBgn0003683	1.4	5	0	0	0	0	4
FBgn0003687	515	512	522	1228	815	1085	1197	658	665	1552	1222	2068	772	847	558	732	617	633	FBgn0003687	800	751	862	925	743	862	742	717	822	885	833	845	716	768	624	1045	772	719	FBgn0003687	801.77	804	843	760	854	703	845
FBgn0003701	109	112	127	659	345	676	677	285	202	24	148	227	33	255	506	229	501	558	FBgn0003701	169	164	210	496	315	537	420	311	250	14	101	93	31	231	566	327	627	634	FBgn0003701	305.22	181	449	327	69	276	529
FBgn0003710	112	161	181	53	4	48	0	0	0	1837	1824	2871	58	62	0	269	2389	1935	FBgn0003710	174	236	299	40	4	38	0	0	0	1048	1243	1174	54	56	0	384	2990	2197	FBgn0003710	552.03	236	27	0	1155	37	1857
FBgn0003714	3119	2543	1690	1703	1474	2019	1061	558	582	9588	5734	9112	1384	1819	1556	3018	804	911	FBgn0003714	4846	3729	2790	1282	1345	1605	658	608	719	5470	3907	3724	1283	1649	1740	4309	1006	1034	FBgn0003714	2317.01	3788	1411	662	4367	1557	2116
FBgn0003716	2800	2430	2447	7092	5241	4991	1832	1173	935	580	614	597	1451	1256	844	699	1861	1958	FBgn0003716	4350	3564	4040	5340	4781	3967	1136	1278	1156	331	418	244	1346	1139	944	998	2329	2223	FBgn0003716	2199.1	3985	4696	1190	331	1143	1850
FBgn0003719	0	0	7	0	23	0	0	0	0	253	109	86	37	0	3	14	102	55	FBgn0003719	0	0	12	0	21	0	0	0	0	144	74	35	34	0	3	20	128	62	FBgn0003719	29.67	4	7	0	84	12	70
FBgn0003720	133	110	32	77	0	86	1	0	0	9	53	182	53	0	4	298	293	376	FBgn0003720	207	161	53	58	0	68	1	0	0	5	36	74	49	0	4	425	367	427	FBgn0003720	107.56	140	42	0	38	18	406
FBgn0003721	14011	14146	9166	3603	3468	3183	7789	4099	3144	3194	2741	4843	7361	9959	6285	25973	10641	10992	FBgn0003721	21769	20746	15134	2713	3164	2530	4830	4467	3886	1822	1868	1980	6826	9031	7027	37082	13320	12480	FBgn0003721	9481.83	19216	2802	4394	1890	7628	20961
FBgn0003731	2752	1569	3065	1497	924	904	191	107	106	9	42	66	1330	1070	1189	494	1073	1172	FBgn0003731	4276	2301	5060	1127	843	718	118	117	131	5	29	27	1233	970	1329	705	1343	1331	FBgn0003731	1203.6	3879	896	122	20	1177	1126
FBgn0003732	384	323	626	17172	11942	13717	11725	6180	5799	6003	8362	17101	475	595	1020	1059	2145	3132	FBgn0003732	597	474	1034	12930	10894	10902	7271	6735	7167	3424	5698	6990	440	540	1140	1512	2685	3556	FBgn0003732	4666.01	702	11575	7058	5371	707	2584
FBgn0003733	58	111	46	114	1	4	0	0	0	0	4	35	42	146	400	96	45	78	FBgn0003733	90	163	76	86	1	3	0	0	0	0	3	14	39	132	447	137	56	89	FBgn0003733	74.24	110	30	0	6	206	94
FBgn0003741	2029	2445	2392	632	650	752	408	172	139	11858	12203	14912	148	185	233	241	296	324	FBgn0003741	3153	3586	3949	476	593	598	253	187	172	6764	8316	6095	137	168	261	344	371	368	FBgn0003741	1988.31	3563	556	204	7058	189	361
FBgn0003742	616	545	611	1704	1403	1601	1936	853	770	1943	2060	3931	1581	1297	1188	777	1120	1129	FBgn0003742	957	799	1009	1283	1280	1272	1201	930	952	1108	1404	1607	1466	1176	1328	1109	1402	1282	FBgn0003742	1198.05	922	1278	1028	1373	1323	1264
FBgn0003744	1520	1535	1736	3228	1907	2441	4875	3374	2482	4988	4505	6533	2457	1472	1660	1164	3121	3333	FBgn0003744	2362	2251	2866	2431	1740	1940	3023	3677	3068	2845	3070	2670	2279	1335	1856	1662	3907	3784	FBgn0003744	2598.04	2493	2037	3256	2862	1823	3118
FBgn0003747	0	0	0	0	0	0	4	1	4	0	0	25	2	7	0	8	6	3	FBgn0003747	0	0	0	0	0	0	2	1	5	0	0	10	2	6	0	11	8	3	FBgn0003747	2.74	0	0	3	3	3	7
FBgn0003748	2350	8022	6885	4552	2831	3856	4157	1814	2172	1893	2192	4041	9377	6240	5799	1219	2603	2222	FBgn0003748	3651	11765	11367	3427	2582	3065	2578	1977	2684	1080	1494	1652	8696	5658	6484	1740	3258	2523	FBgn0003748	4204.55	8928	3025	2413	1409	6946	2507
FBgn0003751	135	134	94	268	246	232	60	30	162	604	356	573	2	4	28	172	107	123	FBgn0003751	210	197	155	202	224	184	37	33	200	345	243	234	2	4	31	246	134	140	FBgn0003751	156.64	187	203	90	274	12	173
FBgn0003861	0	0	0	0	24	0	0	0	0	0	0	0	6	0	0	2	1	1	FBgn0003861	0	0	0	0	22	0	0	0	0	0	0	0	6	0	0	3	1	1	FBgn0003861	1.82	0	7	0	0	2	2
FBgn0003862	784	834	960	1422	2200	1116	1634	1040	742	448	1083	2147	571	368	328	533	3411	3240	FBgn0003862	1218	1223	1585	1071	2007	887	1013	1133	917	256	738	878	530	334	367	761	4270	3679	FBgn0003862	1270.27	1342	1322	1021	624	410	2903
FBgn0003863	448	410	130	0	27	13	0	0	0	270	66	51	153	50	67	1189	73	179	FBgn0003863	696	601	215	0	25	10	0	0	0	154	45	21	142	45	75	1698	91	203	FBgn0003863	223.39	504	12	0	73	87	664
FBgn0003865	0	16	1	0	0	0	0	0	0	0	0	0	0	0	0	0	3	0	FBgn0003865	0	23	2	0	0	0	0	0	0	0	0	0	0	0	0	0	4	0	FBgn0003865	1.6	8	0	0	0	0	1
FBgn0003866	1179	1916	2073	1175	1054	1350	4	10	0	2936	3094	4567	925	506	245	1194	6226	5242	FBgn0003866	1832	2810	3423	885	961	1073	2	11	0	1675	2108	1867	858	459	274	1705	7793	5952	FBgn0003866	1871.51	2688	973	4	1883	530	5150
FBgn0003867	332	430	171	1790	1119	1387	0	0	0	84	128	203	473	569	190	700	536	379	FBgn0003867	516	631	282	1348	1021	1102	0	0	0	48	87	83	439	516	212	999	671	430	FBgn0003867	465.86	476	1157	0	73	389	700
FBgn0003870	3315	4823	5710	3850	3717	2740	11961	7464	5327	313	182	139	7755	7105	5594	562	2543	2854	FBgn0003870	5151	7073	9428	2899	3391	2178	7417	8135	6584	179	124	57	7192	6443	6254	802	3183	3240	FBgn0003870	4429.34	7217	2823	7379	120	6630	2408
FBgn0003882	648	1461	977	3738	2211	3194	11934	8282	5570	4190	4004	5633	1914	2286	1957	463	962	953	FBgn0003882	1007	2143	1613	2815	2017	2538	7400	9026	6884	2390	2729	2302	1775	2073	2188	661	1204	1082	FBgn0003882	2880.41	1588	2457	7770	2474	2012	982
FBgn0003884	108845	124698	95247	140211	135413	157649	296435	166148	143004	254524	260808	441948	77442	86138	69826	97697	78048	78024	FBgn0003884	169115	182877	157258	105571	123526	125294	183821	181076	176743	145194	177727	180645	71817	78108	78070	139482	97695	88587	FBgn0003884	136811	169750	118130	180547	167855	75998	108588
FBgn0003885	3576	3614	2856	12409	10024	11887	15223	8293	8038	42306	31713	47925	2950	3097	2411	3998	4500	4398	FBgn0003885	5556	5300	4715	9343	9144	9447	9440	9038	9934	24134	21611	19589	2736	2808	2696	5708	5633	4993	FBgn0003885	8990.34	5190	9311	9471	21778	2747	5445
FBgn0003886	7864	5756	8233	217	106	208	2664	4130	1776	47	65	51	4560	2223	1221	7227	5258	4155	FBgn0003886	12218	8442	13593	163	97	165	1652	4501	2195	27	44	21	4229	2016	1365	10318	6582	4718	FBgn0003886	4019.19	11418	142	2783	31	2537	7206
FBgn0003887	55873	66088	47097	162962	127862	164365	160056	95528	82858	468993	362604	544757	16803	32021	29572	70005	52070	47727	FBgn0003887	86811	96922	77760	122701	116638	130632	99252	104111	102407	267539	247095	222667	15583	29036	33063	99946	65178	54188	FBgn0003887	109529	87164	123324	101923	245767	25894	73104
FBgn0003888	6681	7186	6435	26636	19625	25238	324426	270435	162615	1887	1639	1888	45911	36315	30674	6124	5685	7059	FBgn0003888	10380	10539	10625	20055	17902	20058	201179	294732	200980	1076	1117	772	42576	32930	34296	8743	7116	8015	FBgn0003888	51282.9	10515	19338	232297	988	36601	7958
FBgn0003889	1	0	15	1	24	0	2	5	2	169	260	376	6	68	0	97	131	99	FBgn0003889	2	0	25	1	22	0	1	5	2	96	177	154	6	62	0	138	164	112	FBgn0003889	53.75	9	8	3	142	23	138
FBgn0003890	4797	6587	5474	2330	1769	2357	18037	12994	10256	1036	670	797	11978	9826	9833	6674	2348	2885	FBgn0003890	7453	9660	9038	1754	1614	1873	11185	14161	12676	591	457	326	11108	8910	10994	9528	2939	3276	FBgn0003890	6530.17	8717	1747	12674	458	10337	5248
FBgn0003891	1916	1487	2778	7212	6988	3835	13631	9928	5921	665	3105	4482	2252	1414	1174	353	2538	2338	FBgn0003891	2977	2181	4587	5430	6375	3048	8453	10820	7318	379	2116	1832	2088	1282	1313	504	3177	2655	FBgn0003891	3696.31	3248	4951	8864	1442	1561	2112
FBgn0003892	280	280	327	1312	904	1208	406	299	250	22	58	263	316	112	113	202	279	387	FBgn0003892	435	411	540	988	825	960	252	326	309	13	40	108	293	102	126	288	349	439	FBgn0003892	377.91	462	924	296	54	174	359
FBgn0003896	196	42	217	8	44	10	0	0	0	369	260	492	218	240	145	205	1182	1077	FBgn0003896	305	62	358	6	40	8	0	0	0	210	177	201	202	218	162	293	1480	1223	FBgn0003896	274.68	242	18	0	196	194	999
FBgn0003900	46	85	197	34	61	39	0	0	0	1	0	39	32	188	0	83	108	52	FBgn0003900	71	125	325	26	56	31	0	0	0	1	0	16	30	170	0	118	135	59	FBgn0003900	64.61	174	38	0	6	67	104
FBgn0003916	0	0	0	0	0	0	0	0	0	0	0	0	0	0	0	1	0	1	FBgn0003916	0	0	0	0	0	0	0	0	0	0	0	0	0	0	0	1	0	1	FBgn0003916	0.14	0	0	0	0	0	1
FBgn0003920	0	0	0	0	0	0	0	0	0	0	0	0	0	0	0	0	0	0	FBgn0003920	0	0	0	0	0	0	0	0	0	0	0	0	0	0	0	0	0	0	FBgn0003920	0	0	0	0	0	0	0
FBgn0003922	0	0	0	0	0	0	0	0	0	0	0	0	0	0	0	0	0	0	FBgn0003922	0	0	0	0	0	0	0	0	0	0	0	0	0	0	0	0	0	0	FBgn0003922	0	0	0	0	0	0	0
FBgn0003923	0	0	0	0	0	0	0	0	0	0	0	0	0	0	0	0	0	0	FBgn0003923	0	0	0	0	0	0	0	0	0	0	0	0	0	0	0	0	0	0	FBgn0003923	0	0	0	0	0	0	0
FBgn0003926	0	0	0	0	0	0	0	0	0	0	0	0	2	0	0	4	1	0	FBgn0003926	0	0	0	0	0	0	0	0	0	0	0	0	2	0	0	6	1	0	FBgn0003926	0.49	0	0	0	0	1	2
FBgn0003930	0	0	0	1	6	3	0	0	0	0	3	0	2	0	0	2	3	0	FBgn0003930	0	0	0	1	5	2	0	0	0	0	2	0	2	0	0	3	4	0	FBgn0003930	1.06	0	3	0	1	1	2
FBgn0003931	0	0	0	0	2	0	0	0	0	0	1	1	0	0	0	1	3	3	FBgn0003931	0	0	0	0	2	0	0	0	0	0	1	0	0	0	0	1	4	3	FBgn0003931	0.64	0	1	0	0	0	3
FBgn0003933	0	0	0	0	0	0	0	0	0	0	0	0	0	3	0	0	0	0	FBgn0003933	0	0	0	0	0	0	0	0	0	0	0	0	0	3	0	0	0	0	FBgn0003933	0.15	0	0	0	0	1	0
FBgn0003934	0	0	1	0	0	0	0	0	0	0	0	0	0	0	0	0	0	0	FBgn0003934	0	0	2	0	0	0	0	0	0	0	0	0	0	0	0	0	0	0	FBgn0003934	0.09	1	0	0	0	0	0
FBgn0003935	0	0	0	2	1	0	0	0	0	0	0	0	0	0	0	1	0	0	FBgn0003935	0	0	0	2	1	0	0	0	0	0	0	0	0	0	0	1	0	0	FBgn0003935	0.21	0	1	0	0	0	0
FBgn0003936	0	0	0	0	0	0	0	0	0	0	0	0	0	0	0	0	0	0	FBgn0003936	0	0	0	0	0	0	0	0	0	0	0	0	0	0	0	0	0	0	FBgn0003936	0	0	0	0	0	0	0
FBgn0003938	0	0	0	0	0	0	0	0	0	1	0	0	1	0	1	1	0	0	FBgn0003938	0	0	0	0	0	0	0	0	0	1	0	0	1	0	1	1	0	0	FBgn0003938	0.22	0	0	0	0	1	0
FBgn0003941	25944	17705	13098	14773	14997	18720	11167	5435	4078	32001	26387	53402	37274	59309	44836	16848	6809	9025	FBgn0003941	40310	25965	21625	11123	13680	14878	6925	5923	5040	18255	17981	21828	34567	53780	50130	24054	8523	10247	FBgn0003941	21379.7	29300	13227	5963	19355	46159	14275
FBgn0003942	15638	9473	6044	9715	9917	12649	7332	3246	2500	19356	16907	28448	23342	40021	27917	10005	3138	4428	FBgn0003942	24297	13893	9979	7315	9046	10053	4547	3538	3090	11042	11521	11628	21647	36290	31213	14284	3928	5027	FBgn0003942	12907.6	16056	8805	3725	11397	29717	7746
FBgn0003943	1316	3054	3026	10023	12124	8408	6523	4841	3701	9489	9263	16122	6855	8600	6781	2214	4827	4638	FBgn0003943	2045	4479	4996	7547	11060	6682	4045	5276	4574	5413	6312	6590	6357	7798	7582	3161	6042	5266	FBgn0003943	5845.81	3840	8430	4632	6105	7246	4823
FBgn0003944	275	243	353	79	204	68	1	1	2	148	138	289	57	43	52	231	1475	1646	FBgn0003944	427	356	583	59	186	54	1	1	2	84	94	118	53	39	58	330	1846	1869	FBgn0003944	342.32	455	100	1	99	50	1348
FBgn0003950	0	11	8	195	66	47	315	100	130	0	23	0	0	0	0	1	4	17	FBgn0003950	0	16	13	147	60	37	195	109	161	0	16	0	0	0	0	1	5	19	FBgn0003950	43.34	10	81	155	5	0	8
FBgn0003961	21	0	0	0	0	0	0	1	0	0	0	0	0	0	3	0	0	0	FBgn0003961	33	0	0	0	0	0	0	1	0	0	0	0	0	0	3	0	0	0	FBgn0003961	2.06	11	0	0	0	1	0
FBgn0003963	621	340	441	331	328	484	12171	8686	8058	484	231	617	6395	3914	4074	458	950	978	FBgn0003963	965	499	728	249	299	385	7547	9466	9959	276	157	252	5931	3549	4555	654	1189	1110	FBgn0003963	2653.96	731	311	8991	228	4678	984
FBgn0003964	971	1510	1282	3727	2915	3318	6530	4268	3236	6876	5402	8353	3344	3305	2532	1059	1640	1630	FBgn0003964	1509	2215	2117	2806	2659	2637	4049	4651	3999	3922	3681	3414	3101	2997	2831	1512	2053	1851	FBgn0003964	2889.15	1947	2701	4233	3672	2976	1805
FBgn0003965	1093	952	1085	2	0	11	0	0	0	89	48	52	2137	2126	2405	833	541	661	FBgn0003965	1698	1396	1791	2	0	9	0	0	0	51	33	21	1982	1928	2689	1189	677	750	FBgn0003965	789.79	1628	4	0	35	2200	872
FBgn0003969	1639	3204	3718	7822	5434	6795	17822	13588	9116	10796	10806	16851	2331	2587	2396	1780	6396	6311	FBgn0003969	2547	4699	6139	5890	4957	5400	11052	14809	11267	6159	7364	6888	2162	2346	2679	2541	8006	7165	FBgn0003969	6225.96	4462	5416	12376	6804	2396	5904
FBgn0003975	4	33	30	7	6	6	2	0	0	72	43	162	27	52	49	47	227	173	FBgn0003975	6	48	50	5	5	5	1	0	0	41	29	66	25	47	55	67	284	196	FBgn0003975	51.79	35	5	0	45	42	182
FBgn0003977	1341	937	609	1357	1251	1124	1974	1502	1521	1696	1429	3408	1054	876	923	741	925	968	FBgn0003977	2084	1374	1005	1022	1141	893	1224	1637	1880	967	974	1393	977	794	1032	1058	1158	1099	FBgn0003977	1206.29	1488	1019	1580	1111	934	1105
FBgn0003978	485	309	388	2114	1541	2121	1607	735	845	2793	2127	2785	354	475	437	747	492	508	FBgn0003978	754	453	641	1592	1406	1686	997	801	1044	1593	1449	1138	328	431	489	1066	616	577	FBgn0003978	947.79	616	1561	947	1393	416	753
FBgn0003979	5	0	0	0	0	0	9	1	4	0	0	0	64	108	80	2	5	10	FBgn0003979	8	0	0	0	0	0	6	1	5	0	0	0	59	98	89	3	6	11	FBgn0003979	15.92	3	0	4	0	82	7
FBgn0003980	0	0	0	0	0	0	0	0	0	0	0	0	5	1	9	1	0	0	FBgn0003980	0	0	0	0	0	0	0	0	0	0	0	0	5	1	10	1	0	0	FBgn0003980	0.95	0	0	0	0	5	0
FBgn0003983	0	0	0	0	4	5	1	0	1	0	0	4	1	2	0	1	5	4	FBgn0003983	0	0	0	0	4	4	1	0	1	0	0	2	1	2	0	1	6	5	FBgn0003983	1.45	0	3	1	1	1	4
FBgn0003984	479	435	568	36	168	27	24	3	3	114	402	891	348	401	32	143	620	496	FBgn0003984	744	638	938	27	153	21	15	3	4	65	274	364	323	364	36	204	776	563	FBgn0003984	306.24	773	67	7	234	241	514
FBgn0003996	3155	2847	3686	843	1110	685	15300	9900	7304	287	526	957	11472	10608	7558	161	314	285	FBgn0003996	4902	4175	6086	635	1013	544	9488	10789	9027	164	358	391	10639	9619	8450	230	393	324	FBgn0003996	4290.4	5054	731	9768	304	9569	316
FBgn0003997	67	67	120	231	350	156	1036	893	678	50	25	17	2629	2932	1555	40	154	282	FBgn0003997	104	98	198	174	319	124	642	973	838	29	17	7	2438	2659	1739	57	193	320	FBgn0003997	607.18	133	206	818	18	2279	190
FBgn0004003	269	167	76	141	101	117	1	0	0	117	59	92	79	89	44	254	104	129	FBgn0004003	418	245	125	106	92	93	1	0	0	67	40	38	73	81	49	363	130	146	FBgn0004003	114.85	263	97	0	48	68	213
FBgn0004009	289	182	165	52	24	96	0	0	0	1	16	0	502	168	72	137	297	290	FBgn0004009	449	267	272	39	22	76	0	0	0	1	11	0	466	152	81	196	372	329	FBgn0004009	151.79	329	46	0	4	233	299
FBgn0004028	14077	12506	5881	6	2	5	6	5	4	18	154	111	6278	9753	4909	10471	7045	10465	FBgn0004028	21872	18341	9710	5	2	4	4	5	5	10	105	45	5822	8844	5489	14949	8818	11882	FBgn0004028	5883.97	16641	4	5	53	6718	11883
FBgn0004034	325	120	255	3	7	2	3	0	0	0	64	62	175	247	94	240	327	275	FBgn0004034	505	176	421	2	6	2	2	0	0	0	44	25	162	224	105	343	409	312	FBgn0004034	152.14	367	3	1	23	164	355
FBgn0004045	0	0	0	0	0	0	2	0	0	0	0	0	1	0	15	19	18	19	FBgn0004045	0	0	0	0	0	0	1	0	0	0	0	0	1	0	17	27	23	22	FBgn0004045	5.01	0	0	0	0	6	24
FBgn0004047	0	0	8	13	13	7	62	49	25	41	67	184	0	0	6	9	10	16	FBgn0004047	0	0	13	10	12	6	38	53	31	23	46	75	0	0	7	13	13	18	FBgn0004047	19.87	4	9	41	48	2	15
FBgn0004049	498	729	562	483	436	224	554	370	243	72	80	520	1350	1864	1299	270	605	583	FBgn0004049	774	1069	928	364	398	178	344	403	300	41	55	213	1252	1690	1452	385	757	662	FBgn0004049	625.82	924	313	349	103	1465	601
FBgn0004050	1350	1870	1284	1590	1599	1722	2424	1523	1218	3652	2849	5925	2688	1387	1460	3699	3201	2648	FBgn0004050	2098	2742	2120	1197	1459	1369	1503	1660	1505	2083	1941	2422	2493	1258	1632	5281	4007	3006	FBgn0004050	2209.8	2320	1342	1556	2149	1794	4098
FBgn0004052	0	1	11	0	3	0	0	0	0	0	0	0	3	0	0	1	1	0	FBgn0004052	0	1	18	0	3	0	0	0	0	0	0	0	3	0	0	1	1	0	FBgn0004052	1.55	6	1	0	0	1	1
FBgn0004053	0	44	0	0	0	0	0	0	0	0	0	0	1	0	0	1	0	0	FBgn0004053	0	65	0	0	0	0	0	0	0	0	0	0	1	0	0	1	0	0	FBgn0004053	3.72	22	0	0	0	0	0
FBgn0004054	0	0	0	0	0	0	0	0	0	0	0	11	0	0	0	0	0	0	FBgn0004054	0	0	0	0	0	0	0	0	0	0	0	4	0	0	0	0	0	0	FBgn0004054	0.25	0	0	0	1	0	0
FBgn0004055	6928	12738	11568	13632	8502	10117	256	82	141	4042	3949	6998	1417	1105	716	1320	5355	5201	FBgn0004055	10764	18681	19099	10264	7756	8041	159	89	174	2306	2691	2860	1314	1002	801	1885	6703	5905	FBgn0004055	5583	16181	8687	141	2619	1039	4831
FBgn0004057	439	196	57	499	388	423	2157	1436	1104	76	45	36	414	217	161	264	208	193	FBgn0004057	682	287	94	376	354	336	1338	1565	1364	43	31	15	384	197	180	377	260	219	FBgn0004057	450.13	354	355	1422	30	254	285
FBgn0004066	1392	1090	526	6642	5277	7112	7169	3809	3134	18151	15675	27226	1847	2218	2258	1744	565	642	FBgn0004066	2163	1599	868	5001	4814	5652	4446	4151	3873	10354	10682	11129	1713	2011	2525	2490	707	729	FBgn0004066	4161.47	1543	5156	4157	10722	2083	1309
FBgn0004087	230	209	201	815	776	842	441	227	183	466	325	514	281	367	213	274	57	60	FBgn0004087	357	307	332	614	708	669	273	247	226	266	221	210	261	333	238	391	71	68	FBgn0004087	321.84	332	664	249	232	277	177
FBgn0004101	297	424	343	977	513	1007	1650	916	736	1371	970	1675	791	1040	584	219	549	452	FBgn0004101	461	622	566	736	468	800	1023	998	910	782	661	685	734	943	653	313	687	513	FBgn0004101	697.5	550	668	977	709	777	504
FBgn0004102	137	22	37	1	10	15	2	0	0	52	105	254	63	32	0	102	643	501	FBgn0004102	213	32	61	1	9	12	1	0	0	30	72	104	58	29	0	146	805	569	FBgn0004102	118.95	102	7	0	69	29	507
FBgn0004103	12672	10186	9690	17796	13193	17377	34794	18921	19163	27887	24422	42377	15695	18649	12076	7510	13635	12556	FBgn0004103	19689	14938	15999	13399	12035	13811	21576	20621	23684	15908	16642	17321	14555	16911	13502	10722	17067	14256	FBgn0004103	16257.6	16875	13082	21960	16624	14989	14015
FBgn0004106	438	403	352	3881	2283	4291	1607	655	700	597	256	527	367	1068	1241	536	341	557	FBgn0004106	681	591	581	2922	2083	3410	997	714	865	341	174	215	340	968	1388	765	427	632	FBgn0004106	1005.25	618	2805	859	243	899	608
FBgn0004107	98	116	47	912	595	966	415	166	173	811	617	1017	153	102	198	183	217	367	FBgn0004107	152	170	78	687	543	768	257	181	214	463	420	416	142	92	221	261	272	417	FBgn0004107	319.63	133	666	217	433	152	317
FBgn0004108	23743	17329	21048	34150	29164	27709	9314	4758	3896	11590	14074	26612	8588	5798	4759	6347	19379	21318	FBgn0004108	36890	25414	34751	25713	26604	22022	5776	5185	4815	6612	9591	10878	7964	5258	5321	9062	24257	24204	FBgn0004108	16128.7	32352	24780	5259	9027	6181	19174
FBgn0004110	0	41	17	10	8	0	1	5	0	29	8	19	5	1	0	16	30	15	FBgn0004110	0	60	28	8	7	0	1	5	0	17	5	8	5	1	0	23	38	17	FBgn0004110	12.32	29	5	2	10	2	26
FBgn0004117	12107	17941	6476	17	22	18	45	6	4	99	256	132	6126	7042	4720	19390	10185	13065	FBgn0004117	18811	26312	10692	13	20	14	28	7	5	56	174	54	5681	6386	5277	27683	12749	14834	FBgn0004117	7155.32	18605	16	13	95	5781	18422
FBgn0004118	373	569	586	317	163	375	32	7	2	18693	12054	19334	197	178	305	1992	5590	5022	FBgn0004118	580	834	968	239	149	298	20	8	2	10663	8214	7903	183	161	341	2844	6997	5702	FBgn0004118	2561.41	794	229	10	8927	228	5181
FBgn0004132	1224	1238	825	3290	3354	3972	2601	1477	935	7980	5366	7613	2049	2433	2032	1476	370	549	FBgn0004132	1902	1816	1362	2477	3060	3157	1613	1610	1156	4552	3657	3112	1900	2206	2272	2107	463	623	FBgn0004132	2169.11	1693	2898	1460	3774	2126	1064
FBgn0004133	10594	16276	15926	8040	6763	7480	11578	6548	5555	574	599	914	7692	10210	5904	3573	3049	3174	FBgn0004133	16460	23870	26295	6054	6169	5945	7180	7136	6866	327	408	374	7133	9258	6601	5101	3817	3604	FBgn0004133	7922.06	22208	6056	7061	370	7664	4174
FBgn0004143	0	18	3	0	0	0	0	0	0	0	0	0	0	0	0	0	5	1	FBgn0004143	0	26	5	0	0	0	0	0	0	0	0	0	0	0	0	0	6	1	FBgn0004143	2.15	10	0	0	0	0	2
FBgn0004167	2490	2384	2655	1189	735	1057	2172	985	1208	1	44	98	15287	10107	7044	1289	4995	4041	FBgn0004167	3869	3496	4384	895	670	840	1347	1073	1493	1	30	40	14177	9165	7876	1840	6252	4588	FBgn0004167	3446.46	3916	802	1304	24	10406	4227
FBgn0004168	223	154	112	35	2	3	1	0	0	648	373	942	2	28	1	190	1054	962	FBgn0004168	346	226	185	26	2	2	1	0	0	370	254	385	2	25	1	271	1319	1092	FBgn0004168	250.47	252	10	0	336	9	894
FBgn0004169	8246	7156	5089	4	7	0	14	2	1	55	59	5	2796	4496	2467	12089	8396	9347	FBgn0004169	12812	10495	8402	3	6	0	9	2	1	31	40	2	2593	4077	2758	17259	10510	10612	FBgn0004169	4422.98	10570	3	4	24	3143	12794
FBgn0004170	0	39	24	3	1	57	1	0	0	133	31	77	0	21	0	24	38	70	FBgn0004170	0	57	40	2	1	45	1	0	0	76	21	31	0	19	0	34	48	79	FBgn0004170	25.26	32	16	0	43	6	54
FBgn0004171	0	0	0	0	0	0	4	2	1	0	0	0	1	3	14	1	1	9	FBgn0004171	0	0	0	0	0	0	2	2	1	0	0	0	1	3	16	1	1	10	FBgn0004171	2.12	0	0	2	0	7	4
FBgn0004172	0	0	0	0	0	0	0	0	0	0	0	0	0	0	0	0	0	0	FBgn0004172	0	0	0	0	0	0	0	0	0	0	0	0	0	0	0	0	0	0	FBgn0004172	0	0	0	0	0	0	0
FBgn0004173	0	0	0	0	0	0	1	0	0	0	0	0	0	0	0	0	0	0	FBgn0004173	0	0	0	0	0	0	1	0	0	0	0	0	0	0	0	0	0	0	FBgn0004173	0.03	0	0	0	0	0	0
FBgn0004174	0	0	0	0	0	1	0	0	0	0	1	9	1	0	0	5	0	0	FBgn0004174	0	0	0	0	0	1	0	0	0	0	1	4	1	0	0	7	0	0	FBgn0004174	0.73	0	0	0	2	0	2
FBgn0004175	0	0	0	0	0	0	0	0	0	0	0	0	0	0	0	2	0	0	FBgn0004175	0	0	0	0	0	0	0	0	0	0	0	0	0	0	0	3	0	0	FBgn0004175	0.16	0	0	0	0	0	1
FBgn0004177	11648	12770	12565	19299	13090	17396	39413	22231	16798	31768	28480	48112	11796	13342	10102	10636	18775	18675	FBgn0004177	18098	18728	20745	14531	11941	13826	24440	24228	20761	18122	19408	19666	10939	12098	11295	15185	23501	21203	FBgn0004177	17706.4	19190	13433	23143	19065	11444	19963
FBgn0004179	1643	1637	1712	2218	1598	1980	3313	2282	1798	6557	5863	10941	2227	2107	1850	1329	6859	6170	FBgn0004179	2553	2401	2827	1670	1458	1574	2054	2487	2222	3740	3995	4472	2065	1911	2068	1897	8586	7005	FBgn0004179	3054.76	2594	1567	2254	4069	2015	5829
FBgn0004181	0	30	0	0	0	0	0	0	0	0	0	0	0	0	0	3	0	0	FBgn0004181	0	44	0	0	0	0	0	0	0	0	0	0	0	0	0	4	0	0	FBgn0004181	2.68	15	0	0	0	0	1
FBgn0004183	0	0	0	0	0	0	0	0	0	0	0	0	9	3	0	7	1	1	FBgn0004183	0	0	0	0	0	0	0	0	0	0	0	0	8	3	0	10	1	1	FBgn0004183	1.3	0	0	0	0	4	4
FBgn0004185	0	0	0	0	1	0	0	0	0	0	0	0	0	0	0	0	0	0	FBgn0004185	0	0	0	0	1	0	0	0	0	0	0	0	0	0	0	0	0	0	FBgn0004185	0.05	0	0	0	0	0	0
FBgn0004186	0	0	0	0	0	0	0	0	0	0	0	0	0	0	0	1	0	0	FBgn0004186	0	0	0	0	0	0	0	0	0	0	0	0	0	0	0	1	0	0	FBgn0004186	0.08	0	0	0	0	0	0
FBgn0004187	0	0	0	0	0	0	0	0	0	0	0	0	0	0	0	0	0	0	FBgn0004187	0	0	0	0	0	0	0	0	0	0	0	0	0	0	0	0	0	0	FBgn0004187	0	0	0	0	0	0	0
FBgn0004188	0	0	0	0	0	0	0	0	0	0	0	0	4	0	0	0	0	0	FBgn0004188	0	0	0	0	0	0	0	0	0	0	0	0	4	0	0	0	0	0	FBgn0004188	0.21	0	0	0	0	1	0
FBgn0004189	0	0	0	0	0	0	0	0	0	0	0	0	0	1	0	0	0	0	FBgn0004189	0	0	0	0	0	0	0	0	0	0	0	0	0	1	0	0	0	0	FBgn0004189	0.05	0	0	0	0	0	0
FBgn0004190	0	0	0	0	0	0	0	0	0	0	0	0	0	0	0	0	0	0	FBgn0004190	0	0	0	0	0	0	0	0	0	0	0	0	0	0	0	0	0	0	FBgn0004190	0	0	0	0	0	0	0
FBgn0004191	0	0	0	0	0	0	0	0	0	0	0	0	0	0	0	0	0	0	FBgn0004191	0	0	0	0	0	0	0	0	0	0	0	0	0	0	0	0	0	0	FBgn0004191	0	0	0	0	0	0	0
FBgn0004192	0	0	0	2	6	2	0	0	0	0	0	0	0	0	0	0	0	0	FBgn0004192	0	0	0	2	5	2	0	0	0	0	0	0	0	0	0	0	0	0	FBgn0004192	0.48	0	3	0	0	0	0
FBgn0004197	239	132	177	832	559	517	508	230	432	0	38	118	2891	1361	1664	237	349	642	FBgn0004197	371	194	292	626	510	411	315	251	534	0	26	48	2681	1234	1860	338	437	729	FBgn0004197	603.22	286	516	367	25	1925	501
FBgn0004198	2329	2170	3844	2693	2143	1610	5340	3201	2842	661	626	1445	3812	1589	1033	621	7003	5833	FBgn0004198	3619	3182	6347	2028	1955	1280	3311	3489	3513	377	427	591	3535	1441	1155	887	8766	6623	FBgn0004198	2917.93	4383	1754	3438	465	2044	5425
FBgn0004227	846	818	1067	2783	2616	2893	5232	2719	2698	3209	3903	6045	1434	1181	639	825	3877	4420	FBgn0004227	1314	1200	1762	2095	2386	2299	3244	2963	3335	1831	2660	2471	1330	1071	714	1178	4853	5018	FBgn0004227	2318.03	1425	2260	3181	2321	1038	3683
FBgn0004228	1823	662	423	15	18	5	1	0	0	12	70	56	265	545	346	1065	364	699	FBgn0004228	2832	971	698	11	16	4	1	0	0	7	48	23	246	494	387	1521	456	794	FBgn0004228	472.67	1500	10	0	26	376	924
FBgn0004237	514	617	733	3313	2890	2796	8433	4606	4596	4325	5744	10135	1111	880	609	642	1291	2029	FBgn0004237	799	905	1210	2495	2636	2222	5229	5020	5680	2467	3914	4143	1030	798	681	917	1616	2304	FBgn0004237	2448.09	971	2451	5310	3508	836	1612
FBgn0004240	0	0	0	1	0	4	2	0	0	0	1	3	0	0	0	5	1	1	FBgn0004240	0	0	0	1	0	3	1	0	0	0	1	1	0	0	0	7	1	1	FBgn0004240	0.92	0	1	0	1	0	3
FBgn0004242	666	1311	1363	389	105	349	28	5	2	7055	6607	12750	244	150	61	997	14128	12162	FBgn0004242	1035	1923	2250	293	96	277	17	5	2	4025	4502	5212	226	136	68	1423	17684	13809	FBgn0004242	2943.58	1736	222	8	4580	143	10972
FBgn0004244	462	518	522	69	32	129	10	0	0	4788	2413	4939	51	18	83	645	9795	6888	FBgn0004244	718	760	862	52	29	103	6	0	0	2731	1644	2019	47	16	93	921	12261	7821	FBgn0004244	1671.23	780	61	2	2131	52	7001
FBgn0004359	796	1343	1036	604	443	459	71	61	303	326	226	367	194	69	196	294	448	437	FBgn0004359	1237	1970	1710	455	404	365	44	66	374	186	154	150	180	63	219	420	561	496	FBgn0004359	502.99	1639	408	161	163	154	492
FBgn0004360	104	201	95	39	53	63	0	0	0	46	20	19	78	71	68	1007	1130	784	FBgn0004360	162	295	157	29	48	50	0	0	0	26	14	8	72	64	76	1438	1414	890	FBgn0004360	263.54	205	42	0	16	71	1247
FBgn0004362	4658	4778	4418	26408	20611	25750	19936	9465	10238	27575	20154	32152	5202	4208	3974	15213	19106	26415	FBgn0004362	7237	7007	7294	19884	18802	20465	12362	10315	12653	15730	13734	13142	4824	3816	4443	21720	23916	29991	FBgn0004362	13740.9	7179	19717	11777	14202	4361	25209
FBgn0004363	19857	17691	13031	19921	16280	20192	38439	18982	15105	83923	65706	110351	12488	13136	11735	25034	15471	15434	FBgn0004363	30852	25945	21515	14999	14851	16048	23836	20687	18669	47874	44775	45106	11581	11911	13120	35741	19366	17524	FBgn0004363	24133.4	26104	15299	21064	45918	12204	24210
FBgn0004364	4183	2012	4053	2326	2464	2531	1156	428	366	2	31	118	7828	4780	3251	672	842	919	FBgn0004364	6499	2951	6692	1751	2248	2012	717	466	452	1	21	48	7259	4334	3635	959	1054	1043	FBgn0004364	2341.33	5381	2004	545	23	5076	1019
FBgn0004367	3	10	17	545	413	367	886	1001	571	239	118	719	19	46	1	85	45	95	FBgn0004367	5	15	28	410	377	292	549	1091	706	136	80	294	18	42	1	121	56	108	FBgn0004367	240.49	16	360	782	170	20	95
FBgn0004368	1622	1764	1978	1741	1472	1491	1602	1104	708	20	96	458	871	849	554	310	1020	1102	FBgn0004368	2520	2587	3266	1311	1343	1185	993	1203	875	11	65	187	808	770	619	443	1277	1251	FBgn0004368	1150.82	2791	1280	1024	88	732	990
FBgn0004369	2745	2129	2735	2079	2038	1409	1185	550	532	1760	1671	4024	22355	23806	17486	1585	7181	6241	FBgn0004369	4265	3122	4516	1565	1859	1120	735	599	658	1004	1139	1645	20731	21587	19550	2263	8989	7086	FBgn0004369	5690.7	3968	1515	664	1263	20623	6113
FBgn0004370	1391	1031	2445	4366	3101	2693	525	798	529	815	1717	3529	1117	353	136	321	2869	2803	FBgn0004370	2161	1512	4037	3287	2829	2140	326	870	654	465	1170	1442	1036	320	152	458	3591	3182	FBgn0004370	1646.28	2570	2752	617	1026	503	2410
FBgn0004372	0	0	1	0	0	0	2	0	0	0	0	0	0	0	0	8	2	1	FBgn0004372	0	0	2	0	0	0	1	0	0	0	0	0	0	0	0	11	3	1	FBgn0004372	1	1	0	0	0	0	5
FBgn0004373	4411	4794	7399	5185	5443	2981	5030	2633	2410	1886	2157	4947	16288	13450	8537	868	4372	3759	FBgn0004373	6853	7031	12216	3904	4965	2369	3119	2870	2979	1076	1470	2022	15105	12196	9545	1239	5473	4268	FBgn0004373	5483.31	8700	3746	2989	1523	12282	3660
FBgn0004374	528	306	141	1347	1101	1248	1211	613	656	123	266	539	407	3	81	722	443	540	FBgn0004374	820	449	233	1014	1004	992	751	668	811	70	181	220	377	3	91	1031	555	613	FBgn0004374	549.06	501	1003	743	157	157	733
FBgn0004378	20	44	98	3675	2658	3383	1593	784	803	293	70	260	131	11	203	164	300	389	FBgn0004378	31	65	162	2767	2425	2689	988	854	992	167	48	106	121	10	227	234	376	442	FBgn0004378	705.75	86	2627	945	107	119	351
FBgn0004379	202	583	309	2725	1638	2482	1284	716	790	654	320	722	378	1967	2036	400	350	698	FBgn0004379	314	855	510	2052	1494	1973	796	780	976	373	218	295	351	1784	2276	571	438	792	FBgn0004379	936.06	560	1840	851	295	1470	600
FBgn0004380	945	948	1086	1105	851	1174	2354	1615	1066	12270	10221	17632	1520	1437	1457	2470	4160	4231	FBgn0004380	1468	1390	1793	832	776	933	1460	1760	1317	6999	6965	7207	1410	1303	1629	3526	5207	4804	FBgn0004380	2821.16	1550	847	1512	7057	1447	4512
FBgn0004381	659	1391	899	1096	958	1106	4016	2700	1361	19637	16353	22317	724	626	358	1745	3776	3343	FBgn0004381	1024	2040	1484	825	874	879	2490	2943	1682	11202	11144	9122	671	568	400	2491	4727	3796	FBgn0004381	3242.32	1516	859	2372	10489	546	3671
FBgn0004387	755	407	909	1231	1468	995	4697	2067	1485	702	545	523	3885	4677	2689	814	1943	1940	FBgn0004387	1173	597	1501	927	1339	791	2913	2253	1835	400	371	214	3603	4241	3006	1162	2432	2203	FBgn0004387	1720.06	1090	1019	2334	328	3617	1932
FBgn0004389	155	236	80	0	0	0	1	0	0	0	9	0	446	149	23	28	59	83	FBgn0004389	241	346	132	0	0	0	1	0	0	0	6	0	414	135	26	40	74	94	FBgn0004389	83.79	240	0	0	2	192	69
FBgn0004390	985	1371	2121	2114	2109	1834	11856	7893	5084	851	1218	2433	2388	1859	1144	291	2144	2256	FBgn0004390	1530	2011	3502	1592	1924	1458	7352	8602	6283	485	830	994	2215	1686	1279	415	2684	2561	FBgn0004390	2633.53	2348	1658	7412	770	1727	1887
FBgn0004391	89	394	344	1756	1830	2019	3123	2041	1911	726	677	1931	559	157	188	250	216	285	FBgn0004391	138	578	568	1322	1669	1605	1937	2224	2362	414	461	789	518	142	210	357	270	324	FBgn0004391	882.76	428	1532	2174	555	290	317
FBgn0004394	284	169	366	0	0	13	1	0	0	622	330	1009	103	4	13	345	729	542	FBgn0004394	441	248	604	0	0	10	1	0	0	355	225	412	96	4	15	493	913	615	FBgn0004394	246.14	431	3	0	331	38	674
FBgn0004395	704	992	1208	1986	1185	1572	2540	1773	1393	1140	943	2201	2079	3046	2277	818	7149	6934	FBgn0004395	1094	1455	1994	1495	1081	1249	1575	1932	1722	650	643	900	1928	2762	2546	1168	8949	7873	FBgn0004395	2278.64	1514	1275	1743	731	2412	5997
FBgn0004396	464	386	336	1183	1677	763	2524	1181	1078	26	19	94	3549	1905	2058	195	485	681	FBgn0004396	721	566	555	891	1530	606	1565	1287	1332	15	13	38	3291	1727	2301	278	607	773	FBgn0004396	1005.43	614	1009	1395	22	2440	553
FBgn0004397	3117	4050	4811	7405	4127	6405	13036	6491	5878	645	319	1050	4056	3667	3059	1672	2577	2111	FBgn0004397	4843	5940	7943	5576	3765	5090	8084	7074	7265	368	217	429	3761	3325	3420	2387	3226	2397	FBgn0004397	4172.78	6242	4810	7474	338	3502	2670
FBgn0004400	44	10	19	41	24	19	1	7	0	0	0	0	26	25	128	107	18	25	FBgn0004400	68	15	31	31	22	15	1	8	0	0	0	0	24	23	143	153	23	28	FBgn0004400	32.45	38	23	3	0	63	68
FBgn0004401	3705	3530	3173	19103	16773	18961	32715	21948	18199	30468	24490	37122	8126	12397	8275	8958	17373	17937	FBgn0004401	5757	5177	5239	14383	15301	15070	20287	23920	22493	17381	16689	15173	7536	11241	9252	12789	21746	20365	FBgn0004401	14433.2	5391	14918	22233	16414	9343	18300
FBgn0004403	7060	5658	3279	5488	5330	6056	8158	3465	1834	10988	11334	18359	17013	25804	20889	8745	2620	2971	FBgn0004403	10969	8298	5414	4132	4862	4813	5059	3776	2267	6268	7724	7504	15777	23399	23355	12485	3280	3373	FBgn0004403	8486.39	8227	4602	3701	7165	20844	6379
FBgn0004404	3654	2389	1487	2048	2322	2550	1337	713	461	3989	4253	7926	4907	6830	5452	3749	703	1044	FBgn0004404	5677	3504	2455	1542	2118	2027	829	777	570	2276	2898	3240	4551	6193	6096	5352	880	1185	FBgn0004404	2898.31	3879	1896	725	2805	5613	2472
FBgn0004406	142	238	212	1021	643	841	1435	782	795	613	531	861	335	784	348	215	152	189	FBgn0004406	221	349	350	769	587	668	890	852	983	350	362	352	311	711	389	307	190	215	FBgn0004406	491.89	307	675	908	355	470	237
FBgn0004407	0	0	0	0	0	0	0	0	0	0	0	0	0	0	0	0	0	0	FBgn0004407	0	0	0	0	0	0	0	0	0	0	0	0	0	0	0	0	0	0	FBgn0004407	0	0	0	0	0	0	0
FBgn0004414	9	31	23	0	0	0	5	1	0	0	0	0	0	0	0	6	1	0	FBgn0004414	14	45	38	0	0	0	3	1	0	0	0	0	0	0	0	9	1	0	FBgn0004414	6.19	32	0	1	0	0	3
FBgn0004419	2450	4306	3390	9223	6494	7775	10660	5998	5519	16549	12182	20187	6167	8000	6286	1963	5446	6227	FBgn0004419	3807	6315	5597	6944	5924	6179	6610	6537	6821	9440	8301	8251	5719	7254	7028	2803	6817	7070	FBgn0004419	6523.27	5240	6349	6656	8664	6667	5563
FBgn0004425	125	5	0	29	62	20	1	1	2	4	3	0	11	10	0	31	0	4	FBgn0004425	194	7	0	22	57	16	1	1	2	2	2	0	10	9	0	44	0	5	FBgn0004425	20.69	67	32	1	1	6	16
FBgn0004426	224	71	18	8	54	16	0	0	1	0	0	0	3	0	4	139	5	19	FBgn0004426	348	104	30	6	49	13	0	0	1	0	0	0	3	0	4	198	6	22	FBgn0004426	43.59	161	23	0	0	2	75
FBgn0004427	68	15	4	0	8	3	0	0	0	0	0	0	3	1	0	37	1	2	FBgn0004427	106	22	7	0	7	2	0	0	0	0	0	0	3	1	0	53	1	2	FBgn0004427	11.33	45	3	0	0	1	19
FBgn0004428	63	35	4	4	4	0	0	1	1	3	0	4	12	4	0	54	2	11	FBgn0004428	98	51	7	3	4	0	0	1	1	2	0	2	11	4	0	77	3	12	FBgn0004428	15.28	52	2	1	1	5	31
FBgn0004429	0	0	0	0	0	0	0	0	0	13	6	6	0	0	0	2	0	0	FBgn0004429	0	0	0	0	0	0	0	0	0	7	4	2	0	0	0	3	0	0	FBgn0004429	0.93	0	0	0	4	0	1
FBgn0004430	74	5	7	0	0	0	1	0	0	52	7	13	39	2	14	64	7	6	FBgn0004430	115	7	12	0	0	0	1	0	0	30	5	5	36	2	16	91	9	7	FBgn0004430	18.6	45	0	0	13	18	36
FBgn0004431	3	7	1	0	0	0	5	5	0	72	63	62	15	14	2	10	3	10	FBgn0004431	5	10	2	0	0	0	3	5	0	41	43	25	14	13	2	14	4	11	FBgn0004431	10.71	6	0	3	36	10	10
FBgn0004432	20725	16069	11116	52359	42301	61181	66516	34374	28179	157125	117511	186526	14774	14208	14952	17945	9756	12509	FBgn0004432	32201	23566	18353	39423	38588	48625	41247	37462	34827	89632	80077	76242	13701	12884	16717	25620	12212	14203	FBgn0004432	36421.1	24707	42212	37845	81984	14434	17345
FBgn0004435	427	572	626	397	576	514	443	293	211	406	283	698	935	889	500	254	1818	1916	FBgn0004435	663	839	1034	299	525	409	275	319	261	232	193	285	867	806	559	363	2276	2175	FBgn0004435	687.74	845	411	285	237	744	1605
FBgn0004436	2362	3815	3673	3388	2188	2976	4722	2541	2044	4828	3875	6627	5276	5851	5343	1626	7195	7497	FBgn0004436	3670	5595	6064	2551	1996	2365	2928	2769	2526	2754	2641	2709	4893	5306	5974	2321	9006	8512	FBgn0004436	4143.35	5110	2304	2741	2701	5391	6613
FBgn0004449	5400	3255	4866	2686	2045	1724	25488	13016	11937	1643	2480	6793	56501	48873	35083	1895	17482	14666	FBgn0004449	8390	4774	8034	2022	1865	1370	15805	14185	14753	937	1690	2777	52397	44317	39225	2705	21883	16652	FBgn0004449	14099	7066	1752	14914	1801	45313	13747
FBgn0004456	1128	989	1271	1005	1280	641	4315	3639	3304	115	108	277	1439	530	721	581	1789	1935	FBgn0004456	1753	1450	2098	757	1168	509	2676	3966	4084	66	74	113	1334	481	806	829	2239	2197	FBgn0004456	1477.77	1767	811	3575	84	874	1755
FBgn0004462	660	655	743	811	673	821	1212	750	745	572	737	1089	1526	1634	1221	964	2582	2600	FBgn0004462	1025	961	1227	611	614	653	752	817	921	326	502	445	1415	1482	1365	1376	3232	2952	FBgn0004462	1148.64	1071	626	830	424	1421	2520
FBgn0004463	476	264	266	3025	1659	2199	3039	2226	2044	1723	2193	4971	1045	79	312	472	450	673	FBgn0004463	740	387	439	2278	1513	1748	1885	2426	2526	983	1494	2032	969	72	349	674	563	764	FBgn0004463	1213.41	522	1846	2279	1503	463	667
FBgn0004465	1455	1596	1129	3954	3558	4070	5308	2627	2248	9139	8696	14573	975	1217	913	2997	1390	1497	FBgn0004465	2261	2341	1864	2977	3246	3235	3292	2863	2778	5213	5926	5957	904	1104	1021	4279	1740	1700	FBgn0004465	2927.7	2155	3153	2978	5699	1010	2573
FBgn0004507	55889	65711	70399	19979	16437	18391	3340	1854	1693	47513	52942	88030	24280	28683	31963	16077	32868	27908	FBgn0004507	86836	96369	116232	15043	14994	14617	2071	2021	2092	27104	36077	35982	22516	26009	35737	22953	41142	31686	FBgn0004507	34971.2	99812	14885	2061	33054	28087	31927
FBgn0004509	1261	1280	1810	2466	2359	1961	2321	836	772	397	1132	2189	1511	1352	1345	669	3368	2894	FBgn0004509	1959	1877	2988	1857	2152	1559	1439	911	954	226	771	895	1401	1226	1504	955	4216	3286	FBgn0004509	1676.5	2275	1856	1101	631	1377	2819
FBgn0004510	723	1081	752	1620	975	1205	1587	915	896	1275	1079	1718	920	1131	446	481	534	610	FBgn0004510	1123	1585	1242	1220	889	958	984	997	1107	727	735	702	853	1026	499	687	668	693	FBgn0004510	927.55	1317	1022	1029	721	793	683
FBgn0004511	41	21	22	1	4	0	6	0	0	0	8	0	29	1	53	31	24	32	FBgn0004511	64	31	36	1	4	0	4	0	0	0	5	0	27	1	59	44	30	36	FBgn0004511	19	44	2	1	2	29	37
FBgn0004512	4244	4849	4976	7607	8450	5754	694	490	332	21	34	95	560	306	145	469	316	379	FBgn0004512	6594	7111	8216	5728	7708	4573	430	534	410	12	23	39	519	277	162	670	396	430	FBgn0004512	2435.17	7307	6003	458	25	319	499
FBgn0004513	7565	12593	13085	6957	4701	4198	0	0	0	199	187	245	683	381	3	920	2597	2935	FBgn0004513	11754	18468	21604	5238	4288	3336	0	0	0	114	127	100	633	345	3	1313	3251	3332	FBgn0004513	4106.07	17275	4287	0	114	327	2632
FBgn0004514	132	207	265	597	1056	497	3	0	0	459	609	1023	74	33	21	134	549	467	FBgn0004514	205	304	438	450	963	395	2	0	0	262	415	418	69	30	23	191	687	530	FBgn0004514	298.98	316	603	1	365	41	469
FBgn0004516	1016	674	1177	201	46	256	2	0	0	30415	24124	39319	208	226	451	1762	13773	10249	FBgn0004516	1579	988	1943	151	42	203	1	0	0	17350	16439	16071	193	205	504	2516	17240	11637	FBgn0004516	4836.87	1503	132	0	16620	301	10464
FBgn0004552	22	21	27	1	1407	124	1	1	2	1932	682	834	17	0	0	111	51	118	FBgn0004552	34	31	45	1	1283	99	1	1	2	1102	465	341	16	0	0	158	64	134	FBgn0004552	209.8	37	461	1	636	5	119
FBgn0004554	55	201	52	0	0	0	0	0	0	0	0	0	35	22	11	164	68	37	FBgn0004554	85	295	86	0	0	0	0	0	0	0	0	0	32	20	12	234	85	42	FBgn0004554	49.56	155	0	0	0	21	120
FBgn0004556	201	273	231	1416	1089	1482	1413	718	670	2472	1829	2684	941	443	554	283	235	457	FBgn0004556	312	400	381	1066	993	1178	876	783	828	1410	1246	1097	873	402	619	404	294	519	FBgn0004556	760.15	364	1079	829	1251	631	406
FBgn0004567	2759	3775	4107	1437	1367	1229	1	0	0	176	260	545	115	86	1	194	764	756	FBgn0004567	4287	5536	6781	1082	1247	977	1	0	0	100	177	223	107	78	1	277	956	858	FBgn0004567	1260.44	5535	1102	0	167	62	697
FBgn0004569	5115	6589	7770	2548	1799	1993	1	4	2	9	30	4	196	123	18	452	1445	1242	FBgn0004569	7947	9663	12829	1919	1641	1584	1	4	2	5	20	2	182	112	20	645	1809	1410	FBgn0004569	2210.83	10146	1715	2	9	105	1288
FBgn0004573	46	185	153	164	199	182	9	0	0	512	579	678	231	37	73	186	813	724	FBgn0004573	71	271	253	123	182	145	6	0	0	292	395	277	214	34	82	266	1018	822	FBgn0004573	247.17	198	150	2	321	110	702
FBgn0004574	5236	8183	6495	8462	5458	8836	34987	21750	14649	29993	24122	40096	8327	8803	6461	5583	8971	8088	FBgn0004574	8135	12001	10724	6371	4979	7023	21696	23704	18105	17110	16438	16389	7722	7982	7224	7971	11229	9183	FBgn0004574	11888.1	10287	6124	21168	16646	7643	9461
FBgn0004575	1389	2194	1869	583	420	571	15	0	30	5128	9105	16497	164	230	135	1164	10885	9146	FBgn0004575	2158	3218	3086	439	383	454	9	0	37	2925	6205	6743	152	209	151	1662	13625	10384	FBgn0004575	2879.98	2821	425	15	5291	171	8557
FBgn0004577	254	97	81	0	0	0	3	0	2	0	0	13	392	207	45	386	902	415	FBgn0004577	395	142	134	0	0	0	2	0	2	0	0	5	364	188	50	551	1129	471	FBgn0004577	190.73	224	0	1	2	201	717
FBgn0004580	530	449	466	204	37	150	0	0	0	12134	8806	16894	465	211	103	1224	4926	4635	FBgn0004580	823	658	769	154	34	119	0	0	0	6922	6001	6905	431	191	115	1748	6166	5263	FBgn0004580	2016.65	750	102	0	6609	246	4392
FBgn0004581	47	0	11	30	74	46	29	10	10	0	27	10	21	0	0	24	35	18	FBgn0004581	73	0	18	23	68	37	18	11	12	0	18	4	19	0	0	34	44	20	FBgn0004581	22.2	30	43	14	7	6	33
FBgn0004583	1791	2247	2564	740	720	630	2011	946	1306	80	60	112	7722	3089	1816	240	1656	1335	FBgn0004583	2783	3295	4233	557	657	501	1247	1031	1614	46	41	46	7161	2801	2030	343	2073	1516	FBgn0004583	1776.35	3437	572	1297	44	3997	1311
FBgn0004584	210	289	337	8419	6183	8866	7731	5358	4007	15370	10748	16260	2816	2927	2018	648	759	952	FBgn0004584	326	424	556	6339	5640	7046	4794	5839	4952	8768	7324	6646	2611	2654	2256	925	950	1081	FBgn0004584	3840.79	435	6342	5195	7579	2507	985
FBgn0004587	4231	2628	2407	11315	10303	13466	15023	6589	6846	22706	19191	34060	3857	7353	4993	5086	5222	6807	FBgn0004587	6574	3854	3974	8520	9399	10702	9316	7181	8461	12953	13078	13922	3577	6668	5583	7261	6537	7729	FBgn0004587	8071.45	4801	9540	8319	13318	5276	7176
FBgn0004588	0	0	0	0	1	0	0	0	0	0	3	0	0	0	0	0	0	0	FBgn0004588	0	0	0	0	1	0	0	0	0	0	2	0	0	0	0	0	0	0	FBgn0004588	0.16	0	0	0	1	0	0
FBgn0004589	0	0	0	0	0	0	0	0	0	0	0	1	0	0	0	0	0	0	FBgn0004589	0	0	0	0	0	0	0	0	0	0	0	0	0	0	0	0	0	0	FBgn0004589	0.02	0	0	0	0	0	0
FBgn0004590	0	0	0	0	4	0	0	0	0	0	0	0	0	0	6	0	0	0	FBgn0004590	0	0	0	0	4	0	0	0	0	0	0	0	0	0	7	0	0	0	FBgn0004590	0.58	0	1	0	0	2	0
FBgn0004591	0	3	0	0	0	0	0	0	0	0	0	0	0	0	0	1	0	0	FBgn0004591	0	4	0	0	0	0	0	0	0	0	0	0	0	0	0	1	0	0	FBgn0004591	0.32	1	0	0	0	0	0
FBgn0004592	0	77	0	416	215	101	9	0	0	417	240	317	19	0	0	45	2	9	FBgn0004592	0	113	0	313	196	80	6	0	0	238	164	130	18	0	0	64	3	10	FBgn0004592	74.1	38	196	2	177	6	26
FBgn0004593	0	0	0	0	0	0	0	0	0	0	0	0	1	0	0	0	0	0	FBgn0004593	0	0	0	0	0	0	0	0	0	0	0	0	1	0	0	0	0	0	FBgn0004593	0.05	0	0	0	0	0	0
FBgn0004594	0	0	0	3	0	0	0	0	0	0	1	0	0	0	0	0	0	0	FBgn0004594	0	0	0	2	0	0	0	0	0	0	1	0	0	0	0	0	0	0	FBgn0004594	0.16	0	1	0	0	0	0
FBgn0004595	2441	2424	4793	3885	3617	4329	8	6	0	842	1777	3985	498	449	47	1032	6212	5462	FBgn0004595	3793	3555	7913	2925	3299	3441	5	7	0	480	1211	1629	462	407	53	1473	7776	6201	FBgn0004595	2479.45	5087	3222	4	1107	307	5150
FBgn0004597	700	726	569	1745	1486	1738	1434	754	767	2246	2146	3212	835	1332	1012	995	555	750	FBgn0004597	1088	1065	939	1314	1356	1381	889	822	948	1281	1462	1313	774	1208	1131	1421	695	852	FBgn0004597	1107.69	1031	1350	886	1352	1038	989
FBgn0004598	2246	2316	2456	3202	3016	2720	8177	7041	4013	1363	1544	3438	4958	3368	2753	1698	4211	4261	FBgn0004598	3490	3397	4055	2411	2751	2162	5071	7674	4960	778	1052	1405	4598	3054	3078	2424	5271	4838	FBgn0004598	3470.4	3647	2441	5902	1078	3577	4178
FBgn0004606	13220	16054	19924	8404	7317	5640	54969	31252	26159	1557	2097	3395	338630	341990	212797	2373	24370	18456	FBgn0004606	20540	23544	32896	6328	6675	4482	34087	34060	32331	888	1429	1388	314034	310110	237921	3388	30505	20955	FBgn0004606	61975.5	25660	5828	33493	1235	287355	18283
FBgn0004607	3753	3864	7650	11993	12379	7142	80	19	15	1646	4538	11248	484	701	707	565	9819	9061	FBgn0004607	5831	5667	12631	9030	11292	5676	50	21	19	939	3092	4598	449	636	790	807	12291	10288	FBgn0004607	4672.5	8043	8666	30	2876	625	7795
FBgn0004611	416	1379	987	1049	924	346	1473	751	639	2653	4081	7312	1530	935	502	661	3521	2957	FBgn0004611	646	2022	1630	790	843	275	913	818	790	1513	2781	2989	1419	848	561	944	4407	3357	FBgn0004611	1530.4	1433	636	840	2428	943	2903
FBgn0004618	2	0	6	4	34	40	5	2	2	164	82	151	7	0	1	34	61	78	FBgn0004618	3	0	10	3	31	32	3	2	2	94	56	62	6	0	1	49	76	89	FBgn0004618	28.82	4	22	2	71	2	71
FBgn0004619	257	172	222	208	77	242	305	196	50	2932	3449	5351	11	131	44	333	2014	1531	FBgn0004619	399	252	367	157	70	192	189	214	62	1673	2350	2187	10	119	49	475	2521	1738	FBgn0004619	723.6	339	140	155	2070	59	1578
FBgn0004620	297	230	64	106	23	32	2	0	0	0	28	0	62	173	0	300	134	246	FBgn0004620	461	337	106	80	21	25	1	0	0	0	19	0	57	157	0	428	168	279	FBgn0004620	118.93	301	42	0	6	71	292
FBgn0004622	119	15	73	512	376	285	1	1	0	714	660	1291	40	114	67	122	352	446	FBgn0004622	185	22	121	386	343	227	1	1	0	407	450	528	37	103	75	174	441	506	FBgn0004622	222.52	109	319	1	462	72	374
FBgn0004623	4	48	9	0	0	0	0	0	0	0	0	0	29	10	26	78	42	27	FBgn0004623	6	70	15	0	0	0	0	0	0	0	0	0	27	9	29	111	53	31	FBgn0004623	19.5	30	0	0	0	22	65
FBgn0004629	5915	6782	4342	353	497	405	4	2	234	280	181	312	117	171	104	8161	2711	4883	FBgn0004629	9190	9946	7169	266	453	322	2	2	289	160	123	128	109	155	116	11651	3393	5544	FBgn0004629	2723.32	8768	347	98	137	127	6863
FBgn0004635	6913	15008	16449	707	1277	507	281	40	31	343	347	393	229	354	90	1204	5763	3903	FBgn0004635	10741	22010	27158	532	1165	403	174	44	38	196	236	161	212	321	101	1719	7214	4431	FBgn0004635	4269.8	19970	700	85	198	211	4455
FBgn0004636	1932	3112	2705	3296	3539	3006	4736	3016	1861	2633	1969	3609	4355	4778	2867	696	2256	2317	FBgn0004636	3002	4564	4466	2482	3228	2389	2937	3287	2300	1502	1342	1475	4039	4333	3205	994	2824	2631	FBgn0004636	2833.27	4011	2700	2841	1440	3859	2150
FBgn0004638	2141	3184	3262	2252	1573	1816	4765	2208	2642	1665	1263	2053	1554	1382	1024	615	2218	2509	FBgn0004638	3327	4670	5386	1696	1435	1443	2955	2406	3265	950	861	839	1441	1253	1145	878	2776	2849	FBgn0004638	2198.56	4461	1525	2875	883	1280	2168
FBgn0004643	275	651	506	4764	3670	4263	4270	2740	2549	3857	3745	6687	1248	1752	1329	835	856	968	FBgn0004643	427	955	835	3587	3348	3388	2648	2986	3150	2200	2552	2733	1157	1589	1486	1192	1071	1099	FBgn0004643	2022.5	739	3441	2928	2495	1411	1121
FBgn0004644	89	45	19	7	4	9	1	0	2	0	1	15	5	26	0	59	37	38	FBgn0004644	138	66	31	5	4	7	1	0	2	0	1	6	5	24	0	84	46	43	FBgn0004644	25.75	78	5	1	2	10	58
FBgn0004646	14287	23256	24750	49377	35461	36313	34	34	10	1301	1396	2110	7954	6461	5192	1422	7590	6253	FBgn0004646	22198	34106	40864	37178	32348	28860	21	37	12	742	951	862	7376	5859	5805	2030	9501	7100	FBgn0004646	13102.9	32389	32795	23	852	6347	6210
FBgn0004647	419	558	614	4830	5738	4424	2447	1949	1489	147	130	334	1127	1053	679	414	752	1087	FBgn0004647	651	818	1014	3637	5234	3516	1517	2124	1840	84	89	137	1045	955	759	591	941	1234	FBgn0004647	1454.81	828	4129	1827	103	920	922
FBgn0004648	3544	3350	3885	7107	5794	5045	19844	11403	9882	17842	14449	28975	3511	3901	1924	1699	5838	5428	FBgn0004648	5506	4913	6414	5351	5285	4010	12305	12427	12213	10178	9846	11843	3256	3537	2151	2426	7308	6163	FBgn0004648	6951.92	5611	4882	12315	10622	2981	5299
FBgn0004649	6	3	17	0	0	8	7	0	0	0	0	0	24	13	54	114	25	45	FBgn0004649	9	4	28	0	0	6	4	0	0	0	0	0	22	12	60	163	31	51	FBgn0004649	21.78	14	2	1	0	31	82
FBgn0004650	121	182	13	0	0	0	5	0	10	0	0	0	20	3	0	30	10	10	FBgn0004650	188	267	21	0	0	0	3	0	12	0	0	0	19	3	0	43	13	11	FBgn0004650	32.21	159	0	5	0	7	22
FBgn0004652	28	42	184	750	640	600	230	105	141	197	104	163	105	1	1	46	103	146	FBgn0004652	44	62	304	565	584	477	143	114	174	112	71	67	97	1	1	66	129	166	FBgn0004652	176.4	137	542	144	83	33	120
FBgn0004654	1130	805	626	3077	2178	2942	7078	2826	2968	940	924	1197	7324	9116	7873	933	426	516	FBgn0004654	1756	1181	1034	2317	1987	2338	4389	3080	3668	536	630	489	6792	8266	8803	1332	533	586	FBgn0004654	2762	1324	2214	3712	552	7954	817
FBgn0004655	852	721	708	1387	1294	1116	2412	1451	1152	578	847	917	1307	2296	1399	682	1328	1410	FBgn0004655	1324	1057	1169	1044	1180	887	1496	1581	1424	330	577	375	1212	2082	1564	974	1662	1601	FBgn0004655	1196.64	1183	1037	1500	427	1619	1412
FBgn0004656	4070	5455	5718	5371	5098	3740	7305	3936	3960	1206	1967	4815	24769	17715	16790	3781	14131	13682	FBgn0004656	6324	8000	9441	4044	4650	2972	4530	4290	4894	688	1340	1968	22970	16064	18772	5398	17688	15534	FBgn0004656	8309.35	7922	3889	4571	1332	19269	12873
FBgn0004657	7845	9462	8933	13783	10562	10550	62525	48079	34448	2096	2568	3114	14779	14508	9305	1650	7399	7464	FBgn0004657	12189	13877	14749	10378	9635	8385	38772	52399	42575	1196	1750	1273	13706	13156	10404	2356	9262	8475	FBgn0004657	14696.3	13605	9466	44582	1406	12422	6698
FBgn0004666	39	0	33	9	0	15	2	0	0	0	23	46	9	28	0	32	100	126	FBgn0004666	61	0	54	7	0	12	1	0	0	0	16	19	8	25	0	46	125	143	FBgn0004666	28.73	38	6	0	12	11	105
FBgn0004687	4423	5640	3949	11295	8860	11269	41863	21916	17996	7944	6437	10981	10258	13134	13585	5389	3571	4058	FBgn0004687	6872	8271	6520	8505	8082	8956	25960	23885	22242	4532	4386	4488	9513	11910	15189	7694	4470	4607	FBgn0004687	10337.9	7221	8514	24029	4469	12204	5590
FBgn0004698	641	1574	1561	3117	2332	2606	3803	2929	2390	2391	2952	4688	3157	3259	2518	1159	5036	4374	FBgn0004698	996	2308	2577	2347	2127	2071	2358	3192	2954	1364	2012	1916	2928	2955	2815	1655	6304	4966	FBgn0004698	2658.1	1960	2182	2835	1764	2899	4308
FBgn0004777	1518	779	423	0	0	0	0	0	0	0	0	0	3662	1025	373	584	327	428	FBgn0004777	2359	1142	698	0	0	0	0	0	0	0	0	0	3396	929	417	834	409	486	FBgn0004777	592.83	1400	0	0	0	1581	576
FBgn0004778	74	46	49	0	0	0	0	2	1	0	0	0	23	48	19	64	68	61	FBgn0004778	115	67	81	0	0	0	0	2	1	0	0	0	21	44	21	91	85	69	FBgn0004778	33.26	88	0	1	0	29	82
FBgn0004779	966	1307	511	0	0	0	2	0	0	0	0	0	510	472	219	691	528	236	FBgn0004779	1501	1917	844	0	0	0	1	0	0	0	0	0	473	428	245	987	661	268	FBgn0004779	406.88	1421	0	0	0	382	639
FBgn0004780	1562	1267	641	0	0	0	0	0	0	0	0	0	344	467	362	852	934	728	FBgn0004780	2427	1858	1058	0	0	0	0	0	0	0	0	0	319	423	405	1216	1169	827	FBgn0004780	539.04	1781	0	0	0	382	1071
FBgn0004781	761	247	167	0	0	0	0	0	0	0	0	0	187	243	121	419	290	416	FBgn0004781	1182	362	276	0	0	0	0	0	0	0	0	0	173	220	135	598	363	472	FBgn0004781	210.16	607	0	0	0	176	478
FBgn0004782	147	118	69	0	0	0	2	0	0	0	0	0	9	8	13	88	88	40	FBgn0004782	228	173	114	0	0	0	1	0	0	0	0	0	8	7	15	126	110	45	FBgn0004782	46	172	0	0	0	10	94
FBgn0004783	26	9	23	0	0	0	0	0	0	0	0	0	7	5	18	34	12	15	FBgn0004783	40	13	38	0	0	0	0	0	0	0	0	0	6	5	20	49	15	17	FBgn0004783	11.3	30	0	0	0	10	27
FBgn0004784	5	36	0	0	16	17	2	3	0	0	0	0	29	0	0	21	16	8	FBgn0004784	8	53	0	0	15	14	1	3	0	0	0	0	27	0	0	30	20	9	FBgn0004784	9.95	20	10	1	0	9	20
FBgn0004795	965	568	555	6	0	41	2	0	2	170	83	132	4570	19058	21691	917	575	1064	FBgn0004795	1499	833	916	5	0	33	1	0	2	97	57	54	4238	17281	24252	1309	720	1208	FBgn0004795	2916.97	1083	13	1	69	15257	1079
FBgn0004797	1750	1337	1240	5589	5618	4210	7309	4258	2953	498	405	140	5374	7259	5073	1132	1262	1551	FBgn0004797	2719	1961	2047	4208	5125	3346	4532	4641	3650	284	276	57	4984	6582	5672	1616	1580	1761	FBgn0004797	3057.82	2242	4226	4274	206	5746	1652
FBgn0004811	291	451	226	1687	1385	1480	2048	1265	927	3336	3362	6035	559	1454	1055	475	437	517	FBgn0004811	452	661	373	1270	1263	1176	1270	1379	1146	1903	2291	2467	518	1318	1180	678	547	587	FBgn0004811	1137.8	495	1236	1265	2220	1005	604
FBgn0004828	13173	12422	13473	16705	12227	16660	20594	10722	9089	37982	28555	53599	21540	31343	21578	22276	41349	39859	FBgn0004828	20467	18218	22245	12578	11154	13241	12770	11685	11233	21667	19459	21908	19975	28421	24126	31803	51758	45255	FBgn0004828	22109.1	20310	12324	11896	21011	24174	42939
FBgn0004832	150	106	107	753	624	758	403	249	209	2220	1884	2557	232	341	159	358	207	243	FBgn0004832	233	155	177	567	569	602	250	271	258	1266	1284	1045	215	309	178	511	259	276	FBgn0004832	468.17	188	579	260	1198	234	349
FBgn0004837	63	142	156	771	339	557	1247	722	603	794	423	832	368	652	513	115	364	406	FBgn0004837	98	208	258	581	309	443	773	787	745	453	288	340	341	591	574	164	456	461	FBgn0004837	437.2	188	444	768	360	502	360
FBgn0004838	6891	10634	11869	27184	18932	19940	76746	51112	40606	8825	5130	10489	14074	13047	8325	4753	22004	23011	FBgn0004838	10707	15595	19596	20468	17270	15848	47591	55704	50186	5034	3496	4287	13052	11831	9308	6786	27543	26126	FBgn0004838	20023.8	15299	17862	51160	4272	11397	20152
FBgn0004839	1004	833	1533	5130	4345	4595	504	397	176	6230	5996	11561	311	73	301	1266	4629	4850	FBgn0004839	1560	1222	2531	3863	3964	3652	313	433	218	3554	4086	4726	288	66	337	1807	5794	5507	FBgn0004839	2439.91	1771	3826	321	4122	230	4369
FBgn0004841	7	0	56	41	13	53	1	2	0	866	749	1139	2	0	73	163	569	476	FBgn0004841	11	0	92	31	12	42	1	2	0	494	510	466	2	0	82	233	712	540	FBgn0004841	179.44	34	28	1	490	28	495
FBgn0004842	0	80	2	0	0	9	3	0	0	539	246	791	0	0	4	40	113	101	FBgn0004842	0	117	3	0	0	7	2	0	0	307	168	323	0	0	4	57	141	115	FBgn0004842	69.21	40	2	1	266	1	104
FBgn0004852	1562	2534	2642	702	595	364	194	147	112	265	398	612	347	84	169	534	2092	1651	FBgn0004852	2427	3716	4362	529	543	289	120	160	138	151	271	250	322	76	189	762	2619	1875	FBgn0004852	1044.43	3502	454	139	224	196	1752
FBgn0004854	38	28	88	43	0	10	0	0	0	137	98	401	64	0	42	163	457	384	FBgn0004854	59	41	145	32	0	8	0	0	0	78	67	164	59	0	47	233	572	436	FBgn0004854	107.87	82	13	0	103	35	414
FBgn0004855	596	428	319	912	996	1359	748	337	215	1347	854	1729	709	791	1311	445	251	352	FBgn0004855	926	628	527	687	909	1080	464	367	266	768	582	707	658	717	1466	635	314	400	FBgn0004855	672.19	694	892	366	686	947	450
FBgn0004856	2011	1974	1753	3040	2771	3392	4964	2992	2411	5288	4573	7864	3514	4868	4193	4428	2594	2676	FBgn0004856	3125	2895	2894	2289	2528	2696	3078	3261	2980	3017	3116	3214	3259	4414	4688	6322	3247	3038	FBgn0004856	3336.7	2971	2504	3106	3116	4120	4202
FBgn0004858	867	740	658	646	1028	452	5	0	0	397	302	423	1275	733	310	374	655	738	FBgn0004858	1347	1085	1086	486	938	359	3	0	0	226	206	173	1182	665	347	534	820	838	FBgn0004858	571.99	1173	594	1	202	731	731
FBgn0004859	1538	1380	3147	10679	8984	8417	8662	5477	3464	391	196	625	2409	3549	3126	207	1268	1231	FBgn0004859	2390	2024	5196	8041	8195	6690	5371	5969	4281	223	134	255	2234	3218	3495	296	1587	1398	FBgn0004859	3388.69	3203	7642	5207	204	2982	1094
FBgn0004860	252	286	244	876	519	618	1176	872	476	1065	496	933	444	271	123	180	843	816	FBgn0004860	392	419	403	660	473	491	729	950	588	608	338	381	412	246	138	257	1055	926	FBgn0004860	525.92	405	541	756	442	265	746
FBgn0004861	321	240	310	493	666	370	862	516	351	469	509	1616	511	258	128	216	1316	1217	FBgn0004861	499	352	512	371	608	294	535	562	434	268	347	661	474	234	143	308	1647	1382	FBgn0004861	534.96	454	424	510	425	284	1112
FBgn0004862	296	158	86	0	0	0	0	0	0	390	71	150	449	288	170	144	113	128	FBgn0004862	460	232	142	0	0	0	0	0	0	222	48	61	416	261	190	206	141	145	FBgn0004862	140.32	278	0	0	110	289	164
FBgn0004863	115	54	57	19	1	39	0	0	0	348	281	421	550	509	370	260	338	360	FBgn0004863	179	79	94	14	1	31	0	0	0	199	191	172	510	462	414	371	423	409	FBgn0004863	197.14	117	15	0	187	462	401
FBgn0004864	459	630	1091	965	1332	1375	7512	5050	4181	1118	1485	1906	2998	2876	2334	355	1429	1403	FBgn0004864	713	924	1801	727	1215	1093	4658	5504	5167	638	1012	779	2780	2608	2610	507	1789	1593	FBgn0004864	2006.51	1146	1012	5110	810	2666	1296
FBgn0004865	1485	1083	1696	2017	2330	1909	4522	2930	2181	184	150	332	4508	3957	3116	245	1065	1125	FBgn0004865	2307	1588	2800	1519	2125	1517	2804	3193	2696	105	102	136	4181	3588	3484	350	1333	1277	FBgn0004865	1950.32	2232	1720	2898	114	3751	987
FBgn0004867	45689	39597	22937	46673	47345	51583	50964	20056	18630	71800	75353	123776	70156	95670	71900	57117	19402	22822	FBgn0004867	70988	58071	37870	35142	43189	40996	31603	21858	23025	40959	51349	50593	65060	86752	80389	81546	24286	25912	FBgn0004867	48310.5	55643	39776	25495	47634	77400	43915
FBgn0004868	11171	11662	10026	30940	24432	31617	84683	64888	42848	76018	58971	91629	21755	26225	17443	15905	19764	18783	FBgn0004868	17357	17103	16553	23296	22287	25128	52512	70718	52957	43365	40186	37453	20175	23780	19502	22708	24739	21326	FBgn0004868	30619.2	17004	23570	58729	40335	21152	22924
FBgn0004870	49	52	53	199	250	210	42	24	35	32	201	298	30	39	24	55	128	90	FBgn0004870	76	76	88	150	228	167	26	26	43	18	137	122	28	35	27	79	160	102	FBgn0004870	88.23	80	182	32	92	30	114
FBgn0004872	49	102	87	28	32	18	21	2	31	25	40	74	232	5	0	36	148	172	FBgn0004872	76	150	144	21	29	14	13	2	38	14	27	30	215	5	0	51	185	195	FBgn0004872	67.27	123	21	18	24	73	144
FBgn0004875	3667	3891	4440	3929	3400	2827	4525	2840	2187	1130	3026	6041	11700	16765	11058	3464	22976	18018	FBgn0004875	5697	5706	7331	2958	3102	2247	2806	3095	2703	645	2062	2469	10850	15202	12364	4946	28760	20457	FBgn0004875	7411.1	6245	2769	2868	1725	12805	18054
FBgn0004876	1225	721	1228	1336	1405	1173	2542	2199	1154	1240	689	1349	5501	5696	3062	1021	1800	2042	FBgn0004876	1903	1057	2027	1006	1282	932	1576	2397	1426	707	470	551	5101	5165	3424	1458	2253	2318	FBgn0004876	1947.48	1662	1073	1800	576	4563	2010
FBgn0004878	111	99	237	51	7	40	0	0	0	0	16	86	83	63	76	239	1792	1908	FBgn0004878	172	145	391	38	6	32	0	0	0	0	11	35	77	57	85	341	2243	2166	FBgn0004878	322.29	236	25	0	15	73	1583
FBgn0004880	612	536	596	92	10	37	22	0	0	724	427	945	87	97	8	680	6416	5527	FBgn0004880	951	786	984	69	9	29	14	0	0	413	291	386	81	88	9	971	8031	6275	FBgn0004880	1077.08	907	36	5	363	59	5092
FBgn0004882	193	25	83	12	6	11	14	2	2	15	29	192	134	133	90	64	444	487	FBgn0004882	300	37	137	9	5	9	9	2	2	9	20	78	124	121	101	91	556	553	FBgn0004882	120.14	158	8	4	36	115	400
FBgn0004885	246	71	145	640	648	804	39	21	5	3544	1923	6316	186	122	32	280	1246	1056	FBgn0004885	382	104	239	482	591	639	24	23	6	2022	1310	2582	172	111	36	400	1560	1199	FBgn0004885	660.11	242	571	18	1971	106	1053
FBgn0004888	6395	8587	4979	14246	12880	18023	32020	19806	12565	28310	19168	29808	7845	9000	6579	8734	3145	3547	FBgn0004888	9936	12593	8221	10726	11749	14324	19856	21585	15529	16150	13062	12184	7275	8161	7356	12470	3937	4027	FBgn0004888	11619	10250	12266	18990	13799	7597	6811
FBgn0004889	602	660	646	4058	3749	3422	7319	4500	3636	1743	2018	3470	593	589	485	305	1309	1265	FBgn0004889	935	968	1067	3055	3420	2720	4539	4904	4494	994	1375	1418	550	534	542	435	1639	1436	FBgn0004889	1945.88	990	3065	4646	1262	542	1170
FBgn0004892	163	139	76	0	0	32	1	0	0	0	18	75	85	0	29	99	89	78	FBgn0004892	253	204	125	0	0	25	1	0	0	0	12	31	79	0	32	141	111	89	FBgn0004892	61.34	194	8	0	14	37	114
FBgn0004893	173	366	432	309	70	367	8	26	8	108	110	159	726	108	49	312	646	734	FBgn0004893	269	537	713	233	64	292	5	28	10	62	75	65	673	98	55	445	809	833	FBgn0004893	292.51	506	196	14	67	275	696
FBgn0004895	43	46	19	0	0	0	14	2	8	0	4	0	2	0	0	25	13	6	FBgn0004895	67	67	31	0	0	0	9	2	10	0	3	0	2	0	0	36	16	7	FBgn0004895	13.87	55	0	7	1	1	20
FBgn0004896	29	158	91	132	27	165	0	3	0	401	507	839	46	86	0	329	333	295	FBgn0004896	45	232	150	99	25	131	0	3	0	229	345	343	43	78	0	470	417	335	FBgn0004896	163.6	142	85	1	306	40	407
FBgn0004897	0	37	12	7	0	25	0	0	0	59	29	16	16	0	0	146	145	124	FBgn0004897	0	54	20	5	0	20	0	0	0	34	20	7	15	0	0	208	182	141	FBgn0004897	39.15	25	8	0	20	5	177
FBgn0004898	161	45	52	69	18	139	0	0	0	455	142	284	22	32	62	153	353	334	FBgn0004898	250	66	86	52	16	110	0	0	0	260	97	116	20	29	69	218	442	379	FBgn0004898	122.86	134	59	0	158	39	346
FBgn0004901	1725	2158	1972	4055	3129	3960	2358	1518	1167	106	195	385	4697	5169	3827	1663	1174	1318	FBgn0004901	2680	3165	3256	3053	2854	3147	1462	1654	1442	60	133	157	4356	4687	4279	2374	1470	1496	FBgn0004901	2318.19	3034	3018	1519	117	4441	1780
FBgn0004903	1031	1037	1267	1808	2251	1839	3786	2007	1428	1753	1601	3111	866	689	608	1143	3083	2766	FBgn0004903	1602	1521	2092	1361	2053	1462	2348	2187	1765	1000	1091	1272	803	625	680	1632	3859	3140	FBgn0004903	1694.03	1738	1625	2100	1121	703	2877
FBgn0004907	21606	31171	28242	41368	30705	39875	53813	27056	22247	46401	44013	83796	18870	16482	12931	15649	53234	48828	FBgn0004907	33570	45714	46629	31148	28010	31691	33370	29487	27496	26470	29993	34251	17499	14946	14458	22342	66635	55439	FBgn0004907	32730.3	41971	30283	30118	30238	15634	48139
FBgn0004908	413	439	355	650	495	825	373	112	254	2258	1616	3009	283	499	383	748	312	392	FBgn0004908	642	644	586	489	452	656	231	122	314	1288	1101	1230	262	452	428	1068	391	445	FBgn0004908	600.08	624	532	222	1206	381	635
FBgn0004910	277	268	157	19	3	11	87	110	55	285	214	440	596	424	280	214	402	517	FBgn0004910	430	393	259	14	3	9	54	120	68	163	146	180	553	384	313	306	503	587	FBgn0004910	249.14	361	9	81	163	417	465
FBgn0004911	25	18	8	1	11	0	4	2	2	0	0	0	0	3	12	8	42	49	FBgn0004911	39	26	13	1	10	0	2	2	2	0	0	0	0	3	13	11	53	56	FBgn0004911	12.9	26	4	2	0	5	40
FBgn0004913	459	755	547	3550	3176	3286	3642	2309	2082	3001	2949	4126	1051	814	1071	448	709	786	FBgn0004913	713	1107	903	2673	2897	2612	2258	2516	2573	1712	2010	1686	975	738	1197	640	887	892	FBgn0004913	1610.62	908	2727	2449	1803	970	806
FBgn0004914	307	879	917	1596	1934	1537	3904	2374	1954	5	27	31	3401	1678	2082	284	477	499	FBgn0004914	477	1289	1514	1202	1764	1222	2421	2587	2415	3	18	13	3154	1522	2328	405	597	567	FBgn0004914	1305.4	1093	1396	2474	11	2335	523
FBgn0004915	2467	1849	1799	3132	2231	2997	3115	1837	1400	8263	5107	7258	3489	4841	4117	3134	2716	3061	FBgn0004915	3833	2712	2970	2358	2035	2382	1932	2002	1730	4714	3480	2967	3236	4390	4603	4474	3400	3475	FBgn0004915	3149.59	3172	2258	1888	3720	4076	3783
FBgn0004919	71	3	58	44	32	30	131	57	61	1311	967	1783	522	542	158	335	1952	1807	FBgn0004919	110	4	96	33	29	24	81	62	75	748	659	729	484	491	177	478	2443	2052	FBgn0004919	487.58	70	29	73	712	384	1658
FBgn0004921	9045	9608	8187	6404	5475	6822	6615	3712	2518	21807	17000	31674	23526	35414	28344	8492	16226	16880	FBgn0004921	14053	14091	13517	4822	4994	5422	4102	4046	3112	12440	11585	12947	21817	32113	31690	12124	20311	19165	FBgn0004921	13463.9	13887	5079	3753	12324	28540	17200
FBgn0004924	1694	1762	2365	4663	3545	3600	6525	4239	3386	3024	4316	7527	3147	4634	3133	1052	2698	2929	FBgn0004924	2632	2584	3905	3511	3234	2861	4046	4620	4185	1725	2941	3077	2918	4202	3503	1502	3377	3326	FBgn0004924	3230.47	3040	3202	4284	2581	3541	2735
FBgn0004926	3383	2975	1822	6771	5899	7502	9932	4643	4110	13622	9188	14064	7414	7688	5669	3956	2002	2547	FBgn0004926	5256	4363	3008	5098	5381	5962	6159	5060	5080	7771	6261	5749	6876	6971	6338	5648	2506	2892	FBgn0004926	5354.4	4209	5480	5433	6594	6728	3682
FBgn0004956	21	0	5	1	0	0	1	0	0	0	0	0	32	0	0	19	26	18	FBgn0004956	33	0	8	1	0	0	1	0	0	0	0	0	30	0	0	27	33	20	FBgn0004956	8.45	14	0	0	0	10	27
FBgn0004957	187	302	192	908	794	1093	2150	1268	988	1397	1097	2001	284	467	499	600	475	492	FBgn0004957	291	443	317	684	724	869	1333	1382	1221	797	748	818	263	423	558	857	595	559	FBgn0004957	715.57	350	759	1312	788	415	670
FBgn0004959	198	72	63	12930	307	478	0	19	0	477	308	257	656	379	283	114	26	55	FBgn0004959	308	106	104	9736	280	380	0	21	0	272	210	105	608	344	316	163	33	62	FBgn0004959	724.82	173	3465	7	196	423	86
FBgn0005198	854	337	698	1304	1258	820	3119	1703	1247	1221	1602	4451	1535	1149	1216	430	886	872	FBgn0005198	1327	494	1152	982	1148	652	1934	1856	1541	697	1092	1819	1424	1042	1360	614	1109	990	FBgn0005198	1179.53	991	927	1777	1203	1275	904
FBgn0005278	4569	3200	3878	6014	3733	5782	8064	3808	3678	18667	17036	30069	8595	8006	9576	4137	7913	8805	FBgn0005278	7099	4693	6403	4528	3405	4595	5001	4150	4546	10649	11609	12291	7971	7260	10707	5906	9905	9997	FBgn0005278	7261.88	6065	4176	4566	11516	8646	8603
FBgn0005322	2124	2488	1830	4454	4085	4407	5454	3422	2344	9812	6129	9115	4550	4814	3672	2552	1868	2295	FBgn0005322	3300	3649	3021	3354	3726	3503	3382	3729	2897	5597	4177	3726	4220	4365	4106	3643	2338	2606	FBgn0005322	3629.93	3323	3528	3336	4500	4230	2862
FBgn0005355	1408	1697	1422	4424	3530	4173	4997	3367	2702	1568	1097	1785	1549	1557	1263	1144	775	787	FBgn0005355	2188	2489	2348	3331	3220	3317	3099	3670	3339	894	748	730	1436	1412	1412	1633	970	894	FBgn0005355	2062.7	2342	3289	3369	791	1420	1166
FBgn0005386	379	497	729	1258	680	610	1824	1087	912	427	838	1600	1230	927	603	434	2184	1954	FBgn0005386	589	729	1204	947	620	485	1131	1185	1127	244	571	654	1141	841	674	620	2734	2219	FBgn0005386	984.03	841	684	1148	490	885	1858
FBgn0005390	7	2	18	0	0	0	14	0	0	0	36	0	7	0	18	15	16	19	FBgn0005390	11	3	30	0	0	0	9	0	0	0	25	0	6	0	20	21	20	22	FBgn0005390	9.24	15	0	3	8	9	21
FBgn0005391	0	0	0	0	0	0	6	3	5	0	0	37	0	4	0	8	9	16	FBgn0005391	0	0	0	0	0	0	4	3	6	0	0	15	0	4	0	11	11	18	FBgn0005391	4.04	0	0	4	5	1	13
FBgn0005411	2398	1820	1555	3358	2682	3676	3166	1658	1428	8046	6298	9476	3194	5108	3110	5457	3794	3790	FBgn0005411	3726	2669	2567	2528	2447	2922	1963	1807	1765	4590	4292	3873	2962	4632	3477	7791	4749	4303	FBgn0005411	3503.5	2987	2632	1845	4252	3690	5614
FBgn0005427	912	667	992	556	761	457	1216	904	642	1254	1603	2689	1398	1206	755	1491	5006	4854	FBgn0005427	1417	978	1638	419	694	363	754	985	793	715	1092	1099	1296	1094	844	2129	6266	5511	FBgn0005427	1560.49	1344	492	844	969	1078	4635
FBgn0005533	17247	11400	7270	9961	9624	12317	4994	2457	1801	14077	16231	29118	19041	29187	22061	16790	2767	4447	FBgn0005533	26797	16719	12003	7500	8779	9789	3097	2678	2226	8030	11061	11902	17658	26466	24666	23971	3464	5049	FBgn0005533	12325.2	18506	8689	2667	10331	22930	10828
FBgn0005536	1004	1153	1171	1194	1225	788	2824	1191	972	644	809	1269	2267	2444	1115	518	1808	1784	FBgn0005536	1560	1691	1933	899	1117	626	1751	1298	1201	367	551	519	2102	2216	1247	740	2263	2026	FBgn0005536	1339.35	1728	881	1417	479	1855	1676
FBgn0005558	49	41	121	86	32	116	1	14	9	1485	1398	1811	11	13	5	267	1308	1427	FBgn0005558	76	60	200	65	29	92	1	15	11	847	953	740	10	12	6	381	1637	1620	FBgn0005558	375.3	112	62	9	847	9	1213
FBgn0005561	90	121	233	1	1	12	2	0	0	245	212	294	190	2	8	221	1574	1323	FBgn0005561	140	177	385	1	1	10	1	0	0	140	144	120	176	2	9	316	1970	1502	FBgn0005561	282.98	234	4	0	135	62	1263
FBgn0005564	559	421	771	69	105	223	13	0	21	1267	1283	3084	216	293	151	950	4473	3377	FBgn0005564	869	617	1273	52	96	177	8	0	26	723	874	1261	200	266	169	1356	5599	3834	FBgn0005564	966.66	920	108	11	953	212	3596
FBgn0005585	81909	92025	70800	142144	122396	139760	273437	196721	130471	170087	111491	169540	233931	276979	201009	52692	46048	56872	FBgn0005585	127264	134960	116895	107027	111651	111077	169560	214395	161253	97027	75975	69299	216940	251159	224741	75228	57640	64572	FBgn0005585	132592	126373	109918	181736	80767	230947	65813
FBgn0005586	1834	1772	3043	330	54	404	3	1	3	5586	6423	13303	1634	1989	986	2354	20819	18093	FBgn0005586	2850	2599	5024	248	49	321	2	1	4	3187	4377	5438	1515	1804	1102	3361	26060	20543	FBgn0005586	4360.19	3491	206	2	4334	1474	16655
FBgn0005590	0	15	0	0	0	0	0	0	0	0	0	0	0	0	0	1	7	1	FBgn0005590	0	22	0	0	0	0	0	0	0	0	0	0	0	0	0	1	9	1	FBgn0005590	1.85	7	0	0	0	0	4
FBgn0005592	19	51	45	26	0	39	1190	1736	905	0	0	0	165	0	2	59	36	52	FBgn0005592	30	75	74	20	0	31	738	1892	1119	0	0	0	153	0	2	84	45	59	FBgn0005592	240.07	60	17	1250	0	52	63
FBgn0005593	28262	13759	10767	15592	17008	17290	19691	9063	8727	22661	23235	42284	28577	48976	33430	29169	8567	10708	FBgn0005593	43911	20178	17777	11740	15515	13742	12211	9877	10786	12927	15833	17283	26501	44410	37377	41645	10724	12158	FBgn0005593	20810.8	27289	13666	10958	15348	36096	21509
FBgn0005596	118	226	129	1298	698	1289	2035	1463	1038	824	663	1259	267	154	13	300	646	694	FBgn0005596	183	331	213	977	637	1024	1262	1594	1283	470	452	515	248	140	15	428	809	788	FBgn0005596	631.59	242	879	1380	479	134	675
FBgn0005612	1577	1650	1812	3601	3145	3429	3239	1810	1477	12946	11123	19224	17977	14537	13938	532	1553	1590	FBgn0005612	2450	2420	2992	2711	2869	2725	2009	1973	1825	7385	7580	7858	16671	13182	15584	760	1944	1805	FBgn0005612	5263.44	2621	2768	1936	7608	15146	1503
FBgn0005613	117	133	16	0	12	10	3	0	0	2	0	0	20	1	0	27	102	57	FBgn0005613	182	195	26	0	11	8	2	0	0	1	0	0	19	1	0	39	128	65	FBgn0005613	37.53	134	6	1	0	7	77
FBgn0005614	0	0	0	0	0	0	1	0	0	0	6	20	0	0	5	23	41	51	FBgn0005614	0	0	0	0	0	0	1	0	0	0	4	8	0	0	6	33	51	58	FBgn0005614	8.92	0	0	0	4	2	47
FBgn0005616	1235	1250	1667	1683	1640	1724	3799	2608	1751	1255	1558	2472	7480	6468	5099	1601	3177	2712	FBgn0005616	1919	1833	2752	1267	1496	1370	2356	2842	2164	716	1062	1010	6937	5865	5701	2286	3977	3079	FBgn0005616	2701.8	2168	1378	2454	929	6168	3114
FBgn0005617	226	432	531	1080	824	904	1933	1210	897	83	588	874	930	846	481	235	708	768	FBgn0005617	351	634	877	813	752	718	1199	1319	1109	47	401	357	862	767	538	336	886	872	FBgn0005617	713.17	621	761	1209	268	722	698
FBgn0005619	0	213	40	6	16	25	3	11	3	570	1016	1570	0	0	22	164	556	512	FBgn0005619	0	312	66	5	15	20	2	12	4	325	692	642	0	0	25	234	696	581	FBgn0005619	201.68	126	13	6	553	8	504
FBgn0005624	583	1516	1150	2201	1568	1829	4645	2062	1268	1044	1397	2913	1607	1619	1092	338	1821	1799	FBgn0005624	906	2223	1899	1657	1430	1454	2880	2247	1567	596	952	1191	1490	1468	1221	483	2279	2043	FBgn0005624	1554.77	1676	1514	2231	913	1393	1602
FBgn0005626	550	421	298	0	0	1	57	3	5	97	387	773	804	570	387	302	767	553	FBgn0005626	855	617	492	0	0	1	35	3	6	55	264	316	746	517	433	431	960	628	FBgn0005626	353.27	655	0	15	212	565	673
FBgn0005630	6524	8380	11424	10781	9241	9042	12119	6869	6166	10084	10646	19375	9044	14588	11439	7174	26351	25222	FBgn0005630	10136	12290	18862	8117	8430	7186	7515	7486	7621	5752	7255	7919	8387	13228	12790	10242	32984	28637	FBgn0005630	11935.5	13763	7911	7541	6975	11468	23954
FBgn0005631	2630	2663	4281	1101	1278	844	1605	992	811	612	1194	3618	16586	14751	10154	1607	9366	8564	FBgn0005631	4086	3905	7068	829	1166	671	995	1081	1002	349	814	1479	15381	13376	11353	2294	11724	9723	FBgn0005631	4849.85	5020	889	1026	881	13370	7914
FBgn0005632	285	252	511	2474	1953	1461	4374	3002	2254	1297	2406	5343	473	499	341	407	1266	1469	FBgn0005632	443	370	844	1863	1782	1161	2712	3272	2786	740	1640	2184	439	452	381	581	1585	1668	FBgn0005632	1383.38	552	1602	2923	1521	424	1278
FBgn0005633	43	255	324	96	216	80	0	0	0	88	38	84	0	1	0	60	96	67	FBgn0005633	67	374	535	72	197	64	0	0	0	50	26	34	0	1	0	86	120	76	FBgn0005633	94.55	325	111	0	37	0	94
FBgn0005636	239	94	174	96	87	161	0	0	0	774	949	1823	40	7	3	492	859	747	FBgn0005636	371	138	287	72	79	128	0	0	0	442	647	745	37	6	3	702	1075	848	FBgn0005636	310.11	265	93	0	611	15	875
FBgn0005638	5422	4289	5331	1	27	1	25	4	3	2	0	2	23055	21798	14660	2414	2851	3335	FBgn0005638	8424	6290	8802	1	25	1	16	4	4	1	0	1	21380	19766	16391	3446	3569	3787	FBgn0005638	5105.93	7839	9	8	1	19179	3601
FBgn0005640	2527	2844	3521	5645	5013	4319	5483	4441	2538	1025	895	1720	14008	12084	8943	934	5063	4797	FBgn0005640	3926	4171	5813	4250	4573	3433	3400	4840	3137	585	610	703	12991	10958	9999	1333	6338	5446	FBgn0005640	4805.85	4637	4085	3792	633	11316	4372
FBgn0005642	638	822	571	2573	1932	2645	3521	2416	1893	2077	1790	2869	2222	1376	1218	1110	2209	2099	FBgn0005642	991	1206	943	1937	1762	2102	2183	2633	2340	1185	1220	1173	2061	1248	1362	1585	2765	2383	FBgn0005642	1726.55	1047	1934	2385	1193	1557	2244
FBgn0005648	1723	1951	1779	6833	7748	6453	4218	2361	2245	5580	4372	8297	2053	1440	1269	1033	3092	3147	FBgn0005648	2677	2861	2937	5145	7068	5129	2616	2573	2775	3183	2979	3391	1904	1306	1419	1475	3870	3573	FBgn0005648	3160.04	2825	5781	2655	3184	1543	2973
FBgn0005649	2027	2863	2443	3324	2333	2687	6536	3598	3117	3398	2990	4660	2293	3708	3609	1843	4065	4187	FBgn0005649	3149	4199	4034	2503	2128	2136	4053	3921	3852	1938	2038	1905	2126	3362	4035	2631	5088	4754	FBgn0005649	3214.05	3794	2256	3942	1960	3174	4158
FBgn0005654	0	0	0	0	0	0	0	0	0	0	0	0	0	0	0	0	0	0	FBgn0005654	0	0	0	0	0	0	0	0	0	0	0	0	0	0	0	0	0	0	FBgn0005654	0	0	0	0	0	0	0
FBgn0005655	944	820	452	9939	8894	10656	3106	1163	1477	2627	2164	3457	2404	2144	2036	1519	632	1001	FBgn0005655	1467	1203	746	7484	8113	8469	1926	1267	1825	1499	1475	1413	2229	1944	2276	2169	791	1137	FBgn0005655	2635.16	1139	8022	1673	1462	2150	1366
FBgn0005658	37	66	130	82	0	162	0	0	0	265	191	648	94	21	0	251	1231	1084	FBgn0005658	57	97	215	62	0	129	0	0	0	151	130	265	87	19	0	358	1541	1231	FBgn0005658	241.21	123	64	0	182	35	1043
FBgn0005659	78	65	71	34	9	28	3	0	0	0	0	0	274	11	16	169	195	205	FBgn0005659	121	95	117	26	8	22	2	0	0	0	0	0	254	10	18	241	244	233	FBgn0005659	77.32	111	19	1	0	94	239
FBgn0005660	388	263	199	159	53	229	384	77	17545	351	506	1024	117	120	42	2149	3249	3250	FBgn0005660	603	386	329	120	48	182	238	84	21684	200	345	419	109	109	47	3068	4067	3690	FBgn0005660	1984.8	439	117	7335	321	88	3608
FBgn0005664	0	11	2	0	0	0	1	0	0	0	0	22	6	0	0	44	3	9	FBgn0005664	0	16	3	0	0	0	1	0	0	0	0	9	6	0	0	63	4	10	FBgn0005664	6.19	6	0	0	3	2	26
FBgn0005666	10821	4943	4378	12	2	0	60	9	12	17	52	56	3794	2326	1175	3852	10408	13228	FBgn0005666	16813	7249	7228	9	2	0	37	10	15	10	35	23	3518	2109	1314	5500	13028	15019	FBgn0005666	3995.49	10430	4	21	23	2314	11182
FBgn0005670	302	116	90	140	31	149	91	47	18	161	414	167	133	290	261	537	111	114	FBgn0005670	469	170	149	105	28	118	56	51	22	92	282	68	123	263	292	767	139	129	FBgn0005670	184.74	263	84	43	147	226	345
FBgn0005671	32476	32838	28755	22015	16416	20656	54326	34826	24809	38062	27961	46672	48318	47630	36034	12528	25123	22573	FBgn0005671	50459	48159	47476	16576	14975	16417	33688	37955	30662	21713	19054	19077	44809	43190	40288	17886	31447	25629	FBgn0005671	31081.1	48698	15989	34102	19948	42762	24987
FBgn0005672	4074	7399	7251	10049	8227	8594	4257	2021	1373	3950	2655	4713	3943	4391	2993	4192	8029	7333	FBgn0005672	6330	10851	11972	7566	7505	6830	2640	2203	1697	2253	1809	1926	3657	3982	3346	5985	10050	8326	FBgn0005672	5495.99	9718	7300	2180	1996	3662	8120
FBgn0005674	1051	969	1813	8853	6775	7106	12843	8803	9037	4100	6333	10381	3750	2214	1606	1293	1472	1942	FBgn0005674	1633	1421	2993	6666	6180	5648	7964	9594	11169	2339	4316	4243	3478	2008	1796	1846	1843	2205	FBgn0005674	4296.67	2016	6165	9576	3633	2427	1965
FBgn0005677	152	133	218	132	53	120	0	4	0	2144	1894	4392	54	2	61	285	2019	1578	FBgn0005677	236	195	360	99	48	95	0	4	0	1223	1291	1795	50	2	68	407	2527	1792	FBgn0005677	566.3	264	81	1	1436	40	1575
FBgn0005683	27	39	36	635	387	467	685	338	235	1526	712	1347	20	51	23	59	28	46	FBgn0005683	42	57	59	478	353	371	425	368	290	871	485	551	19	46	26	84	35	52	FBgn0005683	256.27	53	401	361	636	30	57
FBgn0005694	720	1109	1137	616	738	588	2234	1635	1077	1072	598	1168	2039	1703	1236	511	1578	1558	FBgn0005694	1119	1626	1877	464	673	467	1385	1782	1331	612	408	477	1891	1544	1382	730	1975	1769	FBgn0005694	1195.12	1541	535	1499	499	1606	1491
FBgn0005695	5036	5001	5691	971	817	711	2553	2018	1370	535	670	1034	7108	8289	7222	3339	6606	5745	FBgn0005695	7825	7334	9396	731	745	565	1583	2199	1693	305	457	423	6592	7516	8075	4767	8269	6523	FBgn0005695	4166.56	8185	680	1825	395	7394	6520
FBgn0005696	164	60	102	1306	1133	1261	598	346	360	743	452	498	434	95	499	332	80	114	FBgn0005696	255	88	168	983	1034	1002	371	377	445	424	308	204	402	86	558	474	100	129	FBgn0005696	411.59	170	1006	398	312	349	234
FBgn0005771	3425	3399	4121	7737	8480	7500	950	308	422	3321	3824	5658	3308	3335	3338	1383	4052	3692	FBgn0005771	5321	4985	6804	5826	7736	5961	589	336	522	1894	2606	2313	3068	3024	3732	1975	5072	4192	FBgn0005771	3664.1	5703	6508	482	2271	3275	3746
FBgn0005775	1341	1172	2195	2763	2191	1879	3	0	0	2801	2563	5004	176	53	124	559	5908	4801	FBgn0005775	2084	1719	3624	2080	1999	1493	2	0	0	1598	1747	2045	163	48	139	798	7395	5451	FBgn0005775	1799.15	2476	1857	1	1797	117	4548
FBgn0005777	414	638	792	2385	1806	2268	4609	2665	2214	3534	2319	3911	1288	1221	874	354	662	898	FBgn0005777	643	936	1308	1796	1647	1803	2858	2904	2736	2016	1580	1599	1194	1107	977	505	829	1020	FBgn0005777	1525.47	962	1749	2833	1732	1093	785
FBgn0005778	0	2	0	0	0	0	1	0	0	0	0	0	0	0	0	3	1	3	FBgn0005778	0	3	0	0	0	0	1	0	0	0	0	0	0	0	0	4	1	3	FBgn0005778	0.69	1	0	0	0	0	3
FBgn0005779	39	0	0	0	11	0	1	0	0	0	0	0	0	0	0	7	3	0	FBgn0005779	61	0	0	0	10	0	1	0	0	0	0	0	0	0	0	10	4	0	FBgn0005779	4.72	20	3	0	0	0	5
FBgn0008635	11888	9819	8127	12978	10561	12114	21506	14599	10512	12700	12164	18496	59646	71535	54143	10345	6514	7986	FBgn0008635	18471	14400	13418	9772	9634	9628	13336	15911	12992	7245	8289	7560	55314	64866	60535	14770	8154	9067	FBgn0008635	19631.2	15430	9678	14080	7698	60238	10664
FBgn0008636	2	21	30	114	17	139	0	0	0	88	131	156	20	35	0	125	279	286	FBgn0008636	3	31	50	86	16	110	0	0	0	50	89	64	19	32	0	178	349	325	FBgn0008636	77.84	28	71	0	68	17	284
FBgn0008646	71	29	10	50	6	0	1	0	0	50	321	438	99	50	32	193	154	143	FBgn0008646	110	43	17	38	5	0	1	0	0	29	219	179	92	45	36	276	193	162	FBgn0008646	80.17	57	14	0	142	58	210
FBgn0008651	164	310	237	206	148	138	0	0	0	242	123	294	44	28	84	138	576	356	FBgn0008651	255	455	391	155	135	110	0	0	0	138	84	120	41	25	94	197	721	404	FBgn0008651	184.72	367	133	0	114	53	441
FBgn0010014	1021	1286	1149	369	233	567	0	0	0	26188	18958	33707	272	348	315	3407	8340	7896	FBgn0010014	1586	1886	1897	278	213	451	0	0	0	14939	12919	13778	252	316	352	4864	10439	8965	FBgn0010014	4063.03	1790	314	0	13879	307	8089
FBgn0010015	11	125	124	441	270	272	0	0	2	0	1	0	31	0	0	91	65	54	FBgn0010015	17	183	205	332	246	216	0	0	2	0	1	0	29	0	0	130	81	61	FBgn0010015	83.56	135	265	1	0	10	91
FBgn0010019	1700	646	782	0	0	0	0	0	3	33	8	27	1543	1279	132	1002	1167	1654	FBgn0010019	2641	947	1291	0	0	0	0	0	4	19	5	11	1431	1160	148	1431	1461	1878	FBgn0010019	690.36	1626	0	1	12	913	1590
FBgn0010038	350	529	317	6	19	68	9	15	16	833	303	454	452	372	177	1010	459	608	FBgn0010038	544	776	523	5	17	54	6	16	20	475	206	186	419	337	198	1442	575	690	FBgn0010038	360.5	614	25	14	289	318	902
FBgn0010039	563	408	327	852	737	761	86	133	33	24	63	85	1751	1170	994	299	118	157	FBgn0010039	875	598	540	642	672	605	53	145	41	14	43	35	1624	1061	1111	427	148	178	FBgn0010039	489.5	671	640	80	31	1265	251
FBgn0010040	32	0	7	14	20	12	4	1	1	0	0	0	14	4	56	15	2	10	FBgn0010040	50	0	12	11	18	10	2	1	1	0	0	0	13	4	63	21	3	11	FBgn0010040	12.16	21	13	1	0	27	12
FBgn0010041	36	59	31	99	36	58	42	50	11	36	12	62	385	556	574	33	10	16	FBgn0010041	56	87	51	75	33	46	26	54	14	21	8	25	357	504	642	47	13	18	FBgn0010041	115.34	65	51	31	18	501	26
FBgn0010042	12	0	0	0	0	3	1	0	0	11	0	0	1	0	2	1	4	1	FBgn0010042	19	0	0	0	0	2	1	0	0	6	0	0	1	0	2	1	5	1	FBgn0010042	2.15	6	1	0	2	1	2
FBgn0010043	74	49	11	0	0	0	33	4	8	0	3	5	198	54	88	119	8	23	FBgn0010043	115	72	18	0	0	0	20	4	10	0	2	2	184	49	98	170	10	26	FBgn0010043	43.38	68	0	11	1	110	69
FBgn0010044	97	85	68	0	0	0	3	0	1	61	62	79	542	45	1	884	370	503	FBgn0010044	151	125	112	0	0	0	2	0	1	35	42	32	503	41	1	1262	463	571	FBgn0010044	185.61	129	0	1	36	182	765
FBgn0010051	1210	532	1112	909	564	853	2495	1687	1365	159	546	462	1967	1863	546	248	932	1015	FBgn0010051	1880	780	1836	684	514	678	1547	1839	1687	91	372	189	1824	1689	610	354	1167	1152	FBgn0010051	1049.69	1499	625	1691	217	1374	891
FBgn0010052	18	0	0	0	6	0	2	0	0	0	0	0	20	0	0	32	17	16	FBgn0010052	28	0	0	0	5	0	1	0	0	0	0	0	19	0	0	46	21	18	FBgn0010052	7.69	9	2	0	0	6	28
FBgn0010053	1464	479	237	917	626	648	8962	5156	3764	244	228	279	3535	3341	3557	2094	664	1198	FBgn0010053	2275	702	391	690	571	515	5557	5619	4652	139	155	114	3278	3030	3977	2990	831	1360	FBgn0010053	2047.11	1123	592	5276	136	3428	1727
FBgn0010078	14303	8919	6005	6448	6529	8480	2964	1239	1205	9506	10473	19889	12548	19592	14781	11349	2249	3304	FBgn0010078	22223	13080	9915	4855	5956	6740	1838	1350	1489	5423	7137	8130	11637	17766	16526	16203	2815	3751	FBgn0010078	8712.93	15073	5850	1559	6897	15310	7590
FBgn0010097	0	65	10	15	0	0	49	38	24	0	45	74	0	0	53	15	3	14	FBgn0010097	0	95	17	11	0	0	30	41	30	0	31	30	0	0	59	21	4	16	FBgn0010097	21.43	37	4	34	20	20	14
FBgn0010100	14966	13427	13048	16877	11738	15863	24114	11643	10769	25114	31130	53448	10131	7538	7399	5073	8040	7912	FBgn0010100	23253	19692	21543	12707	10708	12607	14953	12689	13310	14326	21213	21847	9395	6835	8273	7243	10064	8983	FBgn0010100	13869	21496	12007	13651	19129	8168	8763
FBgn0010105	1069	1158	909	598	553	520	1735	823	713	1901	2657	3696	5424	8886	4961	1751	3547	3968	FBgn0010105	1661	1698	1501	450	504	413	1076	897	881	1084	1811	1511	5030	8058	5547	2500	4440	4505	FBgn0010105	2420.4	1620	456	951	1469	6212	3815
FBgn0010109	312	411	348	286	185	294	2	0	0	40	56	153	26	0	10	520	1092	1400	FBgn0010109	485	603	575	215	169	234	1	0	0	23	38	63	24	0	11	742	1367	1590	FBgn0010109	341.04	554	206	0	41	12	1233
FBgn0010113	1034	1200	1009	2995	2546	1937	2980	1254	1685	3550	3058	5974	423	351	473	782	11035	7317	FBgn0010113	1607	1760	1666	2255	2322	1539	1848	1367	2083	2025	2084	2442	392	318	529	1116	13813	8308	FBgn0010113	2637.42	1678	2039	1766	2184	413	7746
FBgn0010114	1316	1599	1111	225	33	481	57	37	31	9206	7933	12122	193	198	247	6884	12409	9124	FBgn0010114	2045	2345	1834	169	30	382	35	40	38	5252	5406	4955	179	180	276	9828	15533	10359	FBgn0010114	3271.51	2075	194	38	5204	212	11907
FBgn0010173	280	437	272	2375	1863	2510	2163	1029	1002	1710	2028	3599	643	663	945	291	329	469	FBgn0010173	435	641	449	1788	1699	1995	1341	1121	1238	975	1382	1471	596	601	1057	415	412	532	FBgn0010173	1008.39	508	1827	1233	1276	751	453
FBgn0010194	522	584	735	848	931	789	835	467	304	1936	2059	3352	1012	876	167	439	2816	2188	FBgn0010194	811	856	1214	638	849	627	518	509	376	1104	1403	1370	938	794	187	627	3525	2484	FBgn0010194	1046.19	960	705	468	1292	640	2212
FBgn0010197	0	0	0	18	63	13	1	0	0	233	210	297	3	0	0	18	92	65	FBgn0010197	0	0	0	14	57	10	1	0	0	133	143	121	3	0	0	26	115	74	FBgn0010197	38.71	0	27	0	132	1	72
FBgn0010198	8827	5054	3391	4092	4198	4622	4481	1822	1313	6390	5962	10661	12862	19270	15659	7251	2135	2746	FBgn0010198	13715	7412	5599	3081	3829	3673	2779	1986	1623	3645	4063	4358	11928	17474	17508	10352	2672	3118	FBgn0010198	6600.77	8909	3528	2129	4022	15637	5381
FBgn0010213	3200	3284	1942	4190	3599	4994	4601	2610	2013	12566	8939	14127	2690	2833	2629	3447	917	1227	FBgn0010213	4972	4816	3206	3155	3283	3969	2853	2844	2488	7168	6091	5774	2495	2569	2939	4921	1148	1393	FBgn0010213	3671.46	4331	3469	2728	6344	2668	2487
FBgn0010215	2231	3917	4326	10503	7063	10023	27814	18500	12611	13773	12634	23420	8216	8383	7936	1873	10590	9854	FBgn0010215	3466	5745	7142	7908	6443	7966	17248	20162	15586	7857	8609	9573	7619	7602	8873	2674	13256	11188	FBgn0010215	9384.3	5451	7439	17665	8680	8031	9039
FBgn0010217	78709	62389	48878	58540	43148	57940	86879	44425	34680	207835	162071	276564	52819	56001	49843	37353	37114	39701	FBgn0010217	122292	91497	80700	44077	39360	46049	53874	48416	42862	118560	110443	113045	48983	50781	55728	53329	46457	45076	FBgn0010217	67307.1	98163	43162	48384	114016	51831	48287
FBgn0010220	585	411	476	1447	986	1383	1670	807	879	2912	2992	4748	1102	1060	1128	935	797	1009	FBgn0010220	909	603	786	1090	899	1099	1036	880	1086	1661	2039	1941	1022	961	1261	1335	998	1146	FBgn0010220	1152.8	766	1029	1001	1880	1081	1160
FBgn0010222	1588	2176	1348	5652	4491	5479	4494	1474	1226	1550	1517	2199	1240	673	879	924	489	558	FBgn0010222	2467	3191	2226	4256	4097	4355	2787	1606	1515	884	1034	899	1150	610	983	1319	612	634	FBgn0010222	1923.56	2628	4236	1969	939	914	855
FBgn0010223	179	313	165	258	368	192	336	322	208	11	80	29	532	419	498	193	117	209	FBgn0010223	278	459	272	194	336	153	208	351	257	6	55	12	493	380	557	276	146	237	FBgn0010223	259.47	336	228	272	24	477	220
FBgn0010225	2111	2137	1834	4890	2341	3668	97134	55403	50412	1026	1202	2624	58990	63434	51703	5232	10340	12880	FBgn0010225	3280	3134	3028	3682	2135	2915	60233	60381	62306	585	819	1073	54705	57521	57807	7470	12943	14624	FBgn0010225	22702.3	3147	2911	60973	826	56678	11679
FBgn0010226	5079	6665	4999	26551	19266	23682	2227	1513	1153	1697	1334	2275	1893	3792	2738	3130	3077	3329	FBgn0010226	7891	9775	8254	19991	17575	18822	1381	1649	1425	968	909	930	1756	3439	3061	4469	3852	3780	FBgn0010226	6106.92	8640	18796	1485	936	2752	4034
FBgn0010228	2605	2605	1578	5008	4125	5654	3618	1618	1654	16214	11296	18912	1416	1000	1304	3488	6116	6863	FBgn0010228	4047	3820	2605	3771	3763	4494	2244	1763	2044	9249	7698	7730	1313	907	1458	4980	7656	7792	FBgn0010228	4296.34	3491	4009	2017	8226	1226	6809
FBgn0010235	3162	3828	3341	4805	3843	4856	10264	5482	4877	24049	15999	24695	5872	6087	4369	2363	6227	5742	FBgn0010235	4913	5614	5516	3618	3506	3859	6365	5975	6028	13719	10902	10094	5446	5520	4885	3374	7795	6519	FBgn0010235	6313.65	5348	3661	6123	11572	5284	5896
FBgn0010238	31439	34193	34633	13427	10357	10631	1868	1365	907	1460	1957	3146	4190	2490	2384	3245	8830	7746	FBgn0010238	48847	50146	57181	10110	9448	8449	1158	1488	1121	833	1334	1286	3886	2258	2665	4633	11053	8795	FBgn0010238	12482.8	52058	9336	1256	1151	2936	8160
FBgn0010240	253	521	356	409	184	457	71	41	181	8947	6398	11570	39	55	49	1017	2942	2888	FBgn0010240	393	764	588	308	168	363	44	45	224	5104	4360	4729	36	50	55	1452	3683	3279	FBgn0010240	1424.65	582	280	104	4731	47	2805
FBgn0010241	91	25	55	35	100	31	57	17	25	37	51	65	23	1	0	329	72	122	FBgn0010241	141	37	91	26	91	25	35	19	31	21	35	27	21	1	0	470	90	139	FBgn0010241	72.16	90	47	28	28	7	233
FBgn0010246	1114	1023	1104	280	151	317	43065	21756	21200	177	571	190	2354	1827	1371	1324	1418	1448	FBgn0010246	1731	1500	1823	211	138	252	26705	23711	26202	101	389	78	2183	1657	1533	1890	1775	1644	FBgn0010246	5195.62	1685	200	25539	189	1791	1770
FBgn0010247	14	56	91	280	87	225	3258	1665	1336	3511	2068	3602	2109	3451	3171	131	270	324	FBgn0010247	22	82	150	211	79	179	2020	1815	1651	2003	1409	1472	1956	3129	3545	187	338	368	FBgn0010247	1145.39	85	156	1829	1628	2877	298
FBgn0010258	78	98	34	3	0	0	8	0	6	15	44	29	0	42	0	19	16	14	FBgn0010258	121	144	56	2	0	0	5	0	7	9	30	12	0	38	0	27	20	16	FBgn0010258	27.07	107	1	4	17	13	21
FBgn0010263	214	178	80	23	4	40	3	1	19	78	100	70	75	26	112	78	147	214	FBgn0010263	332	261	132	17	4	32	2	1	23	44	68	29	70	24	125	111	184	243	FBgn0010263	94.6	242	18	9	47	73	179
FBgn0010265	10566	7141	4309	11309	10007	12698	7813	4240	3073	29528	20199	33479	12172	17232	13764	9779	3188	4630	FBgn0010265	16417	10473	7114	8515	9129	10092	4845	4621	3798	16844	13765	13684	11288	15626	15389	13961	3991	5257	FBgn0010265	10267.1	11335	9245	4421	14764	14101	7736
FBgn0010269	297	354	328	1666	1358	1618	2653	1552	1365	4979	4547	8183	301	99	224	789	859	947	FBgn0010269	461	519	542	1254	1239	1286	1645	1691	1687	2840	3099	3345	279	90	250	1126	1075	1075	FBgn0010269	1305.82	507	1260	1674	3095	206	1092
FBgn0010278	413	391	400	12567	8255	12401	12502	8164	6541	15256	13507	22803	1351	617	1255	528	564	913	FBgn0010278	642	573	660	9462	7530	9856	7753	8897	8084	8703	9204	9321	1253	559	1403	754	706	1037	FBgn0010278	4799.89	625	8949	8245	9076	1072	832
FBgn0010280	467	1015	1027	2719	2223	1996	9216	5517	4068	1808	1586	2921	1247	1471	336	542	2052	2063	FBgn0010280	726	1489	1696	2047	2028	1586	5715	6013	5028	1031	1081	1194	1156	1334	376	774	2569	2342	FBgn0010280	2121.3	1304	1887	5585	1102	955	1895
FBgn0010282	257	404	417	2313	1513	2491	2987	1523	1573	2809	2027	3395	1633	1852	1458	725	522	577	FBgn0010282	399	592	688	1742	1380	1980	1852	1660	1944	1602	1381	1388	1514	1679	1630	1035	653	655	FBgn0010282	1320.94	560	1701	1819	1457	1608	781
FBgn0010287	327	145	129	373	334	406	273	124	99	1094	738	893	315	627	734	457	168	212	FBgn0010287	508	213	213	281	305	323	169	135	122	624	503	365	292	569	821	652	210	241	FBgn0010287	363.64	311	303	142	497	561	368
FBgn0010288	383	315	218	4985	3811	5078	5226	3204	2351	24794	17167	26760	337	323	397	386	255	369	FBgn0010288	595	462	360	3753	3476	4036	3241	3492	2906	14144	11698	10938	313	293	444	551	319	419	FBgn0010288	3413.32	472	3755	3213	12260	350	430
FBgn0010292	581	480	371	1983	1877	2386	2009	979	895	3934	3186	5216	1412	887	1163	885	451	646	FBgn0010292	903	704	613	1493	1712	1896	1246	1067	1106	2244	2171	2132	1309	804	1300	1264	565	733	FBgn0010292	1292.37	740	1700	1140	2182	1138	854
FBgn0010294	0	0	0	0	0	0	0	0	0	0	0	1	0	0	0	0	0	0	FBgn0010294	0	0	0	0	0	0	0	0	0	0	0	0	0	0	0	0	0	0	FBgn0010294	0.02	0	0	0	0	0	0
FBgn0010295	1	0	0	8	9	1	0	0	0	15	14	20	0	0	0	1	1	1	FBgn0010295	2	0	0	6	8	1	0	0	0	9	10	8	0	0	0	1	1	1	FBgn0010295	2.59	1	5	0	9	0	1
FBgn0010296	0	0	0	0	0	0	0	0	0	0	0	0	0	0	0	0	1	0	FBgn0010296	0	0	0	0	0	0	0	0	0	0	0	0	0	0	0	0	1	0	FBgn0010296	0.07	0	0	0	0	0	0
FBgn0010300	1731	1499	1329	3206	2937	2686	4849	2470	2299	4845	4539	11225	5350	6546	3921	1607	7012	7510	FBgn0010300	2689	2198	2194	2414	2679	2135	3007	2692	2841	2764	3093	4588	4961	5936	4384	2294	8777	8527	FBgn0010300	3787.48	2360	2409	2847	3482	5094	6533
FBgn0010303	390	875	958	1786	1898	1265	5187	2656	2795	813	1120	2712	1552	1161	633	444	2028	1950	FBgn0010303	606	1283	1582	1345	1731	1005	3216	2895	3454	464	763	1109	1439	1053	708	634	2539	2214	FBgn0010303	1557.76	1157	1360	3188	779	1067	1796
FBgn0010309	164	829	671	836	415	1137	752	475	268	6081	4810	9172	478	454	258	2613	3334	3528	FBgn0010309	255	1216	1108	629	379	904	466	518	331	3469	3278	3749	443	412	288	3731	4173	4006	FBgn0010309	1630.78	860	637	438	3499	381	3970
FBgn0010313	2224	3277	3194	2962	3438	2399	1988	1202	967	2317	3382	6217	6226	7132	3361	967	5869	5010	FBgn0010313	3455	4806	5273	2230	3136	1907	1233	1310	1195	1322	2305	2541	5774	6467	3758	1381	7346	5688	FBgn0010313	3395.97	4511	2424	1246	2056	5333	4805
FBgn0010314	135	316	214	1143	771	1213	385	161	178	152	157	262	67	478	618	91	165	165	FBgn0010314	210	463	353	861	703	964	239	175	220	87	107	107	62	433	691	130	207	187	FBgn0010314	344.43	342	843	211	100	395	175
FBgn0010315	350	446	268	1454	958	1031	1299	775	666	122	79	191	976	1460	1525	193	266	346	FBgn0010315	544	654	442	1095	874	819	806	845	823	70	54	78	905	1324	1705	276	333	393	FBgn0010315	668.81	547	929	825	67	1311	334
FBgn0010316	302	342	484	668	536	655	414	239	178	63	45	130	5245	3944	2889	582	1168	1657	FBgn0010316	469	502	799	503	489	521	257	260	220	36	31	53	4864	3576	3230	831	1462	1881	FBgn0010316	1110.23	590	504	246	40	3890	1391
FBgn0010317	20	26	19	85	70	71	1	0	25	1121	369	808	3	0	0	50	71	89	FBgn0010317	31	38	31	64	64	56	1	0	31	639	251	330	3	0	0	71	89	101	FBgn0010317	100.09	33	61	11	407	1	87
FBgn0010323	0	0	25	0	0	0	2	0	1	23	48	42	0	0	0	20	64	77	FBgn0010323	0	0	41	0	0	0	1	0	1	13	33	17	0	0	0	29	80	87	FBgn0010323	16.82	14	0	1	21	0	65
FBgn0010328	2475	956	1799	4035	3062	3921	4003	2406	3197	1205	2435	5962	2724	2821	1553	2002	3834	4337	FBgn0010328	3845	1402	2970	3038	2793	3116	2482	2622	3951	687	1659	2437	2526	2558	1736	2858	4799	4924	FBgn0010328	2800.38	2739	2982	3018	1594	2273	4194
FBgn0010329	122	239	103	53	37	266	3	1	3	394	1244	1876	43	0	0	208	686	477	FBgn0010329	190	351	170	40	34	211	2	1	4	225	848	767	40	0	0	297	859	542	FBgn0010329	254.35	237	95	2	613	13	566
FBgn0010333	3588	3995	3643	5953	4656	5525	12836	8564	5848	7538	6009	10040	7041	7347	5719	2144	5271	4767	FBgn0010333	5575	5859	6015	4482	4247	4391	7960	9333	7228	4300	4095	4104	6530	6662	6394	3061	6598	5412	FBgn0010333	5680.32	5816	4373	8174	4166	6529	5024
FBgn0010339	1732	1531	1018	4209	3185	4352	3637	1909	1737	6500	5722	9201	3683	2891	2859	2349	1132	1376	FBgn0010339	2691	2245	1681	3169	2905	3459	2255	2081	2147	3708	3899	3761	3415	2621	3197	3354	1417	1562	FBgn0010339	2753.76	2206	3178	2161	3789	3078	2111
FBgn0010340	982	891	656	1779	1476	1849	572	292	2936	5153	3445	5085	430	470	483	900	634	829	FBgn0010340	1526	1307	1083	1339	1346	1470	355	318	3629	2940	2348	2078	399	426	540	1285	794	941	FBgn0010340	1340.16	1305	1385	1434	2455	455	1007
FBgn0010341	7785	8619	8560	12527	10416	11221	33395	22794	17487	10904	8586	15982	17882	20998	15811	3215	8057	10032	FBgn0010341	12096	12640	14133	9432	9502	8918	20708	24842	21613	6220	5851	6533	16583	19041	17678	4590	10085	11390	FBgn0010341	12880.8	12956	9284	22388	6201	17767	8688
FBgn0010342	1126	816	906	5562	4248	6648	5247	3672	3025	18551	11830	17287	1543	3913	3889	2329	3233	3781	FBgn0010342	1749	1197	1496	4188	3875	5284	3254	4002	3739	10582	8062	7066	1431	3548	4348	3325	4047	4293	FBgn0010342	4193.62	1481	4449	3665	8570	3109	3888
FBgn0010348	18261	23800	20465	24702	16911	22522	34940	17222	14988	52852	41346	71894	56292	62574	49059	6817	21780	25025	FBgn0010348	28373	34904	33789	18599	15426	17900	21667	18769	18524	30150	28175	29386	52203	56741	54851	9733	27263	28413	FBgn0010348	29159.2	32355	17308	19653	29237	54598	21803
FBgn0010350	2355	4255	3902	2349	1508	1891	3169	2124	1467	11436	8562	14212	7677	9380	7128	2474	11135	11283	FBgn0010350	3659	6240	6442	1769	1376	1503	1965	2315	1813	6524	5835	5809	7119	8506	7970	3532	13938	12811	FBgn0010350	5506.92	5447	1549	2031	6056	7865	10094
FBgn0010352	10411	15406	14616	6841	5484	6594	9046	4363	3468	3543	5083	11382	8398	8566	6662	3727	6954	6645	FBgn0010352	16176	22594	24132	5151	5003	5241	5609	4755	4286	2021	3464	4652	7788	7767	7449	5321	8705	7545	FBgn0010352	8203.21	20967	5132	4883	3379	7668	7190
FBgn0010355	136	233	873	4197	2373	3021	5364	5015	3691	1739	2724	3930	754	952	430	788	1329	1521	FBgn0010355	211	342	1441	3160	2165	2401	3326	5466	4562	992	1856	1606	699	863	481	1125	1664	1727	FBgn0010355	1893.73	665	2575	4451	1485	681	1505
FBgn0010356	301	672	465	1676	1569	1475	2226	1231	1179	2212	1231	2175	1220	1181	1004	1209	851	1030	FBgn0010356	468	986	768	1262	1431	1172	1380	1342	1457	1262	839	889	1131	1071	1123	1726	1065	1169	FBgn0010356	1141.16	741	1288	1393	997	1108	1320
FBgn0010357	1128	47	20	0	4	0	0	0	0	449	174	143	89	0	31	204	9	53	FBgn0010357	1753	69	33	0	4	0	0	0	0	256	119	58	83	0	35	291	11	60	FBgn0010357	153.96	618	1	0	144	39	121
FBgn0010358	1	0	0	3	0	0	1	0	0	0	0	0	25	0	2	1	0	2	FBgn0010358	2	0	0	2	0	0	1	0	0	0	0	0	23	0	2	1	0	2	FBgn0010358	1.86	1	1	0	0	8	1
FBgn0010359	0	0	0	0	0	0	0	0	0	0	0	0	0	0	0	0	0	0	FBgn0010359	0	0	0	0	0	0	0	0	0	0	0	0	0	0	0	0	0	0	FBgn0010359	0	0	0	0	0	0	0
FBgn0010379	993	762	1376	4224	2789	3794	6786	3511	2580	1822	2616	5090	2318	1979	1232	339	2399	2390	FBgn0010379	1543	1118	2272	3180	2544	3015	4208	3826	3189	1039	1783	2081	2150	1795	1377	484	3003	2714	FBgn0010379	2295.55	1644	2913	3741	1634	1774	2067
FBgn0010380	7565	9420	7925	16893	12341	16214	42136	36394	23901	43679	34986	56028	17124	17816	11299	6043	8665	8068	FBgn0010380	11754	13815	13085	12719	11258	12886	26129	39664	29540	24917	23841	22901	15880	16155	12633	8628	10846	9160	FBgn0010380	17545.1	12885	12288	31778	23886	14889	9545
FBgn0010381	0	17	5	8	13	11	297	78	27	25	6	18	6	10	5	4	5	8	FBgn0010381	0	25	8	6	12	9	184	85	33	14	4	7	6	9	6	6	6	9	FBgn0010381	23.85	11	9	101	8	7	7
FBgn0010382	256	196	292	955	717	727	1194	656	529	21	30	92	217	61	180	165	349	683	FBgn0010382	398	287	482	719	654	578	740	715	654	12	20	38	201	55	201	236	437	775	FBgn0010382	400.17	389	650	703	23	152	483
FBgn0010383	629	443	278	2	9	6	86	25	13	0	0	0	1343	919	743	656	564	696	FBgn0010383	977	650	459	2	8	5	53	27	16	0	0	0	1245	833	831	937	706	790	FBgn0010383	418.85	695	5	32	0	970	811
FBgn0010385	9	44	46	7	6	2	0	0	0	0	0	0	0	0	0	0	2	4	FBgn0010385	14	65	76	5	5	2	0	0	0	0	0	0	0	0	0	0	3	5	FBgn0010385	9.66	52	4	0	0	0	3
FBgn0010387	1308	1724	1172	830	807	1349	4	4	4	699	1051	1633	638	951	1011	1236	245	367	FBgn0010387	2032	2528	1935	625	736	1072	2	4	5	399	716	667	592	862	1130	1765	307	417	FBgn0010387	877.53	2165	811	4	594	861	830
FBgn0010388	1	0	0	0	0	0	2	0	0	0	0	0	1	0	0	1	1	0	FBgn0010388	2	0	0	0	0	0	1	0	0	0	0	0	1	0	0	1	1	0	FBgn0010388	0.36	1	0	0	0	0	1
FBgn0010389	1248	3497	3275	6315	4623	4687	20	8	0	65	79	162	222	14	20	195	849	671	FBgn0010389	1939	5129	5407	4755	4217	3725	12	9	0	37	54	66	206	13	22	278	1063	762	FBgn0010389	1538.56	4158	4232	7	52	80	701
FBgn0010391	4461	4948	3322	7687	6183	7244	12367	8881	5555	9894	7201	10529	29499	30946	19944	8515	3628	4339	FBgn0010391	6931	7257	5485	5788	5640	5757	7669	9679	6866	5644	4907	4304	27356	28061	22299	12157	4541	4926	FBgn0010391	9737.06	6558	5728	8071	4952	25905	7208
FBgn0010395	270	324	229	15	0	2	1295	605	697	202	101	169	2014	1356	1579	250	463	479	FBgn0010395	420	475	378	11	0	2	803	659	861	115	69	69	1868	1230	1765	357	580	544	FBgn0010395	566.98	424	4	774	84	1621	494
FBgn0010397	13300	23519	17951	463	251	218	12830	5359	5188	362	691	696	9025	3930	2424	14331	18907	14879	FBgn0010397	20664	34492	29638	349	229	173	7956	5840	6412	207	471	284	8369	3564	2710	20460	23666	16893	FBgn0010397	10132.2	28265	250	6736	321	4881	20340
FBgn0010398	97	327	208	415	286	336	539	314	280	275	328	638	274	754	267	474	254	215	FBgn0010398	151	480	343	312	261	267	334	342	346	157	224	261	254	684	299	677	318	244	FBgn0010398	330.72	325	280	341	214	412	413
FBgn0010399	305	182	411	23	38	196	5	0	0	2215	2769	4604	125	105	4	709	2867	2125	FBgn0010399	474	267	679	17	35	156	3	0	0	1264	1887	1882	116	95	4	1012	3589	2413	FBgn0010399	771.77	473	69	1	1678	72	2338
FBgn0010401	10	9	0	6	0	3	2	1	0	0	1	0	1	0	11	14	2	3	FBgn0010401	16	13	0	5	0	2	1	1	0	0	1	0	1	0	12	20	3	3	FBgn0010401	4.32	10	2	1	0	4	9
FBgn0010403	8	5	7	0	0	0	0	0	0	0	0	2	3	0	0	1	0	1	FBgn0010403	12	7	12	0	0	0	0	0	0	0	0	1	3	0	0	1	0	1	FBgn0010403	2.08	10	0	0	0	1	1
FBgn0010406	1202	1034	1194	1670	1739	1532	936	522	395	2859	1489	2204	5320	6527	4970	953	1563	1836	FBgn0010406	1868	1516	1971	1257	1586	1218	580	569	488	1631	1015	901	4934	5919	5557	1361	1956	2085	FBgn0010406	2022.85	1785	1354	546	1182	5470	1801
FBgn0010407	327	292	171	438	285	454	37	35	30	7780	5365	8832	105	139	142	964	2842	3433	FBgn0010407	508	428	282	330	260	361	23	38	37	4438	3656	3610	97	126	159	1376	3557	3898	FBgn0010407	1288.07	406	317	33	3901	127	2944
FBgn0010408	19056	9223	6700	10790	11436	13086	5335	2044	2730	16369	16177	32438	5426	9909	7543	17271	4090	5439	FBgn0010408	29608	13526	11062	8124	10432	10400	3308	2228	3374	9338	11024	13259	5032	8985	8434	24658	5120	6175	FBgn0010408	10227	18065	9652	2970	11207	7484	11984
FBgn0010409	36801	20192	15329	15631	17633	19003	14670	6953	6314	32144	29290	52569	40135	62048	45726	22715	8089	10555	FBgn0010409	57179	29613	25309	11769	16085	15103	9097	7578	7804	18337	19960	21487	37220	56264	51125	32430	10125	11984	FBgn0010409	24359.3	37367	14319	8160	19928	48203	18180
FBgn0010411	10408	6991	4373	6193	6635	7904	4673	2459	1935	13623	11104	19137	13741	21553	16224	13833	2466	3713	FBgn0010411	16171	10253	7220	4663	6053	6282	2898	2680	2392	7771	7567	7822	12743	19544	18139	19749	3087	4216	FBgn0010411	8847.16	11215	5666	2657	7720	16809	9017
FBgn0010412	3786	3230	1755	2512	3182	4543	4472	2221	1228	6728	4694	8793	9941	12995	10601	4131	1054	1517	FBgn0010412	5882	4737	2898	1891	2903	3611	2773	2421	1518	3838	3199	3594	9219	11784	11853	5898	1319	1722	FBgn0010412	4503.26	4506	2802	2237	3544	10952	2980
FBgn0010414	183	212	192	30	11	66	9	1	0	680	402	1162	37	21	3	536	755	619	FBgn0010414	284	311	317	23	10	52	6	1	0	388	274	475	34	19	3	765	945	703	FBgn0010414	256.15	304	28	2	379	19	804
FBgn0010415	3493	4844	5587	8272	7088	6777	2875	2122	1494	10050	7813	15381	2221	1941	1346	2170	13951	12135	FBgn0010415	5427	7104	9224	6228	6466	5386	1783	2313	1846	5733	5324	6287	2060	1760	1505	3098	17463	13778	FBgn0010415	5710.31	7252	6027	1981	5781	1775	11446
FBgn0010416	1424	2502	1342	4746	3723	3988	8812	5769	4670	3794	3251	4846	3501	4620	4262	1613	2437	3052	FBgn0010416	2212	3669	2216	3573	3396	3170	5464	6287	5772	2164	2215	1981	3247	4189	4765	2303	3050	3465	FBgn0010416	3507.8	2699	3380	5841	2120	4067	2939
FBgn0010417	1696	878	1227	2182	1780	2059	2261	1618	1233	2832	2540	4883	3300	5336	4774	1862	2078	2198	FBgn0010417	2635	1288	2026	1643	1624	1636	1402	1763	1524	1616	1731	1996	3060	4839	5338	2658	2601	2496	FBgn0010417	2326.38	1983	1634	1563	1781	4412	2585
FBgn0010421	343	464	235	898	530	817	1039	438	519	1211	764	1810	834	1291	1144	254	421	523	FBgn0010421	533	680	388	676	483	649	644	477	641	691	521	740	773	1171	1279	363	527	594	FBgn0010421	657.29	534	603	587	651	1074	495
FBgn0010422	1245	1417	1260	3782	2701	3969	4762	2889	2258	8068	5428	8309	1697	2355	1722	2243	2322	2543	FBgn0010422	1934	2078	2080	2848	2464	3154	2953	3149	2791	4602	3699	3396	1574	2135	1925	3202	2907	2887	FBgn0010422	2765.51	2031	2822	2964	3899	1878	2999
FBgn0010423	9188	7307	2416	33	17	30	0	0	0	0	41	8	4445	5486	3210	9764	2056	3193	FBgn0010423	14276	10716	3989	25	16	24	0	0	0	0	28	3	4122	4975	3589	13940	2574	3625	FBgn0010423	3438.93	9660	22	0	10	4229	6713
FBgn0010424	8048	5519	2249	313	239	415	10	5	8	145	92	148	2326	4421	2427	8001	3391	5387	FBgn0010424	12504	8094	3713	236	218	330	6	5	10	83	63	60	2157	4009	2714	11423	4245	6116	FBgn0010424	3110.33	8104	261	7	69	2960	7261
FBgn0010425	1087	88	30	6	43	7	0	0	0	774	146	206	123	1	63	531	27	131	FBgn0010425	1689	129	50	5	39	6	0	0	0	442	99	84	114	1	70	758	34	149	FBgn0010425	203.78	623	17	0	208	62	314
FBgn0010431	2	45	23	0	8	14	9	8	6	17	19	34	6	26	1	18	11	11	FBgn0010431	3	66	38	0	7	11	6	9	7	10	13	14	6	24	1	26	14	12	FBgn0010431	14.78	36	6	7	12	10	17
FBgn0010433	0	0	10	10	0	29	3	0	0	0	15	17	0	0	0	0	2	10	FBgn0010433	0	0	17	8	0	23	2	0	0	0	10	7	0	0	0	0	3	11	FBgn0010433	4.44	6	10	1	6	0	5
FBgn0010434	19159	30151	35896	13663	8862	11715	28357	15192	12968	6140	5836	9663	12555	6582	4719	6123	25257	19423	FBgn0010434	29768	44218	59266	10287	8084	9311	17584	16557	16028	3503	3977	3950	11643	5968	5276	8742	31615	22053	FBgn0010434	17101.6	44417	9227	16723	3810	7629	20803
FBgn0010435	2715	849	997	24	55	114	2149	1519	847	91	9	87	4130	1319	1352	1232	1473	1949	FBgn0010435	4218	1245	1646	18	50	91	1333	1655	1047	52	6	36	3830	1196	1512	1759	1844	2213	FBgn0010435	1319.46	2370	53	1345	31	2179	1939
FBgn0010438	201	154	98	751	689	933	59	28	133	1601	959	1721	28	7	17	256	39	95	FBgn0010438	312	226	162	565	629	742	37	31	164	913	654	703	26	6	19	365	49	108	FBgn0010438	317.26	233	645	77	757	17	174
FBgn0010441	538	326	427	1776	1543	1659	8845	4515	3795	540	536	602	1171	1834	1092	483	235	259	FBgn0010441	836	478	705	1337	1408	1319	5485	4921	4690	308	365	246	1086	1663	1221	690	294	294	FBgn0010441	1519.18	673	1355	5032	306	1323	426
FBgn0010452	1425	1526	1348	359	144	451	5	2	0	2398	1605	3938	1283	1198	539	900	4647	4851	FBgn0010452	2214	2238	2226	270	131	358	3	2	0	1368	1094	1610	1190	1086	603	1285	5817	5508	FBgn0010452	1500.14	2226	253	2	1357	960	4203
FBgn0010453	2669	3337	4755	1942	1740	1460	1	0	0	4812	3522	5175	323	629	62	1052	4994	5013	FBgn0010453	4147	4894	7851	1462	1587	1160	1	0	0	2745	2400	2115	300	570	69	1502	6251	5692	FBgn0010453	2374.8	5631	1403	0	2420	313	4482
FBgn0010470	3598	1873	1689	1962	1971	1829	5006	2316	2008	604	702	1352	27066	29701	22239	3321	2110	3196	FBgn0010470	5590	2747	2789	1477	1798	1454	3104	2524	2482	345	478	553	25100	26932	24865	4741	2641	3629	FBgn0010470	6291.59	3709	1576	2703	459	25632	3670
FBgn0010473	1775	2848	2863	256	194	267	9	0	1	2027	2684	4634	3600	2221	1472	3452	22031	17747	FBgn0010473	2758	4177	4727	193	177	212	6	0	1	1156	1829	1894	3339	2014	1646	4928	27577	20150	FBgn0010473	4265.72	3887	194	2	1626	2333	17552
FBgn0010482	711	1158	583	56	83	68	21	48	19	0	33	97	694	449	364	951	1321	1731	FBgn0010482	1105	1698	963	42	76	54	13	52	23	0	22	40	644	407	407	1358	1654	1965	FBgn0010482	584.6	1255	57	29	21	486	1659
FBgn0010488	6576	7537	10021	31488	23795	29324	50917	37602	31307	12788	29436	52197	8061	5196	3713	4056	21981	20080	FBgn0010488	10217	11053	16545	23709	21706	23306	31574	40980	38693	7295	20059	21335	7476	4712	4151	5791	27514	22799	FBgn0010488	18828.6	12605	22907	37082	16230	5446	18701
FBgn0010497	2033	8931	4605	4136	4223	3531	1022	541	380	0	125	180	6351	9129	5820	1299	2000	2140	FBgn0010497	3159	13098	7603	3114	3852	2806	634	590	470	0	85	74	5890	8278	6507	1855	2503	2430	FBgn0010497	3497.05	7953	3257	565	53	6892	2263
FBgn0010501	247	426	331	2910	1772	2515	1466	977	680	2438	1952	3573	6958	7511	6530	849	1098	1282	FBgn0010501	384	625	546	2191	1616	1999	909	1065	840	1391	1330	1460	6453	6811	7301	1212	1374	1456	FBgn0010501	2164.64	518	1935	938	1394	6855	1347
FBgn0010504	1289	791	1055	623	530	697	946	585	454	154	224	229	1968	1495	1078	982	1003	877	FBgn0010504	2003	1160	1742	469	483	554	587	638	561	88	153	94	1825	1356	1205	1402	1255	996	FBgn0010504	920.54	1635	502	595	112	1462	1218
FBgn0010516	8116	8142	5865	13143	11637	13784	18066	9588	7377	5312	3585	6161	14110	19196	15014	7412	2692	3037	FBgn0010516	12610	11941	9683	9896	10615	10955	11203	10449	9117	3030	2443	2518	13085	17407	16787	10582	3370	3448	FBgn0010516	9396.68	11411	10489	10256	2664	15760	5800
FBgn0010520	567	584	335	933	812	1078	489	195	197	2479	1898	3101	818	959	1207	949	237	376	FBgn0010520	881	856	553	702	741	857	303	213	243	1414	1293	1268	759	870	1350	1355	297	427	FBgn0010520	798.94	763	767	253	1325	993	693
FBgn0010531	103	116	115	623	632	751	684	354	326	1522	946	1314	216	336	200	165	86	95	FBgn0010531	160	170	190	469	577	597	424	386	403	868	645	537	200	305	224	236	108	108	FBgn0010531	366.95	173	548	404	683	243	151
FBgn0010548	5684	8264	7717	9887	8446	9509	36938	24975	16722	5074	4103	7928	34485	33555	26258	5142	4852	5255	FBgn0010548	8831	12120	12741	7444	7705	7557	22905	27219	20667	2894	2796	3241	31980	30427	29358	7341	6073	5966	FBgn0010548	13737.1	11231	7569	23597	2977	30588	6460
FBgn0010549	15	272	129	17	49	119	3	23	33	0	48	0	255	86	2	101	87	132	FBgn0010549	23	399	213	13	45	95	2	25	41	0	33	0	236	78	2	144	109	150	FBgn0010549	89.3	212	51	23	11	105	134
FBgn0010551	7469	7654	5210	17063	13162	18228	20371	10340	9916	25609	20847	33200	6612	5906	5851	6559	3255	4309	FBgn0010551	11605	11225	8602	12847	12007	14487	12632	11269	12255	14609	14206	13570	6132	5355	6542	9364	4074	4892	FBgn0010551	10315.3	10477	13114	12052	14128	6010	6110
FBgn0010575	4001	4892	8032	7290	11915	4813	4997	2871	2547	2680	3121	6264	7354	7895	5868	2152	16204	14139	FBgn0010575	6216	7174	13261	5489	10869	3825	3099	3129	3148	1529	2127	2560	6820	7159	6561	3072	20283	16053	FBgn0010575	6798.62	8884	6728	3125	2072	6847	13136
FBgn0010583	4065	3336	4315	3897	2879	3082	4119	3201	2101	7510	6887	12942	13124	16378	11673	3083	9439	10069	FBgn0010583	6316	4892	7124	2934	2626	2449	2554	3489	2597	4284	4693	5290	12171	14851	13051	4402	11815	11432	FBgn0010583	6498.41	6111	2670	2880	4756	13358	9216
FBgn0010590	1490	1121	851	5629	5072	6887	6086	3323	2415	25025	16051	26751	1690	2564	2069	1655	551	816	FBgn0010590	2315	1644	1405	4238	4627	5474	3774	3622	2985	14276	10938	10934	1567	2325	2313	2363	690	926	FBgn0010590	4245.3	1788	4780	3460	12049	2068	1326
FBgn0010591	2541	1489	1363	3703	2872	3940	23924	17548	13116	11204	8035	13190	13011	14732	11643	1552	1685	2243	FBgn0010591	3948	2184	2250	2788	2620	3131	14835	19125	16210	6391	5475	5391	12066	13359	13018	2216	2109	2547	FBgn0010591	7203.56	2794	2846	16723	5752	12814	2291
FBgn0010602	3442	3858	2342	8576	6636	9032	7427	4360	3798	29731	21921	34546	5600	9606	8515	4933	4594	4677	FBgn0010602	5348	5658	3867	6457	6053	7178	4606	4752	4694	16960	14938	14121	5193	8711	9520	7043	5750	5310	FBgn0010602	7564.41	4958	6563	4684	15340	7808	6034
FBgn0010607	569	345	323	1171	844	1046	888	464	484	2690	1535	1971	782	1775	1107	448	578	686	FBgn0010607	884	506	533	882	770	831	551	506	598	1535	1046	806	725	1610	1238	640	724	779	FBgn0010607	842.3	641	828	552	1129	1191	714
FBgn0010611	9219	6696	5432	5309	3748	4697	8252	3880	2703	2668	3025	4777	7745	5264	4211	9817	3845	4401	FBgn0010611	14324	9820	8969	3997	3419	3733	5117	4229	3341	1522	2061	1953	7182	4773	4708	14016	4813	4997	FBgn0010611	5720.75	11038	3716	4229	1845	5554	7942
FBgn0010612	3671	3304	2086	1555	2095	3109	1371	800	309	8135	5265	10049	4470	5489	5240	3799	527	1076	FBgn0010612	5704	4846	3444	1171	1911	2471	850	872	382	4641	3588	4107	4145	4977	5859	5424	660	1222	FBgn0010612	3126.25	4665	1851	701	4112	4994	2435
FBgn0010620	1165	995	744	235	111	333	87	38	35	287	353	220	4364	4602	3707	650	1089	1271	FBgn0010620	1810	1459	1228	177	101	265	54	41	43	164	241	90	4047	4173	4145	928	1363	1443	FBgn0010620	1209.57	1499	181	46	165	4122	1245
FBgn0010621	4876	4440	3301	31898	23315	33945	54377	33993	27487	67504	53711	82740	4493	2268	3343	6383	2716	3438	FBgn0010621	7576	6512	5450	24017	21268	26978	33720	37047	33972	38508	36601	33820	4167	2057	3738	9113	3400	3903	FBgn0010621	18435.9	6513	24088	34913	36310	3321	5472
FBgn0010622	1596	2019	1054	1989	1765	2137	1890	926	882	4055	3110	4793	1217	1520	1070	1610	1241	1214	FBgn0010622	2480	2961	1740	1498	1610	1698	1172	1009	1090	2313	2119	1959	1129	1378	1196	2299	1553	1378	FBgn0010622	1699.08	2394	1602	1090	2130	1234	1743
FBgn0010638	6694	5315	3874	6572	6050	7768	8417	4869	2637	14091	8384	13559	27956	31905	22521	8323	2533	5267	FBgn0010638	10401	7795	6396	4948	5519	6174	5219	5306	3259	8038	5713	5542	25925	28931	25180	11883	3171	5980	FBgn0010638	9743.39	8197	5547	4595	6431	26679	7011
FBgn0010651	1695	873	1193	9431	9371	8124	8141	3539	2859	0	48	224	2445	1953	1665	652	525	701	FBgn0010651	2634	1280	1970	7101	8548	6457	5048	3857	3534	0	33	92	2267	1771	1862	931	657	796	FBgn0010651	2713.14	1961	7369	4146	42	1967	795
FBgn0010660	545	786	841	3586	2646	2640	4451	3729	2561	1387	2392	2847	1874	1763	1410	442	780	764	FBgn0010660	847	1153	1389	2700	2414	2098	2760	4064	3165	791	1630	1164	1738	1599	1576	631	976	867	FBgn0010660	1753.45	1130	2404	3330	1195	1638	825
FBgn0010741	2979	2559	1558	4054	3300	3974	5247	2711	1871	16214	11567	17734	3347	4552	4410	4036	1616	1978	FBgn0010741	4629	3753	2572	3052	3010	3158	3254	2955	2312	9249	7882	7249	3104	4128	4931	5762	2023	2246	FBgn0010741	4181.61	3651	3073	2840	8127	4054	3344
FBgn0010747	2283	1804	1865	4186	2945	3897	8620	4818	4024	4834	4603	7304	11725	13897	9805	2680	2757	2985	FBgn0010747	3547	2646	3079	3152	2686	3097	5345	5251	4973	2758	3137	2985	10873	12602	10963	3826	3451	3389	FBgn0010747	4875.6	3091	2978	5190	2960	11479	3555
FBgn0010750	557	622	491	2903	1783	2479	3503	2099	1684	5307	3630	5994	781	1332	1551	1580	988	1126	FBgn0010750	865	912	811	2186	1626	1970	2172	2288	2081	3027	2474	2450	724	1208	1734	2256	1237	1278	FBgn0010750	1738.9	863	1927	2180	2650	1222	1590
FBgn0010762	623	486	473	946	1122	748	1363	516	543	523	1004	1143	581	744	287	443	1671	1694	FBgn0010762	968	713	781	712	1024	594	845	562	671	298	684	467	539	675	321	632	2092	1923	FBgn0010762	805.67	821	777	693	483	512	1549
FBgn0010768	331	385	397	800	587	480	827	649	642	538	464	524	494	425	198	498	1275	1101	FBgn0010768	514	565	655	602	535	381	513	707	793	307	316	214	458	385	221	711	1596	1250	FBgn0010768	595.91	578	506	671	279	355	1186
FBgn0010770	368	498	324	2619	1821	2648	2416	1300	1186	5506	3021	5037	949	645	1050	853	380	562	FBgn0010770	572	730	535	1972	1661	2105	1498	1417	1466	3141	2059	2059	880	585	1174	1218	476	638	FBgn0010770	1343.58	612	1913	1460	2420	880	777
FBgn0010772	351	215	491	1739	1691	1585	4568	2678	1882	1711	1430	2459	1588	1006	910	618	2464	2276	FBgn0010772	545	315	811	1309	1543	1260	2833	2919	2326	976	974	1005	1473	912	1017	882	3084	2584	FBgn0010772	1487.16	557	1371	2693	985	1134	2183
FBgn0010774	3762	4024	3014	7744	7013	8479	13428	8389	6987	14615	11424	17631	3444	5053	3217	5627	5164	5508	FBgn0010774	5845	5901	4976	5831	6397	6739	8327	9143	8635	8337	7785	7207	3194	4582	3597	8034	6464	6254	FBgn0010774	6513.74	5574	6322	8702	7776	3791	6917
FBgn0010786	1529	1367	1423	1017	969	799	3834	2190	1768	1180	1085	1967	4997	5649	4196	2307	2140	1977	FBgn0010786	2376	2005	2349	766	884	635	2377	2387	2185	673	739	804	4634	5122	4691	3294	2679	2245	FBgn0010786	2269.19	2243	762	2316	739	4816	2739
FBgn0010803	874	634	736	2083	1594	2107	3554	1980	1429	2242	2354	3957	2050	1766	1282	1351	983	968	FBgn0010803	1358	930	1215	1568	1454	1675	2204	2158	1766	1279	1604	1617	1901	1601	1433	1929	1230	1099	FBgn0010803	1556.81	1168	1566	2043	1500	1645	1419
FBgn0010808	2660	3272	1714	2956	2482	3632	4014	2609	1772	10279	5353	8077	3046	4191	2746	2828	1298	1460	FBgn0010808	4133	4799	2830	2226	2264	2887	2489	2843	2190	5864	3648	3301	2825	3800	3070	4038	1625	1658	FBgn0010808	3138.25	3921	2459	2507	4271	3232	2440
FBgn0010812	379	276	635	1329	1173	1160	5954	3879	3054	2541	2540	3965	2157	2072	1233	825	856	932	FBgn0010812	589	405	1048	1001	1070	922	3692	4228	3775	1450	1731	1621	2000	1879	1379	1178	1071	1058	FBgn0010812	1671.95	681	998	3898	1601	1753	1102
FBgn0010825	1185	1167	1855	2124	2322	1211	1088	967	772	649	1059	2435	1607	992	983	562	3479	3164	FBgn0010825	1841	1711	3063	1599	2118	962	675	1054	954	370	722	995	1490	900	1099	802	4355	3592	FBgn0010825	1572.41	2205	1560	894	696	1163	2916
FBgn0010830	643	886	718	1425	889	1412	2487	1687	1617	2393	1945	3565	886	828	448	685	884	997	FBgn0010830	999	1299	1185	1073	811	1122	1542	1839	1998	1365	1325	1457	822	751	501	978	1107	1132	FBgn0010830	1183.71	1161	1002	1793	1382	691	1072
FBgn0010877	1123	1736	1963	1915	1463	1659	6819	5270	4146	1053	1145	2017	6047	7223	5958	753	2489	2332	FBgn0010877	1745	2546	3241	1442	1335	1319	4229	5743	5124	601	780	824	5608	6550	6661	1075	3116	2648	FBgn0010877	3032.53	2511	1365	5032	735	6273	2280
FBgn0010894	13144	19561	17405	2176	1376	2059	1999	1047	813	570	530	835	3083	2713	2354	1531	6098	5423	FBgn0010894	20422	28687	28737	1638	1255	1636	1240	1141	1005	325	361	341	2859	2460	2632	2186	7633	6157	FBgn0010894	6150.91	25949	1510	1129	342	2650	5325
FBgn0010905	663	318	761	1894	1649	1420	330	167	149	1366	1954	4231	446	255	187	541	2222	2214	FBgn0010905	1030	466	1256	1426	1504	1129	205	182	184	779	1332	1729	414	231	209	772	2781	2514	FBgn0010905	1008.01	917	1353	190	1280	285	2022
FBgn0010909	3982	3907	6069	7110	6410	5535	15748	10235	8135	5077	7565	15950	22478	17736	13572	1670	5725	6076	FBgn0010909	6187	5730	10020	5353	5847	4399	9765	11155	10054	2896	5155	6520	20845	16083	15174	2384	7166	6899	FBgn0010909	8424.07	7312	5200	10325	4857	17367	5483
FBgn0010926	1043	712	567	2482	2080	2357	2626	1775	3321	1653	1589	2941	1153	473	828	1967	1075	1347	FBgn0010926	1621	1044	936	1869	1897	1873	1628	1934	4105	943	1083	1202	1069	429	926	2808	1346	1529	FBgn0010926	1569.05	1200	1880	2556	1076	808	1894
FBgn0011016	15871	9664	7769	8096	6923	8078	11944	6030	4531	7476	6020	9829	39292	44618	33967	8290	4820	6044	FBgn0011016	24659	14173	12827	6096	6315	6420	7407	6572	5600	4265	4102	4018	36438	40459	37977	11836	6033	6862	FBgn0011016	13447.7	17220	6277	6526	4128	38291	8244
FBgn0011020	122	14	68	934	804	721	458	297	338	666	475	1244	87	6	1	171	230	320	FBgn0011020	190	21	112	703	733	573	284	324	418	380	324	508	81	5	1	244	288	363	FBgn0011020	308.45	108	670	342	404	29	298
FBgn0011202	622	682	693	1518	1331	1409	1853	1423	1003	1358	1726	3738	3165	2715	1622	415	1403	1345	FBgn0011202	966	1000	1144	1143	1214	1120	1149	1551	1240	775	1176	1528	2935	2462	1814	592	1756	1527	FBgn0011202	1394.02	1037	1159	1313	1160	2404	1292
FBgn0011204	433	680	614	2644	2519	2376	1639	1153	740	1647	916	1257	1384	1150	1054	992	1007	941	FBgn0011204	673	997	1014	1991	2298	1888	1016	1257	915	940	624	514	1283	1043	1178	1416	1260	1068	FBgn0011204	1187.54	895	2059	1063	693	1168	1248
FBgn0011205	1710	1661	1775	3398	2211	2830	2248	1018	3319	1409	1341	2736	3172	4131	3261	1660	2901	2984	FBgn0011205	2657	2436	2931	2559	2017	2249	1394	1109	4102	804	914	1118	2942	3746	3646	2370	3631	3388	FBgn0011205	2445.12	2675	2275	2202	945	3445	3130
FBgn0011206	942	748	1271	77	96	54	327	126	159	493	347	610	812	570	424	481	6142	5305	FBgn0011206	1464	1097	2098	58	88	43	203	137	197	281	236	249	753	517	474	687	7688	6023	FBgn0011206	1238.51	1553	63	179	255	581	4799
FBgn0011207	592	943	842	2528	1816	2437	3318	1833	1270	3071	1709	2830	1443	950	1358	678	794	1046	FBgn0011207	920	1383	1390	1903	1657	1937	2058	1998	1570	1752	1165	1157	1338	861	1518	968	994	1188	FBgn0011207	1430.85	1231	1832	1875	1358	1239	1050
FBgn0011211	38753	50163	38522	49060	36584	51773	113912	78859	55517	79710	67637	121110	42566	38020	35281	29694	29742	30537	FBgn0011211	60211	73567	63602	36939	33372	41147	70638	85944	68615	45471	46091	49503	39474	34476	39446	42394	37229	34671	FBgn0011211	50155.1	65793	37153	75066	47022	37799	38098
FBgn0011217	14546	17466	16377	29656	20632	28564	41271	24932	22025	77568	61828	105160	28018	33329	33364	19142	21195	22491	FBgn0011217	22600	25615	27039	22329	18821	22702	25592	27172	27221	44249	42132	42984	25983	30222	37303	27329	26530	25536	FBgn0011217	28964.5	25085	21284	26662	43122	31169	26465
FBgn0011224	1423	1707	1985	7139	5241	5004	8350	4733	3689	1721	1156	2677	1621	2975	2828	927	8397	7044	FBgn0011224	2211	2503	3277	5375	4781	3977	5178	5158	4559	982	788	1094	1503	2698	3162	1323	10511	7998	FBgn0011224	3726.6	2664	4711	4965	955	2454	6611
FBgn0011225	5046	5692	6420	9297	5881	7009	648	170	265	2715	2454	2944	4252	1734	1455	2613	5488	6945	FBgn0011225	7840	8348	10600	7000	5365	5571	402	185	328	1549	1672	1203	3943	1572	1627	3731	6870	7885	FBgn0011225	4204.98	8929	5979	305	1475	2381	6162
FBgn0011227	823	923	609	285	338	421	33	32	86	1596	887	1548	626	881	499	834	174	250	FBgn0011227	1279	1354	1005	215	308	335	20	35	106	910	604	633	581	799	558	1191	218	284	FBgn0011227	579.68	1213	286	54	716	646	564
FBgn0011230	2533	1308	2346	3504	3371	2477	9659	5811	4125	2025	3865	8116	3245	1979	2029	903	3503	3269	FBgn0011230	3936	1918	3873	2638	3075	1969	5990	6333	5098	1155	2634	3317	3009	1795	2269	1289	4385	3712	FBgn0011230	3244.14	3242	2561	5807	2369	2358	3129
FBgn0011232	804	1309	1127	1129	1213	880	1794	862	722	610	1149	1739	1725	771	566	567	994	966	FBgn0011232	1249	1920	1861	850	1107	699	1112	939	892	348	783	711	1600	699	633	810	1244	1097	FBgn0011232	1030.77	1677	885	981	614	977	1050
FBgn0011236	6407	8519	8668	1171	643	1214	734	484	280	0	0	35	81986	92635	56023	3864	7555	8560	FBgn0011236	9955	12494	14311	882	587	965	455	527	346	0	0	14	76031	84000	62637	5517	9457	9719	FBgn0011236	15994.2	12253	811	443	5	74223	8231
FBgn0011239	0	0	0	0	0	6	0	0	0	0	0	0	0	0	0	12	0	1	FBgn0011239	0	0	0	0	0	5	0	0	0	0	0	0	0	0	0	17	0	1	FBgn0011239	1.28	0	2	0	0	0	6
FBgn0011241	420	547	406	780	692	912	832	402	299	2214	1391	2605	1047	1595	1312	608	302	638	FBgn0011241	653	802	670	587	631	725	516	438	370	1263	948	1065	971	1446	1467	868	378	724	FBgn0011241	806.8	708	648	441	1092	1295	657
FBgn0011244	1	0	0	0	0	0	18	0	0	0	0	0	0	0	0	74	0	4	FBgn0011244	2	0	0	0	0	0	11	0	0	0	0	0	0	0	0	106	0	5	FBgn0011244	6.83	1	0	4	0	0	37
FBgn0011259	2575	1953	3211	482	912	444	95	140	97	1223	721	913	5718	5414	3399	513	5421	5562	FBgn0011259	4001	2864	5302	363	832	353	59	153	120	698	491	373	5303	4909	3800	732	6786	6315	FBgn0011259	2414.07	4056	516	111	521	4671	4611
FBgn0011260	3003	2850	3030	7407	5381	6618	11486	7893	5502	15110	12661	23269	28624	35383	25612	2159	16620	16857	FBgn0011260	4666	4180	5003	5577	4909	5260	7123	8602	6800	8620	8628	9511	26545	32085	28636	3082	20804	19139	FBgn0011260	11620.4	4616	5249	7508	8920	29089	14342
FBgn0011270	25	0	10	47	94	62	3	0	0	0	0	0	0	0	0	2	1	9	FBgn0011270	39	0	17	35	86	49	2	0	0	0	0	0	0	0	0	3	1	10	FBgn0011270	13.44	19	57	1	0	0	5
FBgn0011272	17287	12545	7453	13847	14362	18814	16693	7606	6039	24906	19909	35910	27704	38964	29311	20727	5628	7658	FBgn0011272	26859	18398	12305	10426	13101	14953	10351	8289	7464	14208	13567	14678	25692	35332	32772	29592	7045	8695	FBgn0011272	16873.7	19187	12827	8701	14151	31265	15111
FBgn0011273	0	0	0	0	0	0	0	0	0	0	0	0	0	0	0	0	0	0	FBgn0011273	0	0	0	0	0	0	0	0	0	0	0	0	0	0	0	0	0	0	FBgn0011273	0	0	0	0	0	0	0
FBgn0011274	654	774	896	427	368	413	2367	1172	1268	904	647	1166	3040	2526	1446	329	1225	1146	FBgn0011274	1016	1135	1479	322	336	328	1468	1277	1567	516	441	477	2819	2291	1617	470	1533	1301	FBgn0011274	1132.9	1210	329	1437	478	2242	1101
FBgn0011276	95	36	42	53	48	57	4	0	1	1511	1149	1602	11	83	0	601	374	409	FBgn0011276	148	53	69	40	44	45	2	0	1	862	783	655	10	75	0	858	468	464	FBgn0011276	254.35	90	43	1	767	28	597
FBgn0011277	69	46	99	4	31	45	0	0	0	660	452	624	68	205	27	566	494	467	FBgn0011277	107	67	163	3	28	36	0	0	0	376	308	255	63	186	30	808	618	530	FBgn0011277	198.92	112	22	0	313	93	652
FBgn0011278	3	0	9	3	2	0	0	0	0	0	0	0	1	12	0	13	6	5	FBgn0011278	5	0	15	2	2	0	0	0	0	0	0	0	1	11	0	19	8	6	FBgn0011278	3.73	7	1	0	0	4	11
FBgn0011279	8	19	15	24	28	19	0	1	15	49	27	40	1	0	0	1	3	12	FBgn0011279	12	28	25	18	26	15	0	1	19	28	18	16	1	0	0	1	4	14	FBgn0011279	12.55	22	20	7	21	0	6
FBgn0011280	0	0	3	3	4	12	0	2	0	49	0	0	0	0	0	8	0	4	FBgn0011280	0	0	5	2	4	10	0	2	0	28	0	0	0	0	0	11	0	5	FBgn0011280	3.69	2	5	1	9	0	5
FBgn0011281	2	0	0	2	0	1	0	0	0	55	40	71	0	15	0	19	2	1	FBgn0011281	3	0	0	2	0	1	0	0	0	31	27	29	0	14	0	27	3	1	FBgn0011281	7.63	1	1	0	29	5	10
FBgn0011282	223	160	176	242	241	236	2	3	150	194	318	476	1	0	0	113	193	234	FBgn0011282	346	235	291	182	220	188	1	3	185	111	217	195	1	0	0	161	242	266	FBgn0011282	157.93	291	197	63	174	0	223
FBgn0011283	407	326	179	0	0	0	0	0	0	0	3	0	1722	43	11	527	204	184	FBgn0011283	632	478	296	0	0	0	0	0	0	0	2	0	1597	39	12	752	255	209	FBgn0011283	237.38	469	0	0	1	549	405
FBgn0011284	32761	20769	13443	20441	20576	23924	30014	14122	12410	37849	30703	54490	42072	61617	50516	29412	10716	12607	FBgn0011284	50901	30459	22195	15391	18770	19014	18612	15391	15338	21591	20922	22273	39016	55873	56480	41992	13414	14314	FBgn0011284	27330.3	34518	17725	16447	21595	50456	23240
FBgn0011286	739	313	336	22	1	4	6	0	3	311	360	755	471	256	237	893	737	866	FBgn0011286	1148	459	555	17	1	3	4	0	4	177	245	309	437	232	265	1275	923	983	FBgn0011286	390.89	721	7	3	244	311	1060
FBgn0011288	101	50	142	164	67	185	22	5	3	7029	2996	6404	80	34	79	322	1502	1444	FBgn0011288	157	73	234	123	61	147	14	5	4	4010	2042	2618	74	31	88	460	1880	1639	FBgn0011288	758.93	155	110	8	2890	64	1326
FBgn0011289	1548	1953	1750	3514	2706	3600	7762	3947	3456	5364	4428	7094	5274	5611	4109	2215	1685	1876	FBgn0011289	2405	2864	2889	2646	2468	2861	4813	4302	4271	3060	3017	2900	4891	5088	4594	3162	2109	2130	FBgn0011289	3359.55	2719	2658	4462	2992	4858	2467
FBgn0011290	856	875	834	1174	876	1453	1099	626	495	4027	1947	3319	1427	2234	1578	1190	893	986	FBgn0011290	1330	1283	1377	884	799	1155	681	682	612	2297	1327	1357	1323	2026	1764	1699	1118	1119	FBgn0011290	1268.55	1330	946	658	1660	1704	1312
FBgn0011291	228	187	143	604	491	643	424	160	164	887	816	1193	396	550	548	499	189	212	FBgn0011291	354	274	236	455	448	511	263	174	203	506	556	488	367	499	613	712	237	241	FBgn0011291	396.46	288	471	213	517	493	397
FBgn0011293	7	10	7	30	27	40	0	0	0	30	32	50	0	0	0	10	0	2	FBgn0011293	11	15	12	23	25	32	0	0	0	17	22	20	0	0	0	14	0	2	FBgn0011293	10.67	13	27	0	20	0	5
FBgn0011294	0	0	0	0	0	0	0	0	0	0	0	0	0	0	0	0	0	0	FBgn0011294	0	0	0	0	0	0	0	0	0	0	0	0	0	0	0	0	0	0	FBgn0011294	0	0	0	0	0	0	0
FBgn0011296	633	334	155	1	0	0	10	0	0	95	54	78	97	178	56	570	108	194	FBgn0011296	984	490	256	1	0	0	6	0	0	54	37	32	90	161	63	814	135	220	FBgn0011296	185.68	577	0	2	41	105	390
FBgn0011297	1149	1246	782	4881	4085	4657	7784	5825	4642	4024	2827	3327	935	1223	711	1423	508	765	FBgn0011297	1785	1827	1291	3675	3726	3701	4827	6348	5737	2296	1926	1360	867	1109	795	2032	636	869	FBgn0011297	2489.32	1634	3701	5637	1861	924	1179
FBgn0011300	1162	639	1022	2379	1692	2011	5295	3197	2546	811	2169	2941	1795	1179	1041	294	1783	1630	FBgn0011300	1805	937	1687	1791	1543	1598	3283	3484	3147	463	1478	1202	1665	1069	1164	420	2232	1851	FBgn0011300	1712.22	1476	1644	3305	1048	1299	1501
FBgn0011305	1521	1508	1414	3780	3111	4094	2961	1717	1745	10629	7338	13049	783	1025	800	3328	3118	3118	FBgn0011305	2363	2212	2335	2846	2838	3254	1836	1871	2157	6063	5000	5334	726	929	894	4751	3903	3540	FBgn0011305	2936.29	2303	2979	1955	5466	850	4065
FBgn0011327	755	677	333	5886	3915	5271	6700	4532	3373	7993	4843	6331	642	1138	1294	1163	729	976	FBgn0011327	1173	993	550	4432	3571	4189	4155	4939	4169	4560	3300	2588	595	1032	1447	1660	913	1108	FBgn0011327	2520.75	905	4064	4421	3483	1025	1227
FBgn0011335	502	465	373	1027	773	1118	1459	802	583	1865	1453	2140	764	1128	645	313	460	580	FBgn0011335	780	682	616	773	705	889	905	874	721	1064	990	875	709	1023	721	447	576	659	FBgn0011335	778.14	693	789	833	976	818	561
FBgn0011336	16263	11896	12145	23347	17033	18825	61799	36729	31788	12560	12656	22121	75921	86400	69097	6017	8438	11287	FBgn0011336	25268	17446	20052	17579	15538	14961	38322	40029	39288	7165	8624	9042	70407	78346	77255	8590	10562	12815	FBgn0011336	28405	20922	16026	39213	8277	75336	10656
FBgn0011361	4589	4338	2681	3216	2203	3490	3371	1393	1179	11037	8378	14326	3942	4576	3901	4340	1355	1822	FBgn0011361	7130	6362	4426	2421	2010	2774	2090	1518	1457	6296	5709	5856	3656	4149	4362	6196	1696	2069	FBgn0011361	3898.75	5973	2402	1688	5954	4056	3320
FBgn0011455	6083	5398	3626	3606	3581	3976	2246	1131	1053	10189	8815	13894	4707	7029	4750	5855	2137	2628	FBgn0011455	9451	7917	5987	2715	3267	3160	1393	1233	1301	5812	6007	5679	4365	6374	5311	8359	2675	2984	FBgn0011455	4666.06	7785	3047	1309	5833	5350	4673
FBgn0011474	453	324	724	1394	685	1063	3326	2433	1875	725	791	1793	610	741	344	250	1349	1312	FBgn0011474	704	475	1195	1050	625	845	2062	2652	2317	414	539	733	566	672	385	357	1689	1490	FBgn0011474	1042.66	791	840	2344	562	541	1179
FBgn0011476	195	279	175	294	180	346	137	103	58	835	637	885	241	226	272	292	93	181	FBgn0011476	303	409	289	221	164	275	85	112	72	476	434	362	223	205	304	417	116	206	FBgn0011476	259.67	334	220	90	424	244	246
FBgn0011481	1283	1739	1502	2327	2152	1907	2700	1969	1486	2334	1399	2940	3182	4092	3161	1423	5990	5962	FBgn0011481	1993	2550	2480	1752	1963	1516	1674	2146	1837	1331	953	1202	2951	3711	3534	2032	7498	6769	FBgn0011481	2660.67	2341	1744	1886	1162	3399	5433
FBgn0011509	2029	2040	1026	4292	3321	3714	3972	2261	1894	5585	3745	5635	6831	6924	6754	1439	1290	1675	FBgn0011509	3153	2992	1694	3232	3029	2952	2463	2464	2341	3186	2552	2303	6335	6279	7551	2054	1615	1902	FBgn0011509	3227.57	2613	3071	2423	2680	6722	1857
FBgn0011554	333	112	35	0	0	0	1	0	0	48	421	222	10	23	16	252	58	57	FBgn0011554	517	164	58	0	0	0	1	0	0	27	287	91	9	21	18	360	73	65	FBgn0011554	93.9	246	0	0	135	16	166
FBgn0011555	186	84	8	0	10	0	2	0	0	90	14	7	7	0	49	83	13	29	FBgn0011555	289	123	13	0	9	0	1	0	0	51	10	3	6	0	55	118	16	33	FBgn0011555	40.47	142	3	0	21	20	56
FBgn0011556	269	285	13	0	0	0	1	0	0	0	216	108	11	2	101	528	67	91	FBgn0011556	418	418	21	0	0	0	1	0	0	0	147	44	10	2	113	754	84	103	FBgn0011556	117.52	286	0	0	64	42	314
FBgn0011559	20	44	37	21	80	0	8	3	3	12	0	0	2	0	0	3	91	119	FBgn0011559	31	65	61	16	73	0	5	3	4	7	0	0	2	0	0	4	114	135	FBgn0011559	28.86	52	30	4	2	1	84
FBgn0011566	251	558	313	1724	1303	1513	1480	784	768	3586	2034	3126	752	430	385	713	727	803	FBgn0011566	390	818	517	1298	1189	1202	918	854	949	2046	1386	1278	697	390	430	1018	910	912	FBgn0011566	955.7	575	1230	907	1570	506	947
FBgn0011569	0	0	1	0	0	0	0	7	0	0	0	0	0	0	0	8	13	11	FBgn0011569	0	0	2	0	0	0	0	8	0	0	0	0	0	0	0	11	16	12	FBgn0011569	2.75	1	0	3	0	0	13
FBgn0011570	1852	2151	1733	4657	3524	4147	19227	11740	9847	5627	3691	6081	4699	4885	3934	1542	2137	2347	FBgn0011570	2877	3155	2861	3506	3215	3296	11923	12795	12170	3210	2515	2486	4358	4430	4398	2202	2675	2665	FBgn0011570	4707.55	2964	3339	12296	2737	4395	2514
FBgn0011571	148	144	191	435	590	515	155	80	81	339	642	1503	194	164	101	175	299	440	FBgn0011571	230	211	315	328	538	409	96	87	100	193	437	614	180	149	113	250	374	500	FBgn0011571	284.74	252	425	94	415	147	375
FBgn0011573	1431	1685	1332	5500	3564	5978	11173	7265	4515	19404	11758	17105	2698	3395	3244	1602	1479	1711	FBgn0011573	2223	2471	2199	4141	3251	4751	6928	7918	5580	11069	8012	6992	2502	3079	3627	2287	1851	1943	FBgn0011573	4490.3	2298	4048	6809	8691	3069	2027
FBgn0011576	41	86	97	488	488	308	2	1	293	161	376	365	2	0	3	122	212	210	FBgn0011576	64	126	160	367	445	245	1	1	362	92	256	149	2	0	3	174	265	238	FBgn0011576	164.01	117	352	121	166	2	226
FBgn0011581	63	121	124	45	5	81	1	0	1	1418	686	1606	0	5	0	157	381	328	FBgn0011581	98	177	205	34	5	64	1	0	1	809	467	656	0	5	0	224	477	372	FBgn0011581	199.75	160	34	1	644	2	358
FBgn0011582	39	9	81	22	38	43	3	5	0	820	1208	1541	10	3	3	82	918	677	FBgn0011582	61	13	134	17	35	34	2	5	0	468	823	630	9	3	3	117	1149	769	FBgn0011582	237.29	69	29	2	640	5	678
FBgn0011584	5037	4998	5002	6722	5095	5582	7599	4615	3322	4965	4814	7151	16864	17033	12437	2939	6110	7510	FBgn0011584	7826	7330	8259	5061	4648	4436	4712	5030	4106	2832	3280	2923	15639	15445	13905	4196	7648	8527	FBgn0011584	6989.1	7805	4715	4616	3012	14996	6790
FBgn0011586	1753	1553	1155	3952	3214	3305	3126	1235	1222	6636	5982	10080	1767	2718	2758	1584	1680	1998	FBgn0011586	2724	2278	1907	2976	2932	2627	1938	1346	1510	3786	4076	4120	1639	2465	3084	2261	2103	2268	FBgn0011586	2557.72	2303	2845	1598	3994	2396	2211
FBgn0011589	30	14	58	45	0	22	2766	1611	1307	1545	991	3191	250	465	427	240	600	638	FBgn0011589	47	21	96	34	0	17	1715	1756	1615	881	675	1304	232	422	477	343	751	724	FBgn0011589	617.25	55	17	1695	953	377	606
FBgn0011591	2188	1474	2679	4175	4441	3227	33	27	30	2	145	198	421	345	167	291	593	501	FBgn0011591	3400	2162	4423	3144	4051	2565	20	29	37	1	99	81	390	313	187	415	742	569	FBgn0011591	1257.12	3328	3253	29	60	297	575
FBgn0011592	4568	5708	7441	7815	4582	5368	1400	630	519	1998	2869	5657	1793	677	430	895	6673	6003	FBgn0011592	7097	8371	12285	5884	4180	4266	868	687	641	1140	1955	2312	1663	614	481	1278	8353	6816	FBgn0011592	3827.3	9251	4777	732	1802	919	5482
FBgn0011596	0	9	9	13	61	9	95	30	50	0	1	17	114	1	0	18	23	46	FBgn0011596	0	13	15	10	56	7	59	33	62	0	1	7	106	1	0	26	29	52	FBgn0011596	26.39	9	24	51	3	36	36
FBgn0011603	1715	2659	4283	1763	1138	1302	343	170	137	301	349	163	818	155	212	1338	2356	1631	FBgn0011603	2665	3900	7071	1327	1038	1035	213	185	169	172	238	67	759	141	237	1910	2949	1852	FBgn0011603	1440.38	4545	1133	189	159	379	2237
FBgn0011604	397	714	602	5068	3546	4591	4198	2412	1980	5862	6460	12124	860	1313	916	836	1935	2524	FBgn0011604	617	1047	994	3816	3235	3649	2603	2629	2447	3344	4402	4956	798	1191	1024	1194	2422	2866	FBgn0011604	2401.77	886	3567	2560	4234	1004	2161
FBgn0011606	4	7	140	1885	1741	1870	1502	827	920	132	152	201	70	0	22	183	119	158	FBgn0011606	6	10	231	1419	1588	1486	931	901	1137	75	104	82	65	0	25	261	149	179	FBgn0011606	480.62	82	1498	990	87	30	196
FBgn0011638	1077	1613	936	7119	5699	7249	6847	3090	3106	14317	12167	19453	2537	1498	1610	1933	1051	1304	FBgn0011638	1673	2366	1545	5360	5199	5761	4246	3368	3839	8167	8291	7951	2353	1358	1800	2760	1316	1481	FBgn0011638	3824.08	1861	5440	3818	8136	1837	1852
FBgn0011640	3839	3256	3114	10188	9013	10875	14168	9000	7064	26649	17414	29251	4307	4620	3595	5403	6111	7171	FBgn0011640	5965	4775	5141	7671	8222	8643	8786	9809	8731	15202	11867	11956	3994	4189	4019	7714	7649	8142	FBgn0011640	7915.27	5294	8179	9109	13008	4067	7835
FBgn0011642	1041	988	1382	2587	2472	2219	3009	1351	1086	4750	3487	6496	2408	4961	4805	787	3592	3847	FBgn0011642	1617	1449	2282	1948	2255	1764	1866	1472	1342	2710	2376	2655	2233	4499	5372	1124	4496	4368	FBgn0011642	2545.99	1783	1989	1560	2580	4035	3329
FBgn0011648	706	973	1343	1785	1593	1213	2172	1153	1045	628	522	798	2042	3086	3038	856	2156	2021	FBgn0011648	1097	1427	2217	1344	1453	964	1347	1257	1292	358	356	326	1894	2798	3397	1222	2699	2295	FBgn0011648	1541.21	1580	1254	1299	347	2696	2072
FBgn0011653	250	121	68	101	7	10	1	0	0	8	80	82	1029	635	392	79	107	151	FBgn0011653	388	177	112	76	6	8	1	0	0	5	55	34	954	576	438	113	134	171	FBgn0011653	180.46	226	30	0	31	656	139
FBgn0011655	809	1079	1115	2493	2075	1923	1886	1096	1136	5320	5156	9890	588	669	403	1202	1681	1870	FBgn0011655	1257	1582	1841	1877	1893	1528	1170	1194	1404	3035	3514	4043	545	607	451	1716	2104	2123	FBgn0011655	1771.3	1560	1766	1256	3531	534	1981
FBgn0011656	1256	1101	1278	532	313	495	2593	1302	1530	543	395	874	1912	1630	921	653	1293	1470	FBgn0011656	1951	1615	2110	401	286	393	1608	1419	1891	310	269	357	1773	1478	1030	932	1618	1669	FBgn0011656	1172.8	1892	360	1639	312	1427	1406
FBgn0011659	132	135	72	464	586	383	666	471	337	881	425	729	177	268	126	112	50	68	FBgn0011659	205	198	119	349	535	304	413	513	417	503	290	298	164	243	141	160	63	77	FBgn0011659	277.28	174	396	448	364	183	100
FBgn0011660	166	341	346	1566	1081	1441	947	412	379	268	324	476	71	4	135	78	226	298	FBgn0011660	258	500	571	1179	986	1145	587	449	468	153	221	195	66	4	151	111	283	338	FBgn0011660	425.87	443	1103	501	190	74	244
FBgn0011661	13306	20619	17949	22249	15886	20626	177342	89134	75173	9412	12398	20370	28084	25939	17115	5853	14681	14251	FBgn0011661	20674	30239	29635	16752	14491	16393	109971	97142	92908	5369	8449	8326	26044	23521	19136	8356	18377	16180	FBgn0011661	31220.2	26849	15879	100007	7381	22900	14304
FBgn0011666	872	902	938	1202	1123	904	4258	2958	2264	1167	976	1569	4303	3943	3049	691	5109	4463	FBgn0011666	1355	1323	1549	905	1024	718	2640	3224	2798	666	665	641	3990	3575	3409	987	6395	5067	FBgn0011666	2274.03	1409	882	2887	657	3658	4150
FBgn0011668	0	0	0	0	0	0	0	0	0	0	0	0	0	0	0	0	0	0	FBgn0011668	0	0	0	0	0	0	0	0	0	0	0	0	0	0	0	0	0	0	FBgn0011668	0	0	0	0	0	0	0
FBgn0011669	0	0	0	0	0	0	0	0	0	0	0	0	0	0	0	0	0	0	FBgn0011669	0	0	0	0	0	0	0	0	0	0	0	0	0	0	0	0	0	0	FBgn0011669	0	0	0	0	0	0	0
FBgn0011670	0	0	0	0	0	0	0	0	0	0	0	0	0	0	0	0	0	0	FBgn0011670	0	0	0	0	0	0	0	0	0	0	0	0	0	0	0	0	0	0	FBgn0011670	0	0	0	0	0	0	0
FBgn0011672	3241	3488	3998	7014	6680	5617	52020	39895	27148	1295	1460	1918	2685	2109	2004	881	1710	2344	FBgn0011672	5036	5115	6601	5281	6094	4464	32258	43479	33553	739	995	784	2490	1912	2241	1258	2140	2661	FBgn0011672	8727.85	5584	5280	36430	839	2214	2020
FBgn0011674	302	95	172	119	48	191	1148	303	264	34	23	0	188	172	145	288	191	279	FBgn0011674	469	139	284	90	44	152	712	330	326	19	16	0	174	156	162	411	239	317	FBgn0011674	224.48	297	95	456	12	164	322
FBgn0011676	163	166	167	122	0	44	7	10	15	1965	2643	4041	76	10	1	235	779	753	FBgn0011676	253	243	276	92	0	35	4	11	19	1121	1801	1652	70	9	1	336	975	855	FBgn0011676	430.72	257	42	11	1525	27	722
FBgn0011692	90	270	138	3388	2033	2781	1518	767	724	1132	778	923	21	414	305	160	221	449	FBgn0011692	140	396	228	2551	1855	2210	941	836	895	646	530	377	19	375	341	228	277	510	FBgn0011692	741.97	255	2205	891	518	245	338
FBgn0011693	21	33	18	124	77	133	6	0	79	275	171	272	0	0	21	42	33	49	FBgn0011693	33	48	30	93	70	106	4	0	98	157	117	111	0	0	23	60	41	56	FBgn0011693	58.13	37	90	34	128	8	52
FBgn0011694	0	0	0	0	0	0	0	0	0	0	0	0	3	0	0	0	0	0	FBgn0011694	0	0	0	0	0	0	0	0	0	0	0	0	3	0	0	0	0	0	FBgn0011694	0.15	0	0	0	0	1	0
FBgn0011695	956	694	388	95	27	43	49	16	9	55	17	31	1082	325	138	676	393	500	FBgn0011695	1485	1018	641	72	25	34	30	17	11	31	12	13	1003	295	154	965	492	568	FBgn0011695	381.43	1048	44	19	19	484	675
FBgn0011701	12497	17510	23315	18789	13457	15899	0	1	8	179	316	597	469	351	0	1003	1714	1624	FBgn0011701	19417	25680	38494	14147	12276	12636	0	1	10	102	215	244	435	318	0	1432	2145	1844	FBgn0011701	7188.69	27864	13020	4	187	251	1807
FBgn0011703	676	960	332	6222	5687	5966	3170	1443	1321	397	236	641	1425	1705	1454	588	360	578	FBgn0011703	1050	1408	548	4685	5188	4742	1966	1573	1633	226	161	262	1321	1546	1626	839	451	656	FBgn0011703	1660.03	1002	4872	1724	216	1498	649
FBgn0011704	711	272	340	4408	3493	3780	2135	983	1070	608	271	591	858	861	941	968	483	714	FBgn0011704	1105	399	561	3319	3186	3004	1324	1071	1322	347	185	242	796	781	1052	1382	605	811	FBgn0011704	1193.95	688	3170	1239	258	876	933
FBgn0011705	3171	3852	2961	5467	5623	3389	1134	699	563	62	36	44	376	401	379	486	559	468	FBgn0011705	4927	5649	4889	4116	5129	2693	703	762	696	35	25	18	349	364	424	694	700	531	FBgn0011705	1816.87	5155	3979	720	26	379	642
FBgn0011706	143	146	139	183	141	98	17	12	8	259	283	409	92	182	52	352	1023	1338	FBgn0011706	222	214	229	138	129	78	11	13	10	148	193	167	85	165	58	503	1281	1519	FBgn0011706	286.78	222	115	11	169	103	1101
FBgn0011708	3782	4868	3814	4688	2797	4363	11528	9047	5284	8418	4774	8943	7630	8765	5624	2472	3471	3561	FBgn0011708	5876	7139	6297	3530	2551	3468	7149	9860	6531	4802	3253	3655	7076	7948	6288	3529	4345	4043	FBgn0011708	5407.78	6437	3183	7847	3903	7104	3972
FBgn0011710	2742	2673	2772	9169	7390	7807	10981	6818	5501	8343	8049	14293	7591	9355	7842	2032	2906	3419	FBgn0011710	4260	3920	4577	6904	6741	6205	6809	7431	6799	4759	5485	5842	7040	8483	8768	2901	3638	3882	FBgn0011710	5802.39	4252	6617	7013	5362	8097	3474
FBgn0011715	2320	1735	1314	3664	3109	3597	3250	1712	1617	10484	7010	10331	2665	6214	5200	4784	2571	2883	FBgn0011715	3605	2544	2169	2759	2836	2859	2015	1866	1998	5981	4777	4223	2471	5635	5814	6830	3218	3273	FBgn0011715	3604.11	2773	2818	1960	4994	4640	4440
FBgn0011722	3621	3272	3747	684	227	477	121630	61100	61486	31	92	185	272731	294696	206320	8163	38519	40867	FBgn0011722	5626	4799	6186	515	207	379	75424	66590	75992	18	63	76	252922	267224	230679	11654	48215	46400	FBgn0011722	60720.5	5537	367	72669	52	250275	35423
FBgn0011723	47	7	22	0	0	0	1	0	0	0	3	2	45	0	2	49	42	29	FBgn0011723	73	10	36	0	0	0	1	0	0	0	2	1	42	0	2	70	53	33	FBgn0011723	17.92	40	0	0	1	15	52
FBgn0011725	1323	1382	1964	5294	3731	4579	6747	5121	3521	4188	5637	8154	4122	4112	3150	1501	3431	3761	FBgn0011725	2056	2027	3243	3986	3403	3639	4184	5581	4352	2389	3841	3333	3823	3729	3522	2143	4295	4270	FBgn0011725	3545.27	2442	3676	4706	3188	3691	3569
FBgn0011726	15079	13485	8185	41130	32742	46815	69318	35998	22392	140116	94780	144469	13020	26173	23422	14380	6088	9788	FBgn0011726	23429	19777	13514	30969	29868	37207	42985	39232	27675	79930	64587	59051	12074	23733	26187	20530	7621	11113	FBgn0011726	31637.8	18907	32681	36631	67856	20665	13088
FBgn0011737	339	201	297	1061	790	1402	1067	471	534	1655	1653	3383	331	521	389	318	636	648	FBgn0011737	527	295	490	799	721	1114	662	513	660	944	1126	1383	307	472	435	454	796	736	FBgn0011737	690.78	437	878	612	1151	405	662
FBgn0011739	373	267	410	819	755	549	1505	901	862	196	152	502	348	89	193	158	550	439	FBgn0011739	580	392	677	617	689	436	933	982	1065	112	104	205	323	81	216	226	688	498	FBgn0011739	490.14	550	581	993	140	207	471
FBgn0011740	465	700	659	3208	1732	2563	4880	3717	2918	3636	3396	5958	843	1048	762	1036	1712	1950	FBgn0011740	722	1027	1088	2415	1580	2037	3026	4051	3606	2074	2314	2435	782	950	852	1479	2143	2214	FBgn0011740	1933.16	946	2011	3561	2274	861	1945
FBgn0011741	693	925	677	2234	1901	2178	2503	1466	1180	3149	2714	4105	2160	2635	1873	1927	961	1211	FBgn0011741	1077	1357	1118	1682	1734	1731	1552	1598	1458	1796	1849	1678	2003	2389	2094	2751	1203	1375	FBgn0011741	1691.44	1184	1716	1536	1774	2162	1776
FBgn0011742	7102	7080	7524	5879	3532	4302	25923	18971	13554	2346	1613	3454	49627	47122	34124	3490	5706	6706	FBgn0011742	11035	10383	12423	4427	3222	3419	16075	20675	16752	1338	1099	1412	46022	42729	38153	4983	7142	7614	FBgn0011742	13827.9	11280	3689	17834	1283	42301	6580
FBgn0011743	0	0	0	0	0	0	0	0	0	0	0	0	0	0	0	0	0	1	FBgn0011743	0	0	0	0	0	0	0	0	0	0	0	0	0	0	0	0	0	1	FBgn0011743	0.06	0	0	0	0	0	0
FBgn0011745	1580	1397	1352	3308	2441	3352	4550	2517	1961	9094	7757	13258	2093	2534	1745	3133	1910	2336	FBgn0011745	2455	2049	2232	2491	2227	2664	2821	2743	2424	5188	5286	5419	1941	2298	1951	4473	2391	2652	FBgn0011745	2983.58	2245	2461	2663	5298	2063	3172
FBgn0011746	7599	9923	13767	277	137	75	4	0	0	1029	572	784	160	275	116	356	4260	2211	FBgn0011746	11807	14553	22730	209	125	60	2	0	0	587	390	320	148	249	130	508	5332	2510	FBgn0011746	3314.49	16363	131	1	432	176	2783
FBgn0011747	5094	5607	9538	12422	11161	8522	17827	9866	8621	2448	3942	8869	7350	6240	5862	1193	9183	8049	FBgn0011747	7915	8223	15748	9353	10181	6773	11055	10752	10655	1396	2686	3625	6816	5658	6554	1703	11495	9139	FBgn0011747	7762.65	10629	8769	10821	2569	6343	7446
FBgn0011754	1257	2828	2345	3754	3726	3509	3195	2114	1671	6289	5143	7941	1333	1040	751	1566	2843	2668	FBgn0011754	1953	4147	3872	2827	3399	2789	1981	2304	2065	3588	3505	3246	1236	943	840	2236	3559	3029	FBgn0011754	2639.86	3324	3005	2117	3446	1006	2941
FBgn0011758	68	69	57	29	0	38	0	0	0	168	97	162	116	41	39	223	361	354	FBgn0011758	106	101	94	22	0	30	0	0	0	96	66	66	108	37	44	318	452	402	FBgn0011758	107.87	100	17	0	76	63	391
FBgn0011760	4153	4807	4792	8330	5473	7834	15626	7375	6655	8178	7450	15375	7053	7383	7758	3446	19421	17765	FBgn0011760	6453	7050	7912	6272	4993	6226	9690	8038	8225	4665	5077	6284	6541	6695	8674	4920	24310	20170	FBgn0011760	8455.18	7138	5830	8651	5342	7303	16467
FBgn0011761	30	444	115	0	2	0	0	0	0	0	0	0	58	153	119	1077	158	178	FBgn0011761	47	651	190	0	2	0	0	0	0	0	0	0	54	139	133	1538	198	202	FBgn0011761	175.14	296	1	0	0	109	646
FBgn0011762	85	129	80	507	591	683	430	140	181	305	112	180	194	341	412	155	103	87	FBgn0011762	132	189	132	382	539	543	267	153	224	174	76	74	180	309	461	221	129	99	FBgn0011762	237.92	151	488	215	108	317	150
FBgn0011763	508	787	776	3265	2140	3189	4336	2125	2033	2065	1741	3714	2104	1659	1814	691	1419	1822	FBgn0011763	789	1154	1281	2458	1952	2535	2689	2316	2513	1178	1186	1518	1951	1504	2028	987	1776	2069	FBgn0011763	1771.37	1075	2315	2506	1294	1828	1611
FBgn0011764	1675	1555	2201	4014	3431	3475	3714	2181	1970	2340	2986	5560	3938	3483	2692	1575	10689	9297	FBgn0011764	2602	2281	3634	3022	3130	2762	2303	2377	2435	1335	2035	2273	3652	3158	3010	2249	13380	10556	FBgn0011764	3677.34	2839	2971	2372	1881	3273	8728
FBgn0011766	660	717	1320	2625	2102	2179	6313	2736	2621	1910	2445	3422	3037	1891	1389	649	1954	2086	FBgn0011766	1025	1052	2179	1976	1917	1732	3915	2982	3239	1090	1666	1399	2816	1715	1553	927	2446	2368	FBgn0011766	1999.86	1419	1875	3379	1385	2028	1914
FBgn0011768	1406	1107	549	7125	4914	7532	19915	8777	7520	9467	7884	12340	2711	3566	3827	1626	635	786	FBgn0011768	2185	1623	906	5365	4483	5986	12349	9566	9294	5400	5373	5044	2514	3234	4279	2321	795	892	FBgn0011768	4533.85	1571	5278	10403	5272	3342	1336
FBgn0011769	367	228	208	407	406	439	230	102	93	803	667	1250	362	353	444	349	222	290	FBgn0011769	570	334	343	306	370	349	143	111	115	458	455	511	336	320	496	498	278	329	FBgn0011769	351.31	416	342	123	475	384	368
FBgn0011770	865	632	419	1438	1139	1356	2545	1343	1311	1868	1542	2207	21180	31217	24919	764	300	558	FBgn0011770	1344	927	692	1083	1039	1078	1578	1464	1620	1066	1051	902	19642	28307	27861	1091	376	634	FBgn0011770	5097.34	988	1067	1554	1006	25270	700
FBgn0011771	4031	3649	5176	9673	6844	8015	24187	16793	12832	10168	10099	19187	6037	6359	3698	2156	5596	5280	FBgn0011771	6263	5351	8546	7283	6243	6370	14999	18302	15859	5800	6882	7843	5599	5766	4135	3078	7005	5995	FBgn0011771	7851.03	6720	6632	16387	6842	5167	5359
FBgn0011774	113	208	39	1167	1339	1323	2370	1327	890	916	934	1665	403	338	293	182	177	223	FBgn0011774	176	305	64	879	1221	1051	1470	1446	1100	523	636	681	374	306	328	260	222	253	FBgn0011774	627.47	182	1050	1339	613	336	245
FBgn0011785	662	1027	833	3552	2279	1938	5661	3931	3136	1477	2918	4442	1626	1389	954	877	1899	1941	FBgn0011785	1029	1506	1375	2674	2079	1540	3510	4284	3876	843	1988	1816	1508	1260	1067	1252	2377	2204	FBgn0011785	2010.43	1303	2098	3890	1549	1278	1944
FBgn0011787	2660	1768	1284	1381	1075	1723	998	454	431	2939	2562	4008	1655	1325	1608	2033	499	780	FBgn0011787	4133	2593	2120	1040	981	1369	619	495	533	1677	1746	1638	1535	1201	1798	2903	625	886	FBgn0011787	1549.41	2949	1130	549	1687	1511	1471
FBgn0011802	218	327	216	1020	700	840	1687	1009	798	639	696	1112	289	126	229	146	489	446	FBgn0011802	339	480	357	768	639	668	1046	1100	986	365	474	455	268	114	256	208	612	506	FBgn0011802	535.54	392	692	1044	431	213	442
FBgn0011812	0	0	0	1	0	0	0	0	0	0	0	0	0	0	0	1	2	0	FBgn0011812	0	0	0	1	0	0	0	0	0	0	0	0	0	0	0	1	3	0	FBgn0011812	0.26	0	0	0	0	0	1
FBgn0011817	1591	1816	2004	935	1348	596	1032	612	509	2976	1929	4362	2715	2831	2226	772	4832	5019	FBgn0011817	2472	2663	3309	704	1230	474	640	667	629	1698	1315	1783	2518	2567	2489	1102	6048	5698	FBgn0011817	2111.4	2815	803	645	1599	2525	4283
FBgn0011818	588	617	609	1117	879	900	1356	588	522	1026	758	1188	1671	1734	1245	414	2469	2029	FBgn0011818	914	905	1005	841	802	715	841	641	645	585	517	486	1550	1572	1392	591	3091	2304	FBgn0011818	1077.54	941	786	709	529	1505	1995
FBgn0011822	168	92	84	0	0	0	1	0	0	0	0	0	83	108	16	107	77	91	FBgn0011822	261	135	139	0	0	0	1	0	0	0	0	0	77	98	18	153	96	103	FBgn0011822	60.03	178	0	0	0	64	117
FBgn0011824	50	64	23	108	120	151	70	35	34	157	321	550	145	64	64	72	21	69	FBgn0011824	78	94	38	81	109	120	43	38	42	90	219	225	134	58	72	103	26	78	FBgn0011824	91.58	70	103	41	178	88	69
FBgn0011826	507	647	968	1548	1187	1624	5595	4268	2933	1508	1243	2487	2340	2051	1447	414	1915	1614	FBgn0011826	788	949	1598	1166	1083	1291	3469	4651	3625	860	847	1017	2170	1860	1618	591	2397	1833	FBgn0011826	1767.33	1112	1180	3915	908	1883	1607
FBgn0011828	670	303	646	1136	223	1729	490945	306732	268938	1025	2038	2943	178242	236780	152826	6833	19056	22471	FBgn0011828	1041	444	1067	855	203	1374	304438	334290	332388	585	1389	1203	165296	214707	170869	9755	23853	25513	FBgn0011828	88292.9	851	811	323705	1059	183624	19707
FBgn0011829	262	238	240	131	135	42	35	132	108	124	298	373	4210	1450	943	326	1317	1212	FBgn0011829	407	349	396	99	123	33	22	144	133	71	203	152	3904	1315	1054	465	1649	1376	FBgn0011829	660.9	384	85	100	142	2091	1163
FBgn0011832	0	0	0	0	0	0	0	0	0	0	0	0	0	0	0	0	0	0	FBgn0011832	0	0	0	0	0	0	0	0	0	0	0	0	0	0	0	0	0	0	FBgn0011832	0	0	0	0	0	0	0
FBgn0011834	66	85	49	0	0	0	1	0	0	0	73	66	10	1	0	183	28	47	FBgn0011834	103	125	81	0	0	0	1	0	0	0	50	27	9	1	0	261	35	53	FBgn0011834	41.41	103	0	0	26	3	116
FBgn0011836	357	463	550	4111	2062	3710	7839	5306	3807	3390	3066	4494	691	834	587	643	805	965	FBgn0011836	555	679	908	3095	1881	2949	4861	5783	4705	1934	2089	1837	641	756	656	918	1008	1096	FBgn0011836	2019.46	714	2642	5116	1953	684	1007
FBgn0011837	3803	4233	4392	3748	2966	2865	25058	15061	11763	12	94	139	14946	9817	6434	1210	6429	6456	FBgn0011837	5909	6208	7251	2822	2706	2277	15539	16414	14538	7	64	57	13860	8902	7194	1728	8047	7330	FBgn0011837	6714.02	6456	2602	15497	43	9985	5702
FBgn0011840	0	0	0	0	0	0	0	0	0	0	0	0	0	0	0	0	0	0	FBgn0011840	0	0	0	0	0	0	0	0	0	0	0	0	0	0	0	0	0	0	FBgn0011840	0	0	0	0	0	0	0
FBgn0011844	0	0	0	0	0	0	0	0	0	0	0	0	0	0	0	1	0	2	FBgn0011844	0	0	0	0	0	0	0	0	0	0	0	0	0	0	0	1	0	2	FBgn0011844	0.21	0	0	0	0	0	1
FBgn0011845	0	0	0	0	0	0	0	0	0	0	0	0	0	0	0	0	1	0	FBgn0011845	0	0	0	0	0	0	0	0	0	0	0	0	0	0	0	0	1	0	FBgn0011845	0.07	0	0	0	0	0	0
FBgn0011848	0	0	0	0	0	0	0	0	0	0	0	0	0	0	0	0	0	1	FBgn0011848	0	0	0	0	0	0	0	0	0	0	0	0	0	0	0	0	0	1	FBgn0011848	0.06	0	0	0	0	0	0
FBgn0011849	0	0	0	0	0	0	0	0	0	0	0	0	0	0	0	0	0	0	FBgn0011849	0	0	0	0	0	0	0	0	0	0	0	0	0	0	0	0	0	0	FBgn0011849	0	0	0	0	0	0	0
FBgn0011850	0	0	0	1	3	0	0	0	0	0	1	0	0	0	0	0	0	0	FBgn0011850	0	0	0	1	3	0	0	0	0	0	1	0	0	0	0	0	0	0	FBgn0011850	0.23	0	1	0	0	0	0
FBgn0011851	0	0	0	0	0	0	0	0	0	0	0	0	0	0	0	0	0	0	FBgn0011851	0	0	0	0	0	0	0	0	0	0	0	0	0	0	0	0	0	0	FBgn0011851	0	0	0	0	0	0	0
FBgn0011852	0	0	0	0	0	0	0	0	0	0	0	0	0	0	0	0	0	0	FBgn0011852	0	0	0	0	0	0	0	0	0	0	0	0	0	0	0	0	0	0	FBgn0011852	0	0	0	0	0	0	0
FBgn0011853	0	0	0	0	0	0	0	0	0	0	0	0	0	0	0	0	0	0	FBgn0011853	0	0	0	0	0	0	0	0	0	0	0	0	0	0	0	0	0	0	FBgn0011853	0	0	0	0	0	0	0
FBgn0011854	0	0	0	0	0	0	0	0	0	0	0	0	0	0	0	0	0	0	FBgn0011854	0	0	0	0	0	0	0	0	0	0	0	0	0	0	0	0	0	0	FBgn0011854	0	0	0	0	0	0	0
FBgn0011855	0	0	0	0	0	0	0	0	0	0	0	0	0	0	0	0	0	0	FBgn0011855	0	0	0	0	0	0	0	0	0	0	0	0	0	0	0	0	0	0	FBgn0011855	0	0	0	0	0	0	0
FBgn0011858	0	0	0	0	0	0	0	0	0	0	0	0	0	0	0	0	0	0	FBgn0011858	0	0	0	0	0	0	0	0	0	0	0	0	0	0	0	0	0	0	FBgn0011858	0	0	0	0	0	0	0
FBgn0011859	0	0	0	0	0	0	0	1	0	0	0	0	0	0	0	0	0	0	FBgn0011859	0	0	0	0	0	0	0	1	0	0	0	0	0	0	0	0	0	0	FBgn0011859	0.06	0	0	0	0	0	0
FBgn0011860	0	0	0	0	0	0	0	0	0	0	0	0	0	0	0	1	0	0	FBgn0011860	0	0	0	0	0	0	0	0	0	0	0	0	0	0	0	1	0	0	FBgn0011860	0.08	0	0	0	0	0	0
FBgn0011861	0	0	0	0	0	0	0	0	0	0	0	0	0	0	0	0	0	0	FBgn0011861	0	0	0	0	0	0	0	0	0	0	0	0	0	0	0	0	0	0	FBgn0011861	0	0	0	0	0	0	0
FBgn0011862	0	0	0	0	0	0	0	0	0	0	0	0	0	0	0	0	0	0	FBgn0011862	0	0	0	0	0	0	0	0	0	0	0	0	0	0	0	0	0	0	FBgn0011862	0	0	0	0	0	0	0
FBgn0011863	0	0	0	0	0	0	0	0	0	0	0	0	0	0	0	0	0	0	FBgn0011863	0	0	0	0	0	0	0	0	0	0	0	0	0	0	0	0	0	0	FBgn0011863	0	0	0	0	0	0	0
FBgn0011864	0	0	0	0	0	0	0	0	0	0	0	0	0	0	0	0	0	0	FBgn0011864	0	0	0	0	0	0	0	0	0	0	0	0	0	0	0	0	0	0	FBgn0011864	0	0	0	0	0	0	0
FBgn0011865	0	0	0	0	1	0	0	0	0	0	0	0	0	0	0	0	0	0	FBgn0011865	0	0	0	0	1	0	0	0	0	0	0	0	0	0	0	0	0	0	FBgn0011865	0.05	0	0	0	0	0	0
FBgn0011866	0	0	0	0	0	0	0	0	0	0	0	0	0	0	0	0	0	0	FBgn0011866	0	0	0	0	0	0	0	0	0	0	0	0	0	0	0	0	0	0	FBgn0011866	0	0	0	0	0	0	0
FBgn0011867	0	0	0	0	0	0	0	0	0	0	0	0	0	0	0	0	0	0	FBgn0011867	0	0	0	0	0	0	0	0	0	0	0	0	0	0	0	0	0	0	FBgn0011867	0	0	0	0	0	0	0
FBgn0011868	0	0	0	0	0	0	0	0	0	0	0	0	0	0	0	0	0	0	FBgn0011868	0	0	0	0	0	0	0	0	0	0	0	0	0	0	0	0	0	0	FBgn0011868	0	0	0	0	0	0	0
FBgn0011869	0	0	0	0	0	0	0	0	0	0	0	0	0	0	0	0	0	0	FBgn0011869	0	0	0	0	0	0	0	0	0	0	0	0	0	0	0	0	0	0	FBgn0011869	0	0	0	0	0	0	0
FBgn0011870	0	0	0	0	0	0	0	0	0	0	0	0	0	0	0	0	0	0	FBgn0011870	0	0	0	0	0	0	0	0	0	0	0	0	0	0	0	0	0	0	FBgn0011870	0	0	0	0	0	0	0
FBgn0011871	0	0	0	0	0	0	0	0	0	0	0	0	0	0	0	0	0	0	FBgn0011871	0	0	0	0	0	0	0	0	0	0	0	0	0	0	0	0	0	0	FBgn0011871	0	0	0	0	0	0	0
FBgn0011872	0	0	0	0	0	0	0	0	0	0	0	0	0	0	0	0	0	0	FBgn0011872	0	0	0	0	0	0	0	0	0	0	0	0	0	0	0	0	0	0	FBgn0011872	0	0	0	0	0	0	0
FBgn0011877	0	0	0	1	1	0	0	0	0	0	0	0	0	0	0	0	0	1	FBgn0011877	0	0	0	1	1	0	0	0	0	0	0	0	0	0	0	0	0	1	FBgn0011877	0.16	0	1	0	0	0	0
FBgn0011878	0	0	0	0	0	0	0	0	0	0	0	0	0	0	0	0	0	0	FBgn0011878	0	0	0	0	0	0	0	0	0	0	0	0	0	0	0	0	0	0	FBgn0011878	0	0	0	0	0	0	0
FBgn0011879	0	0	0	0	0	0	0	0	0	0	0	0	0	0	0	0	0	0	FBgn0011879	0	0	0	0	0	0	0	0	0	0	0	0	0	0	0	0	0	0	FBgn0011879	0	0	0	0	0	0	0
FBgn0011880	0	0	0	0	0	0	0	0	0	0	0	1	0	0	0	0	0	0	FBgn0011880	0	0	0	0	0	0	0	0	0	0	0	0	0	0	0	0	0	0	FBgn0011880	0.02	0	0	0	0	0	0
FBgn0011881	0	0	0	0	0	0	0	0	0	0	0	0	0	0	0	0	0	0	FBgn0011881	0	0	0	0	0	0	0	0	0	0	0	0	0	0	0	0	0	0	FBgn0011881	0	0	0	0	0	0	0
FBgn0011882	0	0	0	1	0	0	0	0	0	0	0	0	0	0	0	0	2	0	FBgn0011882	0	0	0	1	0	0	0	0	0	0	0	0	0	0	0	0	3	0	FBgn0011882	0.18	0	0	0	0	0	1
FBgn0011883	0	0	0	0	0	0	0	0	0	0	0	0	0	0	0	0	0	0	FBgn0011883	0	0	0	0	0	0	0	0	0	0	0	0	0	0	0	0	0	0	FBgn0011883	0	0	0	0	0	0	0
FBgn0011884	0	0	0	0	0	0	0	0	0	0	0	0	0	0	0	1	0	0	FBgn0011884	0	0	0	0	0	0	0	0	0	0	0	0	0	0	0	1	0	0	FBgn0011884	0.08	0	0	0	0	0	0
FBgn0011885	0	0	0	0	0	0	0	0	0	0	0	0	0	0	0	0	0	0	FBgn0011885	0	0	0	0	0	0	0	0	0	0	0	0	0	0	0	0	0	0	FBgn0011885	0	0	0	0	0	0	0
FBgn0011887	0	0	0	0	0	0	0	0	0	0	0	0	0	0	0	0	0	0	FBgn0011887	0	0	0	0	0	0	0	0	0	0	0	0	0	0	0	0	0	0	FBgn0011887	0	0	0	0	0	0	0
FBgn0011888	0	0	0	0	0	0	0	0	0	0	0	0	0	0	0	0	0	0	FBgn0011888	0	0	0	0	0	0	0	0	0	0	0	0	0	0	0	0	0	0	FBgn0011888	0	0	0	0	0	0	0
FBgn0011889	0	0	0	0	0	0	0	0	0	0	0	0	0	0	0	0	0	0	FBgn0011889	0	0	0	0	0	0	0	0	0	0	0	0	0	0	0	0	0	0	FBgn0011889	0	0	0	0	0	0	0
FBgn0011890	0	0	0	0	0	0	0	0	0	0	0	0	0	0	0	0	0	0	FBgn0011890	0	0	0	0	0	0	0	0	0	0	0	0	0	0	0	0	0	0	FBgn0011890	0	0	0	0	0	0	0
FBgn0011891	1	0	1	0	0	0	0	0	0	0	0	0	0	1	0	0	2	2	FBgn0011891	2	0	2	0	0	0	0	0	0	0	0	0	0	1	0	0	3	2	FBgn0011891	0.49	1	0	0	0	0	2
FBgn0011892	0	0	0	0	0	0	0	0	0	0	0	0	1	1	0	0	0	0	FBgn0011892	0	0	0	0	0	0	0	0	0	0	0	0	1	1	0	0	0	0	FBgn0011892	0.1	0	0	0	0	1	0
FBgn0011893	0	0	0	0	0	0	0	0	0	0	0	0	2	1	0	0	0	0	FBgn0011893	0	0	0	0	0	0	0	0	0	0	0	0	2	1	0	0	0	0	FBgn0011893	0.15	0	0	0	0	1	0
FBgn0011894	0	0	0	0	0	0	0	0	0	0	0	0	1	0	0	0	0	0	FBgn0011894	0	0	0	0	0	0	0	0	0	0	0	0	1	0	0	0	0	0	FBgn0011894	0.05	0	0	0	0	0	0
FBgn0011895	0	1	0	0	0	0	0	0	0	0	0	0	4	2	0	0	0	0	FBgn0011895	0	1	0	0	0	0	0	0	0	0	0	0	4	2	0	0	0	0	FBgn0011895	0.39	0	0	0	0	2	0
FBgn0011896	0	0	0	0	0	0	0	0	0	0	0	0	0	0	0	0	0	0	FBgn0011896	0	0	0	0	0	0	0	0	0	0	0	0	0	0	0	0	0	0	FBgn0011896	0	0	0	0	0	0	0
FBgn0011897	0	0	0	0	0	0	0	0	0	0	0	0	0	0	0	0	0	0	FBgn0011897	0	0	0	0	0	0	0	0	0	0	0	0	0	0	0	0	0	0	FBgn0011897	0	0	0	0	0	0	0
FBgn0011902	1	0	0	0	0	1	0	0	0	0	0	0	0	0	0	0	0	0	FBgn0011902	2	0	0	0	0	1	0	0	0	0	0	0	0	0	0	0	0	0	FBgn0011902	0.13	1	0	0	0	0	0
FBgn0011904	0	0	0	0	0	0	0	0	0	0	0	0	0	0	0	0	0	0	FBgn0011904	0	0	0	0	0	0	0	0	0	0	0	0	0	0	0	0	0	0	FBgn0011904	0	0	0	0	0	0	0
FBgn0011905	0	0	0	0	0	0	0	0	0	0	0	0	0	0	0	0	0	0	FBgn0011905	0	0	0	0	0	0	0	0	0	0	0	0	0	0	0	0	0	0	FBgn0011905	0	0	0	0	0	0	0
FBgn0011906	0	0	0	0	1	0	0	0	0	0	0	0	0	0	0	0	0	0	FBgn0011906	0	0	0	0	1	0	0	0	0	0	0	0	0	0	0	0	0	0	FBgn0011906	0.05	0	0	0	0	0	0
FBgn0011909	0	0	0	0	0	0	0	0	0	0	0	0	0	0	0	0	0	0	FBgn0011909	0	0	0	0	0	0	0	0	0	0	0	0	0	0	0	0	0	0	FBgn0011909	0	0	0	0	0	0	0
FBgn0011910	0	0	0	0	0	0	2	0	0	0	0	0	0	0	0	0	1	1	FBgn0011910	0	0	0	0	0	0	1	0	0	0	0	0	0	0	0	0	1	1	FBgn0011910	0.2	0	0	0	0	0	1
FBgn0011915	0	0	0	0	0	0	0	0	0	0	0	0	0	0	0	0	0	0	FBgn0011915	0	0	0	0	0	0	0	0	0	0	0	0	0	0	0	0	0	0	FBgn0011915	0	0	0	0	0	0	0
FBgn0011916	0	0	0	0	0	0	0	0	0	0	0	0	0	0	1	0	0	0	FBgn0011916	0	0	0	0	0	0	0	0	0	0	0	0	0	0	1	0	0	0	FBgn0011916	0.06	0	0	0	0	0	0
FBgn0011919	0	0	0	0	0	0	0	0	0	0	0	0	0	0	0	0	0	0	FBgn0011919	0	0	0	0	0	0	0	0	0	0	0	0	0	0	0	0	0	0	FBgn0011919	0	0	0	0	0	0	0
FBgn0011921	0	0	0	0	0	0	0	0	0	0	0	0	3	0	0	0	1	0	FBgn0011921	0	0	0	0	0	0	0	0	0	0	0	0	3	0	0	0	1	0	FBgn0011921	0.22	0	0	0	0	1	0
FBgn0011927	0	0	0	0	0	0	0	0	0	0	0	0	0	0	0	0	0	0	FBgn0011927	0	0	0	0	0	0	0	0	0	0	0	0	0	0	0	0	0	0	FBgn0011927	0	0	0	0	0	0	0
FBgn0011928	0	0	0	0	0	0	0	0	0	0	0	0	0	0	0	0	0	0	FBgn0011928	0	0	0	0	0	0	0	0	0	0	0	0	0	0	0	0	0	0	FBgn0011928	0	0	0	0	0	0	0
FBgn0011931	0	0	0	0	0	0	0	0	0	0	0	0	0	0	0	0	0	0	FBgn0011931	0	0	0	0	0	0	0	0	0	0	0	0	0	0	0	0	0	0	FBgn0011931	0	0	0	0	0	0	0
FBgn0011932	0	0	0	0	0	0	0	0	0	0	0	0	0	0	0	0	0	0	FBgn0011932	0	0	0	0	0	0	0	0	0	0	0	0	0	0	0	0	0	0	FBgn0011932	0	0	0	0	0	0	0
FBgn0011933	0	0	0	0	0	0	0	0	0	0	0	0	0	0	0	0	0	0	FBgn0011933	0	0	0	0	0	0	0	0	0	0	0	0	0	0	0	0	0	0	FBgn0011933	0	0	0	0	0	0	0
FBgn0011934	0	0	0	0	0	0	0	0	0	0	0	0	0	0	0	0	0	0	FBgn0011934	0	0	0	0	0	0	0	0	0	0	0	0	0	0	0	0	0	0	FBgn0011934	0	0	0	0	0	0	0
FBgn0011935	0	0	0	0	0	0	0	0	0	0	0	0	0	0	0	0	0	0	FBgn0011935	0	0	0	0	0	0	0	0	0	0	0	0	0	0	0	0	0	0	FBgn0011935	0	0	0	0	0	0	0
FBgn0011936	0	0	0	0	0	0	0	0	0	0	0	0	0	1	0	0	0	0	FBgn0011936	0	0	0	0	0	0	0	0	0	0	0	0	0	1	0	0	0	0	FBgn0011936	0.05	0	0	0	0	0	0
FBgn0011937	0	0	0	0	0	0	0	0	0	0	0	0	0	0	0	0	0	0	FBgn0011937	0	0	0	0	0	0	0	0	0	0	0	0	0	0	0	0	0	0	FBgn0011937	0	0	0	0	0	0	0
FBgn0011938	0	0	0	0	0	0	0	0	0	1	0	0	0	0	0	2	0	0	FBgn0011938	0	0	0	0	0	0	0	0	0	1	0	0	0	0	0	3	0	0	FBgn0011938	0.19	0	0	0	0	0	1
FBgn0011944	0	0	0	0	0	0	0	0	0	0	0	0	0	0	0	0	0	0	FBgn0011944	0	0	0	0	0	0	0	0	0	0	0	0	0	0	0	0	0	0	FBgn0011944	0	0	0	0	0	0	0
FBgn0011945	0	0	0	0	0	0	0	0	0	0	0	0	0	0	0	0	0	0	FBgn0011945	0	0	0	0	0	0	0	0	0	0	0	0	0	0	0	0	0	0	FBgn0011945	0	0	0	0	0	0	0
FBgn0011948	0	0	0	0	0	0	0	0	0	0	0	0	0	0	0	0	0	0	FBgn0011948	0	0	0	0	0	0	0	0	0	0	0	0	0	0	0	0	0	0	FBgn0011948	0	0	0	0	0	0	0
FBgn0011949	0	0	0	0	0	0	0	0	0	0	0	0	0	0	0	0	0	0	FBgn0011949	0	0	0	0	0	0	0	0	0	0	0	0	0	0	0	0	0	0	FBgn0011949	0	0	0	0	0	0	0
FBgn0011950	0	0	0	0	0	0	0	0	0	0	0	0	0	0	0	0	0	0	FBgn0011950	0	0	0	0	0	0	0	0	0	0	0	0	0	0	0	0	0	0	FBgn0011950	0	0	0	0	0	0	0
FBgn0011951	0	0	0	0	0	0	0	0	0	0	0	0	0	0	0	0	0	0	FBgn0011951	0	0	0	0	0	0	0	0	0	0	0	0	0	0	0	0	0	0	FBgn0011951	0	0	0	0	0	0	0
FBgn0011952	0	0	0	0	0	0	0	0	0	0	0	1	0	0	0	0	0	0	FBgn0011952	0	0	0	0	0	0	0	0	0	0	0	0	0	0	0	0	0	0	FBgn0011952	0.02	0	0	0	0	0	0
FBgn0011953	0	0	0	0	0	0	0	0	0	0	0	0	0	0	0	0	0	0	FBgn0011953	0	0	0	0	0	0	0	0	0	0	0	0	0	0	0	0	0	0	FBgn0011953	0	0	0	0	0	0	0
FBgn0011954	0	0	0	0	0	0	0	0	0	0	1	0	0	0	0	0	1	0	FBgn0011954	0	0	0	0	0	0	0	0	0	0	1	0	0	0	0	0	1	0	FBgn0011954	0.11	0	0	0	0	0	0
FBgn0011955	0	0	0	0	0	0	0	0	0	0	0	0	0	0	0	0	0	0	FBgn0011955	0	0	0	0	0	0	0	0	0	0	0	0	0	0	0	0	0	0	FBgn0011955	0	0	0	0	0	0	0
FBgn0011956	0	0	0	0	0	0	0	0	0	0	0	0	0	0	0	0	0	0	FBgn0011956	0	0	0	0	0	0	0	0	0	0	0	0	0	0	0	0	0	0	FBgn0011956	0	0	0	0	0	0	0
FBgn0011957	0	0	0	0	0	0	0	0	0	0	0	0	0	0	0	0	0	0	FBgn0011957	0	0	0	0	0	0	0	0	0	0	0	0	0	0	0	0	0	0	FBgn0011957	0	0	0	0	0	0	0
FBgn0011958	0	0	0	1	0	0	0	0	0	0	0	0	0	4	0	0	4	3	FBgn0011958	0	0	0	1	0	0	0	0	0	0	0	0	0	4	0	0	5	3	FBgn0011958	0.71	0	0	0	0	1	3
FBgn0011959	0	0	0	0	0	0	0	0	0	0	0	0	0	0	0	0	0	0	FBgn0011959	0	0	0	0	0	0	0	0	0	0	0	0	0	0	0	0	0	0	FBgn0011959	0	0	0	0	0	0	0
FBgn0011960	0	0	0	0	0	0	0	0	0	0	0	0	0	0	0	0	0	0	FBgn0011960	0	0	0	0	0	0	0	0	0	0	0	0	0	0	0	0	0	0	FBgn0011960	0	0	0	0	0	0	0
FBgn0011961	0	0	0	0	0	0	0	0	0	0	0	0	0	0	0	0	0	0	FBgn0011961	0	0	0	0	0	0	0	0	0	0	0	0	0	0	0	0	0	0	FBgn0011961	0	0	0	0	0	0	0
FBgn0011962	0	0	0	0	0	0	0	0	0	0	0	0	0	0	0	0	0	0	FBgn0011962	0	0	0	0	0	0	0	0	0	0	0	0	0	0	0	0	0	0	FBgn0011962	0	0	0	0	0	0	0
FBgn0011963	0	0	0	0	0	0	0	0	0	0	0	0	0	0	0	0	0	0	FBgn0011963	0	0	0	0	0	0	0	0	0	0	0	0	0	0	0	0	0	0	FBgn0011963	0	0	0	0	0	0	0
FBgn0011965	0	0	0	0	0	0	0	0	0	0	0	0	0	0	0	0	0	0	FBgn0011965	0	0	0	0	0	0	0	0	0	0	0	0	0	0	0	0	0	0	FBgn0011965	0	0	0	0	0	0	0
FBgn0011966	0	0	1	1	7	0	0	0	0	0	0	0	0	6	6	0	0	3	FBgn0011966	0	0	2	1	6	0	0	0	0	0	0	0	0	5	7	0	0	3	FBgn0011966	1.35	1	2	0	0	4	1
FBgn0011970	0	0	0	0	0	0	0	0	1	0	0	0	0	0	0	0	1	0	FBgn0011970	0	0	0	0	0	0	0	0	1	0	0	0	0	0	0	0	1	0	FBgn0011970	0.14	0	0	0	0	0	0
FBgn0011971	0	0	0	0	0	0	0	0	0	0	0	0	0	0	0	0	0	0	FBgn0011971	0	0	0	0	0	0	0	0	0	0	0	0	0	0	0	0	0	0	FBgn0011971	0	0	0	0	0	0	0
FBgn0011974	0	0	0	0	0	0	0	0	0	0	0	0	0	0	0	0	0	0	FBgn0011974	0	0	0	0	0	0	0	0	0	0	0	0	0	0	0	0	0	0	FBgn0011974	0	0	0	0	0	0	0
FBgn0011975	0	0	0	0	0	0	0	0	0	0	0	0	0	0	0	0	0	0	FBgn0011975	0	0	0	0	0	0	0	0	0	0	0	0	0	0	0	0	0	0	FBgn0011975	0	0	0	0	0	0	0
FBgn0011976	0	0	0	0	0	0	0	0	0	0	0	0	0	0	0	0	0	0	FBgn0011976	0	0	0	0	0	0	0	0	0	0	0	0	0	0	0	0	0	0	FBgn0011976	0	0	0	0	0	0	0
FBgn0011977	0	0	0	0	0	0	0	0	0	0	0	0	0	0	0	0	0	0	FBgn0011977	0	0	0	0	0	0	0	0	0	0	0	0	0	0	0	0	0	0	FBgn0011977	0	0	0	0	0	0	0
FBgn0011980	0	0	0	0	0	0	0	0	0	0	0	0	0	0	0	0	0	0	FBgn0011980	0	0	0	0	0	0	0	0	0	0	0	0	0	0	0	0	0	0	FBgn0011980	0	0	0	0	0	0	0
FBgn0011981	0	0	0	0	0	0	0	0	0	0	0	0	0	0	0	0	0	0	FBgn0011981	0	0	0	0	0	0	0	0	0	0	0	0	0	0	0	0	0	0	FBgn0011981	0	0	0	0	0	0	0
FBgn0011982	0	0	0	0	0	0	0	0	0	0	0	0	0	0	0	0	0	0	FBgn0011982	0	0	0	0	0	0	0	0	0	0	0	0	0	0	0	0	0	0	FBgn0011982	0	0	0	0	0	0	0
FBgn0011983	0	0	0	0	0	0	0	0	0	0	0	0	0	0	0	0	0	0	FBgn0011983	0	0	0	0	0	0	0	0	0	0	0	0	0	0	0	0	0	0	FBgn0011983	0	0	0	0	0	0	0
FBgn0011984	0	0	0	0	0	0	0	0	0	0	0	0	0	0	0	0	0	0	FBgn0011984	0	0	0	0	0	0	0	0	0	0	0	0	0	0	0	0	0	0	FBgn0011984	0	0	0	0	0	0	0
FBgn0011985	1	2	0	0	0	0	0	0	0	0	0	1	0	0	0	0	1	0	FBgn0011985	2	3	0	0	0	0	0	0	0	0	0	0	0	0	0	0	1	0	FBgn0011985	0.34	2	0	0	0	0	0
FBgn0011986	0	0	0	0	0	0	0	0	0	0	0	0	0	0	0	0	0	0	FBgn0011986	0	0	0	0	0	0	0	0	0	0	0	0	0	0	0	0	0	0	FBgn0011986	0	0	0	0	0	0	0
FBgn0011987	3	5	2	3	0	1	1	2	0	0	8	1	6	21	1	5	7	7	FBgn0011987	5	7	3	2	0	1	1	2	0	0	5	0	6	19	1	7	9	8	FBgn0011987	4.25	5	1	1	2	9	8
FBgn0011993	0	0	0	0	0	0	0	0	0	0	0	0	0	0	0	0	0	0	FBgn0011993	0	0	0	0	0	0	0	0	0	0	0	0	0	0	0	0	0	0	FBgn0011993	0	0	0	0	0	0	0
FBgn0011994	0	0	0	0	0	0	0	0	0	0	0	0	0	0	0	0	0	0	FBgn0011994	0	0	0	0	0	0	0	0	0	0	0	0	0	0	0	0	0	0	FBgn0011994	0	0	0	0	0	0	0
FBgn0011998	0	0	0	0	0	0	0	0	0	0	0	0	0	0	0	0	0	0	FBgn0011998	0	0	0	0	0	0	0	0	0	0	0	0	0	0	0	0	0	0	FBgn0011998	0	0	0	0	0	0	0
FBgn0011999	0	0	0	0	0	0	0	0	0	0	0	0	0	0	0	0	0	0	FBgn0011999	0	0	0	0	0	0	0	0	0	0	0	0	0	0	0	0	0	0	FBgn0011999	0	0	0	0	0	0	0
FBgn0012000	0	0	0	0	0	0	0	0	0	0	0	0	0	0	0	0	0	0	FBgn0012000	0	0	0	0	0	0	0	0	0	0	0	0	0	0	0	0	0	0	FBgn0012000	0	0	0	0	0	0	0
FBgn0012001	0	0	0	0	0	0	0	0	0	0	0	0	0	0	0	0	0	0	FBgn0012001	0	0	0	0	0	0	0	0	0	0	0	0	0	0	0	0	0	0	FBgn0012001	0	0	0	0	0	0	0
FBgn0012002	0	0	0	0	0	0	0	0	0	0	0	0	0	0	0	0	0	0	FBgn0012002	0	0	0	0	0	0	0	0	0	0	0	0	0	0	0	0	0	0	FBgn0012002	0	0	0	0	0	0	0
FBgn0012003	0	0	0	0	0	0	1	0	0	0	0	0	0	0	0	0	0	0	FBgn0012003	0	0	0	0	0	0	1	0	0	0	0	0	0	0	0	0	0	0	FBgn0012003	0.03	0	0	0	0	0	0
FBgn0012004	0	0	0	0	0	0	0	0	0	0	0	0	0	0	0	0	0	0	FBgn0012004	0	0	0	0	0	0	0	0	0	0	0	0	0	0	0	0	0	0	FBgn0012004	0	0	0	0	0	0	0
FBgn0012009	0	0	0	0	0	0	0	0	0	0	0	0	0	0	0	0	0	0	FBgn0012009	0	0	0	0	0	0	0	0	0	0	0	0	0	0	0	0	0	0	FBgn0012009	0	0	0	0	0	0	0
FBgn0012010	0	0	0	0	0	0	0	0	0	0	0	0	0	0	0	0	0	0	FBgn0012010	0	0	0	0	0	0	0	0	0	0	0	0	0	0	0	0	0	0	FBgn0012010	0	0	0	0	0	0	0
FBgn0012011	0	0	0	0	0	0	0	0	0	0	0	0	0	0	0	0	0	0	FBgn0012011	0	0	0	0	0	0	0	0	0	0	0	0	0	0	0	0	0	0	FBgn0012011	0	0	0	0	0	0	0
FBgn0012016	0	0	0	0	0	0	1	0	0	0	0	0	0	0	0	0	0	0	FBgn0012016	0	0	0	0	0	0	1	0	0	0	0	0	0	0	0	0	0	0	FBgn0012016	0.03	0	0	0	0	0	0
FBgn0012017	0	0	0	0	0	0	0	0	0	0	0	0	0	0	0	0	0	0	FBgn0012017	0	0	0	0	0	0	0	0	0	0	0	0	0	0	0	0	0	0	FBgn0012017	0	0	0	0	0	0	0
FBgn0012018	0	0	0	0	0	0	0	0	0	0	0	0	0	0	0	0	0	2	FBgn0012018	0	0	0	0	0	0	0	0	0	0	0	0	0	0	0	0	0	2	FBgn0012018	0.13	0	0	0	0	0	1
FBgn0012024	0	0	0	0	0	0	0	0	0	0	0	0	0	0	0	0	0	0	FBgn0012024	0	0	0	0	0	0	0	0	0	0	0	0	0	0	0	0	0	0	FBgn0012024	0	0	0	0	0	0	0
FBgn0012025	0	0	0	0	0	0	0	0	0	0	0	0	0	0	0	0	0	0	FBgn0012025	0	0	0	0	0	0	0	0	0	0	0	0	0	0	0	0	0	0	FBgn0012025	0	0	0	0	0	0	0
FBgn0012026	0	0	0	0	0	0	0	0	0	0	0	0	0	0	0	0	0	0	FBgn0012026	0	0	0	0	0	0	0	0	0	0	0	0	0	0	0	0	0	0	FBgn0012026	0	0	0	0	0	0	0
FBgn0012027	0	0	0	0	0	0	0	0	0	0	0	0	2	0	0	0	0	0	FBgn0012027	0	0	0	0	0	0	0	0	0	0	0	0	2	0	0	0	0	0	FBgn0012027	0.1	0	0	0	0	1	0
FBgn0012028	0	0	0	0	0	0	0	0	0	0	0	0	0	0	0	1	0	0	FBgn0012028	0	0	0	0	0	0	0	0	0	0	0	0	0	0	0	1	0	0	FBgn0012028	0.08	0	0	0	0	0	0
FBgn0012034	551	969	688	1198	806	1464	7958	6402	3546	14017	13165	18373	1391	975	730	1689	2613	2586	FBgn0012034	856	1421	1136	902	735	1164	4935	6977	4383	7996	8971	7510	1290	884	816	2411	3271	2936	FBgn0012034	3255.24	1138	934	5432	8159	997	2873
FBgn0012036	5186	2785	2400	4057	4011	3691	30769	17886	19591	1929	1978	3376	6053	6565	7373	7480	4747	4640	FBgn0012036	8058	4084	3963	3055	3659	2933	19080	19493	24213	1100	1348	1380	5613	5953	8243	10679	5942	5268	FBgn0012036	7448.06	5368	3216	20929	1276	6603	7296
FBgn0012037	2038	1190	644	958	513	1273	31882	18353	13815	677	1602	1303	1351	1368	1039	2313	714	1012	FBgn0012037	3166	1745	1063	721	468	1012	19770	20002	17074	386	1092	533	1253	1240	1162	3302	894	1149	FBgn0012037	4224.06	1991	734	18949	670	1218	1782
FBgn0012042	3	0	0	1	2	10	53	24	0	84	26	52	3	0	0	4	1	1	FBgn0012042	5	0	0	1	2	8	33	26	0	48	18	21	3	0	0	6	1	1	FBgn0012042	9.55	2	4	20	29	1	3
FBgn0012051	2711	3413	3255	2760	1886	2455	8729	5534	3998	4534	3440	5446	2342	1037	1078	2482	6131	5996	FBgn0012051	4212	5005	5374	2078	1720	1951	5413	6031	4941	2586	2344	2226	2172	940	1205	3544	7674	6808	FBgn0012051	3679.25	4864	1916	5462	2385	1439	6009
FBgn0012058	1071	1210	1272	2539	2121	2367	4544	2531	2215	2567	2348	3523	2020	1376	1401	1247	2462	2401	FBgn0012058	1664	1775	2100	1912	1935	1881	2818	2758	2738	1464	1600	1440	1873	1248	1566	1780	3082	2726	FBgn0012058	2020.01	1846	1909	2771	1501	1562	2529
FBgn0012344	27	0	40	47	3	1971	4	1	0	2429	3272	5932	1	0	0	52	466	347	FBgn0012344	42	0	66	35	3	1566	2	1	0	1386	2230	2425	1	0	0	74	583	394	FBgn0012344	489.37	36	535	1	2014	0	350
FBgn0013263	135	162	201	151	171	122	465	203	127	23	23	33	668	739	424	87	236	260	FBgn0013263	210	238	332	114	156	97	288	221	157	13	16	13	619	670	474	124	295	295	FBgn0013263	240.73	260	122	222	14	588	238
FBgn0013269	2791	2111	995	14296	9840	15859	13489	6325	6185	18262	12033	20291	4568	5305	6221	4318	1378	2110	FBgn0013269	4336	3096	1643	10764	8976	12604	8365	6893	7644	10418	8200	8294	4236	4810	6955	6165	1725	2396	FBgn0013269	6528.92	3025	10781	7634	8971	5334	3429
FBgn0013272	3415	3835	3906	12041	9138	9925	1887	1121	1092	968	391	950	10875	7088	5054	2257	5936	6272	FBgn0013272	5306	5624	6449	9066	8336	7888	1170	1222	1350	552	266	388	10085	6427	5651	3222	7430	7121	FBgn0013272	4864.14	5793	8430	1247	402	7388	5924
FBgn0013275	0	0	0	2	10	4	0	0	0	2	2	4	6	0	0	0	2	1	FBgn0013275	0	0	0	2	9	3	0	0	0	1	1	2	6	0	0	0	3	1	FBgn0013275	1.51	0	5	0	1	2	1
FBgn0013276	3	10	2	1768	3905	1522	3	5	10	374	498	978	91	5	4	5	86	11	FBgn0013276	5	15	3	1331	3562	1210	2	5	12	213	339	400	84	5	4	7	108	12	FBgn0013276	406.58	8	2034	6	317	31	42
FBgn0013277	6	30	10	2427	3568	2289	37	0	0	164	166	115	136	8	12	0	18	2	FBgn0013277	9	44	17	1827	3255	1819	23	0	0	94	113	47	126	7	13	0	23	2	FBgn0013277	412.19	23	2300	8	85	49	8
FBgn0013278	21	18	11	4303	7687	3934	7	4	17	28698	24285	39125	765	284	217	22	323	96	FBgn0013278	33	26	18	3240	7012	3127	4	4	21	16371	16549	15992	709	258	243	31	404	109	FBgn0013278	3564	26	4460	10	16304	403	181
FBgn0013279	2	0	0	29	53	31	21	4	3	619	667	1457	284	12	10	15	47	17	FBgn0013279	3	0	0	22	48	25	13	4	4	353	455	596	263	11	11	21	59	19	FBgn0013279	105.95	1	32	7	468	95	33
FBgn0013300	0	0	0	0	0	5	0	0	0	0	0	0	1	0	0	0	0	0	FBgn0013300	0	0	0	0	0	4	0	0	0	0	0	0	1	0	0	0	0	0	FBgn0013300	0.27	0	1	0	0	0	0
FBgn0013301	0	0	0	1	0	1	0	0	0	0	0	0	2	0	0	0	0	0	FBgn0013301	0	0	0	1	0	1	0	0	0	0	0	0	2	0	0	0	0	0	FBgn0013301	0.19	0	1	0	0	1	0
FBgn0013303	1080	1130	975	1625	1145	1597	2389	1223	678	10550	5618	8872	1811	2803	3150	3502	2311	2764	FBgn0013303	1678	1657	1610	1224	1044	1269	1481	1333	838	6018	3828	3626	1679	2542	3522	5000	2893	3138	FBgn0013303	2465.64	1648	1179	1217	4491	2581	3677
FBgn0013305	4852	5641	5071	6400	4802	5408	15902	8515	6443	13192	11526	20152	6365	5481	4712	3926	5814	6190	FBgn0013305	7539	8273	8372	4819	4380	4298	9861	9280	7963	7525	7854	8237	5903	4970	5268	5605	7278	7028	FBgn0013305	6914.12	8061	4499	9035	7872	5380	6637
FBgn0013307	96	58	47	5	0	0	31	17	30	32	16	32	277	348	274	313	59	100	FBgn0013307	149	85	78	4	0	0	19	19	37	18	11	13	257	316	306	447	74	114	FBgn0013307	108.09	104	1	25	14	293	212
FBgn0013308	7	0	9	5	16	3	0	3	4	0	2	9	10	0	0	23	39	33	FBgn0013308	11	0	15	4	15	2	0	3	5	0	1	4	9	0	0	33	49	37	FBgn0013308	10.45	9	7	3	2	3	40
FBgn0013323	229	447	321	131	163	192	8	0	16	2905	1019	1251	0	7	0	72	62	81	FBgn0013323	356	656	530	99	149	153	5	0	20	1657	694	511	0	6	0	103	78	92	FBgn0013323	283.76	514	134	8	954	2	91
FBgn0013325	11601	5932	3868	6468	7188	7340	7956	3517	2772	10514	9466	16914	11031	14799	12118	12280	2373	3549	FBgn0013325	18025	8700	6386	4870	6557	5834	4934	3833	3426	5998	6451	6914	10230	13419	13549	17532	2970	4029	FBgn0013325	7980.87	11037	5754	4064	6454	12399	8177
FBgn0013334	1848	1689	2110	1353	1136	1427	2596	1378	1028	20490	14681	26261	2782	2389	2217	2508	13307	10223	FBgn0013334	2871	2477	3484	1019	1036	1134	1610	1502	1271	11689	10004	10734	2580	2166	2479	3581	16657	11607	FBgn0013334	4883.32	2944	1063	1461	10809	2408	10615
FBgn0013342	961	2576	2403	978	242	1143	7	2	0	16173	16877	33427	770	651	235	3472	17545	12639	FBgn0013342	1493	3778	3967	736	221	908	4	2	0	9226	11501	13663	714	590	263	4957	21962	14350	FBgn0013342	4907.57	3079	622	2	11463	522	13756
FBgn0013343	1672	2587	2543	1597	1893	1114	5430	3349	2503	4399	2431	4565	3784	2660	1793	943	11481	8760	FBgn0013343	2598	3794	4199	1202	1727	885	3367	3650	3094	2509	1657	1866	3509	2412	2005	1346	14371	9946	FBgn0013343	3563.16	3530	1271	3370	2011	2642	8554
FBgn0013347	1298	1313	1056	1673	1382	1952	1188	644	455	7256	4541	7324	2621	3427	2884	2546	878	1375	FBgn0013347	2017	1926	1744	1260	1261	1551	737	702	562	4139	3094	2994	2431	3108	3225	3635	1099	1561	FBgn0013347	2057.98	1896	1357	667	3409	2921	2098
FBgn0013348	96	9	35	1	0	0	1	1	0	4	0	3	28	49	27	49	34	29	FBgn0013348	149	13	58	1	0	0	1	1	0	2	0	1	26	44	30	70	43	33	FBgn0013348	26.23	73	0	1	1	33	49
FBgn0013432	653	731	631	1254	1103	1359	624	301	743	2047	1572	2520	635	916	699	467	277	345	FBgn0013432	1015	1072	1042	944	1006	1080	387	328	918	1168	1071	1030	589	831	782	667	347	392	FBgn0013432	814.85	1043	1010	544	1090	734	469
FBgn0013433	357	158	342	131	6	251	0	0	1	2327	1928	4074	153	104	2	428	2883	2552	FBgn0013433	555	232	565	99	5	199	0	0	1	1327	1314	1665	142	94	2	611	3609	2898	FBgn0013433	739.9	451	101	0	1435	79	2373
FBgn0013435	525	536	288	588	559	685	1154	586	536	1870	1710	2580	876	730	749	593	303	399	FBgn0013435	816	786	476	443	510	544	716	639	662	1067	1165	1055	812	662	837	847	379	453	FBgn0013435	714.91	693	499	672	1096	770	560
FBgn0013467	390	1309	1400	137	22	218	2	0	0	4082	2735	4907	366	219	151	1921	15029	11435	FBgn0013467	606	1920	2311	103	20	173	1	0	0	2329	1864	2006	339	199	169	2743	18812	12983	FBgn0013467	2587.65	1612	99	0	2066	236	11513
FBgn0013469	320	144	173	156	319	192	14	39	25	154	37	117	202	185	257	87	408	530	FBgn0013469	497	211	286	117	291	153	9	43	31	88	25	48	187	168	287	124	511	602	FBgn0013469	204.28	331	187	28	54	214	412
FBgn0013531	214	143	142	950	619	955	800	407	353	2762	2192	3735	307	581	251	356	225	304	FBgn0013531	332	210	234	715	565	759	496	444	436	1576	1494	1527	285	527	281	508	282	345	FBgn0013531	611.93	259	680	459	1532	364	378
FBgn0013548	109	43	113	1264	648	1076	1067	470	599	188	197	498	1117	927	1049	386	265	290	FBgn0013548	169	63	187	952	591	855	662	512	740	107	134	204	1036	841	1173	551	332	329	FBgn0013548	524.31	140	799	638	148	1017	404
FBgn0013563	281	135	345	1464	853	1442	2771	1989	1256	916	607	1060	745	268	701	170	292	345	FBgn0013563	437	198	570	1102	778	1146	1718	2168	1552	523	414	433	691	243	784	243	366	392	FBgn0013563	764.23	402	1009	1813	457	573	334
FBgn0013576	2547	1837	2741	3365	2936	2573	7665	4261	3211	4286	4527	8065	3782	3030	1669	1008	5776	4853	FBgn0013576	3957	2694	4526	2534	2678	2045	4753	4644	3969	2445	3085	3297	3507	2748	1866	1439	7230	5510	FBgn0013576	3495.88	3726	2419	4455	2942	2707	4726
FBgn0013672	0	0	0	0	0	0	0	0	0	0	0	0	0	0	0	0	0	0	FBgn0013672	0	0	0	0	0	0	0	0	0	0	0	0	0	0	0	0	0	0	FBgn0013672	0	0	0	0	0	0	0
FBgn0013673	0	0	0	0	0	0	0	0	0	0	0	0	0	0	0	0	0	0	FBgn0013673	0	0	0	0	0	0	0	0	0	0	0	0	0	0	0	0	0	0	FBgn0013673	0	0	0	0	0	0	0
FBgn0013674	0	0	0	0	0	0	0	0	0	0	0	0	0	0	0	0	0	0	FBgn0013674	0	0	0	0	0	0	0	0	0	0	0	0	0	0	0	0	0	0	FBgn0013674	0	0	0	0	0	0	0
FBgn0013675	0	0	0	0	0	0	0	0	0	0	0	0	0	0	0	0	0	0	FBgn0013675	0	0	0	0	0	0	0	0	0	0	0	0	0	0	0	0	0	0	FBgn0013675	0	0	0	0	0	0	0
FBgn0013676	0	0	0	0	0	0	0	0	0	0	0	0	0	0	0	0	0	0	FBgn0013676	0	0	0	0	0	0	0	0	0	0	0	0	0	0	0	0	0	0	FBgn0013676	0	0	0	0	0	0	0
FBgn0013678	0	0	0	0	0	0	0	0	0	0	0	0	0	0	0	0	0	0	FBgn0013678	0	0	0	0	0	0	0	0	0	0	0	0	0	0	0	0	0	0	FBgn0013678	0	0	0	0	0	0	0
FBgn0013679	0	0	0	0	0	0	0	0	0	0	0	0	0	0	0	0	0	0	FBgn0013679	0	0	0	0	0	0	0	0	0	0	0	0	0	0	0	0	0	0	FBgn0013679	0	0	0	0	0	0	0
FBgn0013680	0	0	0	0	0	0	0	0	0	0	0	0	0	0	0	0	0	0	FBgn0013680	0	0	0	0	0	0	0	0	0	0	0	0	0	0	0	0	0	0	FBgn0013680	0	0	0	0	0	0	0
FBgn0013681	0	0	0	0	0	0	0	0	0	0	0	0	0	0	0	0	0	0	FBgn0013681	0	0	0	0	0	0	0	0	0	0	0	0	0	0	0	0	0	0	FBgn0013681	0	0	0	0	0	0	0
FBgn0013683	0	0	0	0	0	0	0	0	0	0	0	0	0	0	0	0	0	0	FBgn0013683	0	0	0	0	0	0	0	0	0	0	0	0	0	0	0	0	0	0	FBgn0013683	0	0	0	0	0	0	0
FBgn0013684	0	0	0	0	0	0	0	0	0	0	0	0	0	0	0	0	0	0	FBgn0013684	0	0	0	0	0	0	0	0	0	0	0	0	0	0	0	0	0	0	FBgn0013684	0	0	0	0	0	0	0
FBgn0013685	0	0	0	0	0	0	0	0	0	0	0	0	0	0	0	0	0	0	FBgn0013685	0	0	0	0	0	0	0	0	0	0	0	0	0	0	0	0	0	0	FBgn0013685	0	0	0	0	0	0	0
FBgn0013686	0	0	0	0	0	0	0	0	0	0	0	0	0	0	0	0	0	0	FBgn0013686	0	0	0	0	0	0	0	0	0	0	0	0	0	0	0	0	0	0	FBgn0013686	0	0	0	0	0	0	0
FBgn0013688	0	0	0	0	0	0	0	0	0	0	0	0	0	0	0	0	0	0	FBgn0013688	0	0	0	0	0	0	0	0	0	0	0	0	0	0	0	0	0	0	FBgn0013688	0	0	0	0	0	0	0
FBgn0013689	0	0	0	0	0	0	0	0	0	0	0	0	0	0	0	0	0	0	FBgn0013689	0	0	0	0	0	0	0	0	0	0	0	0	0	0	0	0	0	0	FBgn0013689	0	0	0	0	0	0	0
FBgn0013690	0	0	0	0	0	0	0	0	0	0	0	0	0	0	0	0	0	0	FBgn0013690	0	0	0	0	0	0	0	0	0	0	0	0	0	0	0	0	0	0	FBgn0013690	0	0	0	0	0	0	0
FBgn0013691	0	0	0	0	0	0	0	0	0	0	0	0	0	0	0	0	0	0	FBgn0013691	0	0	0	0	0	0	0	0	0	0	0	0	0	0	0	0	0	0	FBgn0013691	0	0	0	0	0	0	0
FBgn0013692	0	0	0	0	0	0	0	0	0	0	0	0	0	0	0	0	0	0	FBgn0013692	0	0	0	0	0	0	0	0	0	0	0	0	0	0	0	0	0	0	FBgn0013692	0	0	0	0	0	0	0
FBgn0013693	0	0	0	0	0	0	0	0	0	0	0	0	0	0	0	0	0	0	FBgn0013693	0	0	0	0	0	0	0	0	0	0	0	0	0	0	0	0	0	0	FBgn0013693	0	0	0	0	0	0	0
FBgn0013694	0	0	0	0	0	0	0	0	0	0	0	0	0	0	0	0	0	0	FBgn0013694	0	0	0	0	0	0	0	0	0	0	0	0	0	0	0	0	0	0	FBgn0013694	0	0	0	0	0	0	0
FBgn0013695	0	0	0	0	0	0	0	0	0	0	0	0	0	0	0	0	0	0	FBgn0013695	0	0	0	0	0	0	0	0	0	0	0	0	0	0	0	0	0	0	FBgn0013695	0	0	0	0	0	0	0
FBgn0013696	0	0	0	0	0	0	0	0	0	0	0	0	0	0	0	0	0	0	FBgn0013696	0	0	0	0	0	0	0	0	0	0	0	0	0	0	0	0	0	0	FBgn0013696	0	0	0	0	0	0	0
FBgn0013697	0	0	0	0	0	0	0	0	0	0	0	0	0	0	0	0	0	0	FBgn0013697	0	0	0	0	0	0	0	0	0	0	0	0	0	0	0	0	0	0	FBgn0013697	0	0	0	0	0	0	0
FBgn0013698	0	0	0	0	0	0	0	0	0	0	0	0	0	0	0	0	0	0	FBgn0013698	0	0	0	0	0	0	0	0	0	0	0	0	0	0	0	0	0	0	FBgn0013698	0	0	0	0	0	0	0
FBgn0013699	0	0	0	0	0	0	0	0	0	0	0	0	0	0	0	0	0	0	FBgn0013699	0	0	0	0	0	0	0	0	0	0	0	0	0	0	0	0	0	0	FBgn0013699	0	0	0	0	0	0	0
FBgn0013700	0	0	0	0	0	0	0	0	0	0	0	0	0	0	0	0	0	0	FBgn0013700	0	0	0	0	0	0	0	0	0	0	0	0	0	0	0	0	0	0	FBgn0013700	0	0	0	0	0	0	0
FBgn0013701	0	0	0	0	0	0	0	0	0	0	0	0	0	0	0	0	0	0	FBgn0013701	0	0	0	0	0	0	0	0	0	0	0	0	0	0	0	0	0	0	FBgn0013701	0	0	0	0	0	0	0
FBgn0013702	0	0	0	0	0	0	0	0	0	0	0	0	0	0	0	0	0	0	FBgn0013702	0	0	0	0	0	0	0	0	0	0	0	0	0	0	0	0	0	0	FBgn0013702	0	0	0	0	0	0	0
FBgn0013703	0	0	0	0	0	0	0	0	0	0	0	0	0	0	0	0	0	0	FBgn0013703	0	0	0	0	0	0	0	0	0	0	0	0	0	0	0	0	0	0	FBgn0013703	0	0	0	0	0	0	0
FBgn0013704	0	0	0	0	0	0	0	0	0	0	0	0	0	0	0	0	0	0	FBgn0013704	0	0	0	0	0	0	0	0	0	0	0	0	0	0	0	0	0	0	FBgn0013704	0	0	0	0	0	0	0
FBgn0013705	0	0	0	0	0	0	0	0	0	0	0	0	0	0	0	0	0	0	FBgn0013705	0	0	0	0	0	0	0	0	0	0	0	0	0	0	0	0	0	0	FBgn0013705	0	0	0	0	0	0	0
FBgn0013706	0	0	0	0	0	0	0	0	0	0	0	0	0	0	0	0	0	0	FBgn0013706	0	0	0	0	0	0	0	0	0	0	0	0	0	0	0	0	0	0	FBgn0013706	0	0	0	0	0	0	0
FBgn0013707	0	0	0	0	0	0	0	0	0	0	0	0	0	0	0	0	0	0	FBgn0013707	0	0	0	0	0	0	0	0	0	0	0	0	0	0	0	0	0	0	FBgn0013707	0	0	0	0	0	0	0
FBgn0013708	0	0	0	0	0	0	0	0	0	0	0	0	0	0	0	0	0	0	FBgn0013708	0	0	0	0	0	0	0	0	0	0	0	0	0	0	0	0	0	0	FBgn0013708	0	0	0	0	0	0	0
FBgn0013709	0	0	0	0	0	0	0	0	0	0	0	0	0	0	0	0	0	0	FBgn0013709	0	0	0	0	0	0	0	0	0	0	0	0	0	0	0	0	0	0	FBgn0013709	0	0	0	0	0	0	0
FBgn0013710	0	0	0	0	0	0	0	0	0	0	0	0	0	0	0	0	0	0	FBgn0013710	0	0	0	0	0	0	0	0	0	0	0	0	0	0	0	0	0	0	FBgn0013710	0	0	0	0	0	0	0
FBgn0013717	167	421	316	2399	1617	2159	3131	2814	1827	7397	6607	11269	231	333	286	898	944	1140	FBgn0013717	259	617	522	1806	1475	1716	1942	3067	2258	4220	4502	4606	214	302	320	1282	1182	1294	FBgn0013717	1754.69	466	1666	2422	4443	279	1253
FBgn0013718	2198	3498	3894	1692	1533	1360	9334	6660	3897	1104	276	739	36908	41974	29637	1875	6487	7535	FBgn0013718	3415	5130	6429	1274	1398	1081	5788	7258	4816	630	188	302	34227	38061	33136	2677	8120	8555	FBgn0013718	9027.05	4991	1251	5954	373	35141	6451
FBgn0013720	18052	20569	17091	2319	1935	2483	2314	1554	1101	1306	895	1643	3806	2875	1614	3360	5129	5017	FBgn0013720	28048	30166	28218	1746	1765	1973	1435	1694	1361	745	610	672	3530	2607	1805	4797	6420	5696	FBgn0013720	6849.25	28811	1828	1497	676	2647	5638
FBgn0013725	178	212	151	48	3	0	23	0	0	758	663	822	27	9	24	387	1154	1028	FBgn0013725	277	311	249	36	3	0	14	0	0	432	452	336	25	8	27	553	1444	1167	FBgn0013725	296.35	279	13	5	407	20	1055
FBgn0013726	7209	10147	10862	17805	11485	16947	20290	13879	10331	21071	15120	25675	16106	21565	13041	4867	7200	8112	FBgn0013726	11201	14881	17934	13406	10477	13469	12582	15126	12768	12020	10303	10495	14936	19555	14581	6949	9012	9210	FBgn0013726	12716.9	14672	12451	13492	10939	16357	8390
FBgn0013732	124	225	277	1322	616	1207	1521	1374	842	2042	1113	1902	215	482	543	394	1382	1405	FBgn0013732	193	330	457	995	562	959	943	1497	1041	1165	758	777	199	437	607	563	1730	1595	FBgn0013732	822.77	327	839	1160	900	414	1296
FBgn0013733	9919	7537	14087	13159	15866	7803	9563	4465	4250	1199	2386	4621	40369	28340	22902	4521	20146	17235	FBgn0013733	15411	11053	23258	9908	14473	6202	5930	4866	5253	684	1626	1889	37437	25698	25606	6455	25217	19568	FBgn0013733	13363	16574	10194	5350	1400	29580	17080
FBgn0013746	914	683	629	3947	3426	3693	6977	4827	3577	11906	10058	15088	1544	3199	2470	1174	1003	1230	FBgn0013746	1420	1002	1039	2972	3125	2935	4326	5261	4421	6792	6854	6167	1432	2901	2762	1676	1255	1397	FBgn0013746	3207.55	1154	3011	4669	6604	2365	1443
FBgn0013749	3669	3303	2717	3351	2330	3590	2747	1377	1424	9659	5724	10137	7131	8731	8456	5261	2218	2833	FBgn0013749	5701	4844	4486	2523	2125	2853	1703	1501	1760	5510	3901	4143	6613	7917	9454	7511	2776	3217	FBgn0013749	4363.28	5010	2500	1655	4518	7995	4501
FBgn0013750	3000	5223	5035	4446	4043	3710	8079	5581	4076	2224	1246	1966	8408	8514	7354	955	3557	4030	FBgn0013750	4661	7660	8313	3348	3688	2949	5010	6082	5038	1269	849	804	7797	7720	8222	1363	4452	4576	FBgn0013750	4655.61	6878	3328	5377	974	7913	3464
FBgn0013751	146	224	583	31	31	66	41	18	12	47	47	149	101	147	1	130	553	622	FBgn0013751	227	329	963	23	28	52	25	20	15	27	32	61	94	133	1	186	692	706	FBgn0013751	200.76	506	34	20	40	76	528
FBgn0013753	1620	1849	1265	1706	1410	1892	1076	587	431	13784	7997	12510	2547	3689	2326	7664	5327	5660	FBgn0013753	2517	2712	2089	1285	1286	1504	667	640	533	7863	5450	5113	2362	3345	2601	10942	6668	6426	FBgn0013753	3555.63	2439	1358	613	6142	2769	8012
FBgn0013755	0	59	20	0	0	3	1	0	1	0	12	1	0	0	23	10	18	12	FBgn0013755	0	87	33	0	0	2	1	0	1	0	8	0	0	0	26	14	23	14	FBgn0013755	11.58	40	1	1	3	9	17
FBgn0013756	378	141	383	5071	4196	4176	5382	3627	2691	2734	3830	6241	710	483	446	341	954	1230	FBgn0013756	587	207	632	3818	3828	3319	3337	3953	3326	1560	2610	2551	658	438	499	487	1194	1397	FBgn0013756	1911.14	475	3655	3539	2240	532	1026
FBgn0013759	1217	926	1776	2210	1848	1913	5662	3288	2302	2977	5163	8095	1383	955	580	847	7496	6645	FBgn0013759	1891	1358	2932	1664	1686	1520	3511	3583	2845	1698	3518	3309	1283	866	648	1209	9383	7545	FBgn0013759	2802.79	2060	1623	3313	2842	932	6046
FBgn0013762	592	760	589	1502	1021	1449	3316	1995	1567	3270	2448	3668	1018	1187	888	1149	1075	1203	FBgn0013762	920	1115	972	1131	931	1152	2056	2174	1937	1865	1668	1499	944	1076	993	1640	1346	1366	FBgn0013762	1377	1002	1071	2056	1677	1004	1451
FBgn0013763	13289	12711	6439	4294	2742	4795	334620	196840	164764	3740	4985	7934	466400	666541	500218	48238	48483	60051	FBgn0013763	20647	18641	10631	3233	2501	3811	207500	214525	203636	2133	3397	3243	432524	604406	559276	68869	60688	68181	FBgn0013763	138214	16640	3182	208554	2924	532069	65913
FBgn0013764	1771	1438	993	2629	2444	2778	3627	1969	1898	8606	6346	10399	2137	3843	2563	3746	2707	2653	FBgn0013764	2752	2109	1639	1979	2229	2208	2249	2146	2346	4909	4324	4251	1982	3485	2866	5348	3388	3012	FBgn0013764	2956.83	2167	2139	2247	4495	2778	3916
FBgn0013765	1303	3550	3493	4550	2897	3682	6685	4378	3450	1529	1794	4112	11569	11654	5392	1154	5038	4504	FBgn0013765	2024	5206	5767	3426	2643	2926	4145	4771	4264	872	1223	1681	10729	10568	6029	1648	6306	5114	FBgn0013765	4407.86	4332	2998	4393	1259	9109	4356
FBgn0013767	47	23	46	16	18	486	0	0	0	14821	7315	11348	79	203	67	108	102	82	FBgn0013767	73	34	76	12	16	386	0	0	0	8455	4985	4638	73	184	75	154	128	93	FBgn0013767	1076.81	61	138	0	6026	111	125
FBgn0013770	17596	14034	12432	14173	12808	13960	29240	15749	10908	31865	24336	37681	42918	51622	44395	8812	6626	7536	FBgn0013770	27339	20582	20526	10671	11684	11095	18132	17164	13482	18177	16584	15402	39801	46810	49637	12581	8294	8556	FBgn0013770	20362	22816	11150	16259	16721	45416	9810
FBgn0013771	1083	2354	1778	22	0	22	0	0	8	0	19	6	66	19	6	49	91	51	FBgn0013771	1683	3452	2936	17	0	17	0	0	10	0	13	2	61	17	7	70	114	58	FBgn0013771	469.82	2690	11	3	5	28	81
FBgn0013772	31	5	5	0	0	0	1	0	0	0	0	0	298	16	59	34	29	40	FBgn0013772	48	7	8	0	0	0	1	0	0	0	0	0	276	15	66	49	36	45	FBgn0013772	30.64	21	0	0	0	119	43
FBgn0013773	106	87	80	5	0	22	1	3	3	0	0	0	6698	7963	5645	215	116	163	FBgn0013773	165	128	132	4	0	17	1	3	4	0	0	0	6212	7221	6311	307	145	185	FBgn0013773	1157.45	142	7	3	0	6581	212
FBgn0013799	1172	1648	1536	2799	2081	2023	4477	3365	2438	3623	3215	5838	1832	2303	1576	1390	6689	6127	FBgn0013799	1821	2417	2536	2107	1898	1608	2776	3667	3013	2067	2191	2386	1699	2088	1762	1985	8373	6956	FBgn0013799	2852.85	2258	1871	3152	2215	1850	5771
FBgn0013809	11	64	13	12	39	3	6	1	8	5	2	3	13	5	6	67	89	101	FBgn0013809	17	94	21	9	36	2	4	1	10	3	1	1	12	5	7	96	111	115	FBgn0013809	30.25	44	16	5	2	8	107
FBgn0013810	12	0	8	0	0	0	12	1	0	0	0	0	13	19	1	66	102	151	FBgn0013810	19	0	13	0	0	0	7	1	0	0	0	0	12	17	1	94	128	171	FBgn0013810	25.79	11	0	3	0	10	131
FBgn0013811	4	30	93	32	63	27	62	8	43	97	65	186	87	18	4	172	132	110	FBgn0013811	6	44	154	24	57	21	38	9	53	55	44	76	81	16	4	246	165	125	FBgn0013811	67.77	68	34	33	58	34	179
FBgn0013812	11	113	27	0	18	0	7	4	3	0	0	1	45	54	32	81	52	83	FBgn0013812	17	166	45	0	16	0	4	4	4	0	0	0	42	49	36	116	65	94	FBgn0013812	36.56	76	5	4	0	42	92
FBgn0013813	9	0	1	0	0	0	19	0	0	0	0	1	1	0	6	89	48	36	FBgn0013813	14	0	2	0	0	0	12	0	0	0	0	0	1	0	7	127	60	41	FBgn0013813	14.64	5	0	4	0	3	76
FBgn0013949	276	457	251	1975	1916	1711	107	128	65	373	197	496	1274	992	1311	940	324	431	FBgn0013949	429	670	414	1487	1748	1360	66	140	80	213	134	203	1181	900	1466	1342	406	489	FBgn0013949	707.1	504	1532	95	183	1182	746
FBgn0013953	51	96	102	0	7	30	3	37	18	0	0	0	1403	875	717	212	460	451	FBgn0013953	79	141	168	0	6	24	2	40	22	0	0	0	1301	793	802	303	576	512	FBgn0013953	264.99	129	10	21	0	965	464
FBgn0013954	5108	4241	2997	13006	11352	14892	10049	5001	3213	45625	36332	61214	3952	5786	5185	5740	1356	2309	FBgn0013954	7936	6220	4948	9793	10355	11836	6231	5450	3971	26027	24758	25021	3665	5247	5797	8195	1697	2622	FBgn0013954	9431.67	6368	10661	5217	25269	4903	4171
FBgn0013972	816	700	708	537	281	777	0	0	0	31687	24652	42374	368	367	59	4541	5580	4525	FBgn0013972	1268	1027	1169	404	256	618	0	0	0	18076	16799	17320	341	333	66	6483	6985	5138	FBgn0013972	4237.9	1155	426	0	17398	247	6202
FBgn0013973	255	124	329	113	31	75	129	168	138	2311	2414	3887	55	71	1	537	3225	2481	FBgn0013973	396	182	543	85	28	60	80	183	171	1318	1645	1589	51	64	1	767	4037	2817	FBgn0013973	778.72	374	58	145	1517	39	2540
FBgn0013981	13107	9641	7440	11832	9298	14737	5616	2648	1905	59547	53242	93754	17291	28373	22833	22748	6385	9130	FBgn0013981	20365	14139	12284	8909	8482	11712	3483	2886	2354	33969	36282	38322	16035	25728	25529	32477	7992	10366	FBgn0013981	17295.2	15596	9701	2908	36191	22431	16945
FBgn0013983	632	723	583	1041	1117	1095	4472	2876	1980	2094	1551	2311	2232	2360	1266	695	441	492	FBgn0013983	982	1060	963	784	1019	870	2773	3134	2447	1195	1057	945	2070	2140	1415	992	552	559	FBgn0013983	1386.49	1002	891	2785	1066	1875	701
FBgn0013984	1091	701	1095	1113	2297	669	1512	912	794	422	489	1244	654	595	129	435	3051	3285	FBgn0013984	1695	1028	1808	838	2095	532	938	994	981	241	333	508	606	540	144	621	3819	3730	FBgn0013984	1191.75	1510	1155	971	361	430	2723
FBgn0013987	3603	6031	4403	5698	3371	4405	11362	7680	5503	6395	5269	8341	8765	9769	7137	1405	3335	3270	FBgn0013987	5598	8845	7270	4290	3075	3501	7046	8370	6801	3648	3591	3409	8128	8858	7980	2006	4175	3713	FBgn0013987	5572.4	7238	3622	7406	3549	8322	3298
FBgn0013995	188	332	287	48	50	30	232	67	22	768	1063	1401	213	278	204	310	1741	1366	FBgn0013995	292	487	474	36	46	24	144	73	27	438	724	573	198	252	228	443	2179	1551	FBgn0013995	454.9	418	35	81	578	226	1391
FBgn0013997	21892	27787	31256	5762	4535	4720	12351	8188	5774	8620	11052	20851	7330	3352	3381	2625	14121	13099	FBgn0013997	34014	40751	51605	4338	4137	3751	7659	8924	7136	4917	7531	8523	6798	3040	3780	3748	17676	14872	FBgn0013997	12955.6	42123	4075	7906	6990	4539	12099
FBgn0014000	45	57	29	16	6	9	0	1	1	36	13	8	267	226	276	166	26	57	FBgn0014000	70	84	48	12	5	7	0	1	1	21	9	3	248	205	309	237	33	65	FBgn0014000	75.36	67	8	1	11	254	112
FBgn0014002	25594	14712	14653	36173	29209	32911	70978	36483	36971	29471	30774	53526	137168	154388	114050	21281	15009	16971	FBgn0014002	39766	21576	24193	27236	26645	26157	44014	39761	45693	16812	20971	21879	127205	139996	127515	30383	18787	19269	FBgn0014002	45436.5	28512	26679	43156	19887	131572	22813
FBgn0014006	541	474	757	1576	1150	1066	2466	1460	1137	366	475	681	640	691	291	411	641	815	FBgn0014006	841	695	1250	1187	1049	847	1529	1591	1405	209	324	278	594	627	325	587	802	925	FBgn0014006	836.94	929	1028	1508	270	515	771
FBgn0014007	1192	913	1869	4104	3384	3118	4580	3915	2554	3656	4298	8393	2200	2727	2522	499	3215	3162	FBgn0014007	1852	1339	3086	3090	3087	2478	2840	4267	3157	2086	2929	3431	2040	2473	2820	712	4024	3590	FBgn0014007	2738.89	2092	2885	3421	2815	2444	2775
FBgn0014009	3948	3134	2828	5219	4121	6033	11663	7983	5397	26043	15857	24028	10086	13544	10558	3844	9254	9305	FBgn0014009	6134	4596	4669	3930	3759	4795	7232	8700	6670	14856	10806	9821	9353	12281	11805	5488	11584	10565	FBgn0014009	8169.17	5133	4161	7534	11828	11146	9212
FBgn0014010	4190	6520	5765	9726	9062	8816	11639	7308	5694	11559	8181	14423	12164	12536	8563	2133	4918	5236	FBgn0014010	6510	9562	9518	7323	8266	7007	7217	7965	7037	6594	5575	5895	11280	11367	9574	3045	6156	5945	FBgn0014010	7546.57	8530	7532	7406	6021	10740	5049
FBgn0014011	2523	2718	4149	2762	4139	2140	7956	3289	2390	38	24	99	717	660	523	276	1102	1102	FBgn0014011	3920	3986	6850	2080	3776	1701	4934	3584	2954	22	16	40	665	598	585	394	1379	1251	FBgn0014011	2151.98	4919	2519	3824	26	616	1008
FBgn0014018	360	461	477	2086	1342	2242	32107	7505	9545	1431	1276	2382	1345	938	770	563	648	764	FBgn0014018	559	676	788	1571	1224	1782	19910	8179	11797	816	870	974	1247	851	861	804	811	867	FBgn0014018	3032.57	674	1526	13295	887	986	827
FBgn0014019	37	0	13	67	19	50	91	18	16	0	5	0	35	33	48	69	50	23	FBgn0014019	57	0	21	50	17	40	56	20	20	0	3	0	32	30	54	99	63	26	FBgn0014019	32.72	26	36	32	1	39	63
FBgn0014020	11343	18034	15705	20226	12792	17859	65285	37665	30209	15319	13962	23386	39685	42423	30592	4900	17009	17190	FBgn0014020	17624	26448	25930	15229	11669	14194	40484	41049	37336	8739	9514	9559	36803	38468	34204	6996	21291	19517	FBgn0014020	23058.5	23334	13697	39623	9271	36492	15935
FBgn0014022	511	495	319	711	510	814	739	454	337	2280	2080	2416	618	993	724	338	324	394	FBgn0014022	794	726	527	535	465	647	458	495	417	1301	1417	988	573	900	809	483	406	447	FBgn0014022	688.21	682	549	457	1235	761	445
FBgn0014023	1217	972	615	1784	1323	1789	1874	967	758	4213	3466	5275	1266	805	965	1925	449	601	FBgn0014023	1891	1425	1015	1343	1207	1422	1162	1054	937	2403	2362	2156	1174	730	1079	2748	562	682	FBgn0014023	1408.53	1444	1324	1051	2307	994	1331
FBgn0014024	343	305	346	2871	2201	2512	4685	2931	2700	2260	2151	3683	464	24	506	532	688	837	FBgn0014024	533	447	571	2162	2008	1996	2905	3194	3337	1289	1466	1505	430	22	566	760	861	950	FBgn0014024	1389.07	517	2055	3145	1420	339	857
FBgn0014026	34017	25558	13302	23874	22191	26178	29087	12918	10705	32438	33940	61790	50485	68673	49961	38886	11646	14648	FBgn0014026	52853	37482	21962	17976	20243	20805	18037	14079	13231	18504	23128	25256	46818	62271	55860	55518	14578	16631	FBgn0014026	29735.2	37432	19675	15116	22296	54983	28909
FBgn0014028	5871	6248	3759	5883	4760	6791	5473	3443	3645	19864	16038	24857	3469	3739	2860	5155	1560	2287	FBgn0014028	9122	9163	6206	4430	4342	5397	3394	3752	4505	11331	10929	10160	3217	3390	3198	7360	1953	2597	FBgn0014028	5802.58	8164	4723	3884	10807	3268	3970
FBgn0014029	9478	12447	9703	18359	12774	16834	27260	14371	13528	17793	17640	30387	8465	11352	7234	11773	8959	8813	FBgn0014029	14726	18254	16020	13823	11653	13379	16904	15662	16720	10150	12021	12421	7850	10294	8088	16808	11214	10006	FBgn0014029	13110.8	16333	12952	16429	11531	8744	12676
FBgn0014031	571	387	225	64	68	24	72	65	13	29	50	3	780	504	582	957	276	377	FBgn0014031	887	568	371	48	62	19	45	71	16	17	34	1	723	457	651	1366	345	428	FBgn0014031	339.43	609	43	44	17	610	713
FBgn0014032	142	51	85	671	474	601	908	513	432	6336	4164	6851	224	451	358	238	126	131	FBgn0014032	221	75	140	505	432	478	563	559	534	3614	2838	2800	208	409	400	340	158	149	FBgn0014032	801.25	145	472	552	3084	339	216
FBgn0014033	275	128	233	194	2	196	111121	55079	60420	0	48	270	32714	39784	35780	1420	10641	9890	FBgn0014033	427	188	385	146	2	156	68907	60028	74675	0	33	110	30338	36075	40004	2027	13320	11229	FBgn0014033	18780.5	333	101	67870	48	35472	8859
FBgn0014037	2481	2544	2785	1946	2179	2040	3513	2342	1680	850	279	965	10306	8882	7388	1973	3608	3990	FBgn0014037	3855	3731	4598	1465	1988	1621	2178	2552	2076	485	190	394	9557	8054	8260	2817	4516	4530	FBgn0014037	3492.77	4061	1691	2269	356	8624	3954
FBgn0014073	453	396	93	0	14	0	2	2	0	0	0	6	508	211	62	194	798	688	FBgn0014073	704	581	154	0	13	0	1	2	0	0	0	2	471	191	69	277	999	781	FBgn0014073	235.86	480	4	1	1	244	686
FBgn0014075	3288	2825	3644	15235	11697	11750	24697	22459	14917	2990	2921	7514	4074	3953	2835	531	1806	2366	FBgn0014075	5109	4143	6016	11471	10670	9339	15315	24477	18436	1706	1991	3071	3778	3584	3170	758	2261	2686	FBgn0014075	7110.04	5089	10493	19409	2256	3511	1902
FBgn0014076	0	0	0	2	1	1	0	0	0	0	0	2	3	0	0	0	0	2	FBgn0014076	0	0	0	2	1	1	0	0	0	0	0	1	3	0	0	0	0	2	FBgn0014076	0.5	0	1	0	0	1	1
FBgn0014092	1020	711	380	1629	1127	1727	897	460	620	2671	2446	3824	256	341	287	953	373	444	FBgn0014092	1585	1043	627	1227	1028	1373	556	501	766	1524	1667	1563	237	309	321	1361	467	504	FBgn0014092	925.48	1085	1209	608	1585	289	777
FBgn0014127	369	374	399	2700	2174	2518	961	652	418	1584	1090	2325	851	998	917	290	598	772	FBgn0014127	573	548	659	2033	1983	2001	596	711	517	904	743	950	789	905	1025	414	749	877	FBgn0014127	943.13	593	2006	608	866	906	680
FBgn0014133	1514	953	1154	3134	2236	2700	11434	8559	7332	1181	2579	5622	16959	17230	12323	2118	3841	4178	FBgn0014133	2352	1398	1905	2360	2040	2146	7090	9328	9062	674	1757	2298	15727	15624	13778	3024	4808	4744	FBgn0014133	5561.9	1885	2182	8493	1576	15043	4192
FBgn0014135	85	278	162	139	181	113	18	5	1	112	3	20	109	21	0	86	194	237	FBgn0014135	132	408	267	105	165	90	11	5	1	64	2	8	101	19	0	123	243	269	FBgn0014135	111.87	269	120	6	25	40	212
FBgn0014141	10841	6996	7571	847	769	1022	28912	14962	14729	214	210	169	2353	3073	2413	4675	2963	3667	FBgn0014141	16844	10260	12500	638	701	812	17929	16306	18204	122	143	69	2182	2787	2698	6675	3709	4163	FBgn0014141	6485.66	13201	717	17480	111	2556	4849
FBgn0014143	63	27	55	8	0	23	0	0	0	237	234	439	60	71	4	111	166	209	FBgn0014143	98	40	91	6	0	18	0	0	0	135	159	179	56	64	4	158	208	237	FBgn0014143	80.82	76	8	0	158	41	201
FBgn0014163	6693	7942	9353	11317	11881	11196	20177	15347	9800	10046	8205	17514	8116	7124	6647	3161	19644	18530	FBgn0014163	10399	11647	15442	8521	10838	8898	12512	16726	12112	5731	5591	7159	7527	6460	7432	4513	24589	21039	FBgn0014163	10952	12496	9419	13783	6160	7140	16714
FBgn0014179	222	443	435	867	1028	601	5	0	0	62	64	38	14	0	0	72	173	203	FBgn0014179	345	650	718	653	938	478	3	0	0	35	44	16	13	0	0	103	217	230	FBgn0014179	246.75	571	690	1	32	4	183
FBgn0014184	18848	25800	21881	28563	25268	27648	29619	13645	11289	44534	41924	73729	21159	21532	16663	28704	20627	21080	FBgn0014184	29285	37837	36127	21506	23050	21974	18367	14871	13952	25405	28569	30136	19622	19525	18630	40981	25819	23934	FBgn0014184	24977.2	34416	22177	15730	28037	19259	30245
FBgn0014189	3695	3113	2201	17322	13568	17937	30537	16199	13737	28363	28333	47167	2765	8677	9588	10661	5931	8136	FBgn0014189	5741	4565	3634	13043	12377	14256	18936	17654	16978	16180	19307	19279	2564	7868	10720	15221	7424	9237	FBgn0014189	11943.6	4647	13225	17856	18255	7051	10627
FBgn0014269	507	947	530	1578	1129	1406	1614	891	793	1823	1186	2384	1361	1844	1087	1464	1165	1352	FBgn0014269	788	1389	875	1188	1030	1117	1001	971	980	1040	808	974	1262	1672	1215	2090	1458	1535	FBgn0014269	1188.6	1017	1112	984	941	1383	1694
FBgn0014340	541	350	293	1092	1058	1073	1174	1033	709	2061	1530	2019	616	875	845	563	631	673	FBgn0014340	841	513	484	822	965	853	728	1126	876	1176	1043	825	571	793	945	804	790	764	FBgn0014340	828.81	613	880	910	1015	770	786
FBgn0014342	42	43	139	454	212	542	366	77	97	357	349	946	103	80	44	13	67	91	FBgn0014342	65	63	229	342	193	431	227	84	120	204	238	387	96	73	49	19	84	103	FBgn0014342	166.98	119	322	144	276	73	69
FBgn0014343	1295	886	1061	261	210	214	3	0	0	2356	2326	4015	719	445	116	379	3009	2401	FBgn0014343	2012	1299	1752	197	192	170	2	0	0	1344	1585	1641	667	404	130	541	3766	2726	FBgn0014343	1023.72	1688	186	1	1523	400	2344
FBgn0014366	818	1239	555	3032	2005	2881	2873	1927	1602	3756	3162	5528	695	682	560	1498	1014	1328	FBgn0014366	1271	1817	916	2283	1829	2290	1782	2100	1980	2143	2155	2260	645	618	626	2139	1269	1508	FBgn0014366	1646.08	1335	2134	1954	2186	630	1639
FBgn0014368	0	0	3	1	0	0	1	0	0	4	13	11	0	0	49	9	2	3	FBgn0014368	0	0	5	1	0	0	1	0	0	2	9	4	0	0	55	13	3	3	FBgn0014368	5.31	2	0	0	5	18	6
FBgn0014380	4876	6990	5297	1502	1749	1370	13918	6559	5075	232	429	668	14326	19993	12685	1650	2060	2202	FBgn0014380	7576	10251	8746	1131	1595	1089	8631	7148	6272	132	292	273	13285	18129	14183	2356	2579	2500	FBgn0014380	5898.27	8858	1272	7350	232	15199	2478
FBgn0014388	1791	2208	3212	1971	2866	1346	5377	2341	1850	172	106	179	7011	5617	4734	347	2700	2669	FBgn0014388	2783	3238	5303	1484	2614	1070	3334	2551	2286	98	72	73	6502	5093	5293	495	3380	3030	FBgn0014388	2705.63	3775	1723	2724	81	5629	2302
FBgn0014391	3466	4113	2328	940	971	1832	287	251	141	6949	4388	8401	4470	5493	3717	2675	452	777	FBgn0014391	5385	6032	3844	708	886	1456	178	274	174	3964	2990	3434	4145	4981	4156	3819	566	882	FBgn0014391	2659.64	5087	1017	209	3463	4427	1756
FBgn0014395	402	568	773	54	41	34	21	10	6	36	24	13	41	0	0	112	215	168	FBgn0014395	625	833	1276	41	37	27	13	11	7	21	16	5	38	0	0	160	269	191	FBgn0014395	198.35	911	35	10	14	13	207
FBgn0014396	24	65	22	26	0	0	3	22	0	163	52	84	385	17	7	133	133	161	FBgn0014396	37	95	36	20	0	0	2	24	0	93	35	34	357	15	8	190	166	183	FBgn0014396	72.03	56	7	9	54	127	180
FBgn0014411	1437	1337	1607	3826	2687	3427	11668	7513	5257	2438	2376	3318	2844	3602	2377	797	1481	1419	FBgn0014411	2233	1961	2653	2881	2451	2724	7235	8188	6497	1391	1619	1356	2637	3266	2658	1138	1854	1611	FBgn0014411	3019.62	2282	2685	7307	1455	2854	1534
FBgn0014417	2203	1104	1012	7878	5566	4737	553	385	269	369	990	1114	1970	1987	1204	475	491	461	FBgn0014417	3423	1619	1671	5932	5077	3765	343	420	332	210	675	455	1827	1802	1346	678	615	523	FBgn0014417	1706.29	2238	4925	365	447	1658	605
FBgn0014427	347	433	86	9425	8626	9103	14844	10528	7565	4799	3811	6681	120	110	223	186	55	60	FBgn0014427	539	635	142	7097	7869	7235	9205	11474	9350	2738	2597	2731	111	100	249	266	69	68	FBgn0014427	3470.72	439	7400	10010	2689	153	134
FBgn0014454	2	1	5	0	0	0	0	0	0	0	0	0	0	0	1	1	2	2	FBgn0014454	3	1	8	0	0	0	0	0	0	0	0	0	0	0	1	1	3	2	FBgn0014454	1.12	4	0	0	0	0	2
FBgn0014455	1339	779	419	3852	3390	4537	8231	4256	1789	7142	5988	9570	2905	2115	2640	2061	436	566	FBgn0014455	2080	1142	692	2900	3092	3606	5104	4638	2211	4074	4081	3912	2694	1918	2952	2942	546	643	FBgn0014455	2734.87	1305	3199	3984	4022	2521	1377
FBgn0014464	0	0	0	0	0	0	9	1	0	0	0	19	7	33	70	0	2	1	FBgn0014464	0	0	0	0	0	0	6	1	0	0	0	8	6	30	78	0	3	1	FBgn0014464	7.38	0	0	2	3	38	1
FBgn0014465	0	0	0	0	0	0	2	2	0	0	0	0	3	0	0	3	1	0	FBgn0014465	0	0	0	0	0	0	1	2	0	0	0	0	3	0	0	4	1	0	FBgn0014465	0.65	0	0	1	0	1	2
FBgn0014466	0	0	9	0	0	0	2	0	3	0	0	0	0	0	0	8	2	4	FBgn0014466	0	0	15	0	0	0	1	0	4	0	0	0	0	0	0	11	3	5	FBgn0014466	2.13	5	0	2	0	0	6
FBgn0014469	286	103	83	350	93	390	21134	12289	8628	0	45	33	368	115	201	240	102	220	FBgn0014469	444	151	137	264	85	310	13105	13393	10664	0	31	13	341	104	225	343	128	250	FBgn0014469	2221.52	244	220	12387	15	223	240
FBgn0014848	0	0	0	0	0	0	0	0	0	0	0	0	0	0	0	0	0	0	FBgn0014848	0	0	0	0	0	0	0	0	0	0	0	0	0	0	0	0	0	0	FBgn0014848	0	0	0	0	0	0	0
FBgn0014849	0	0	0	0	0	0	0	0	0	0	0	0	0	0	0	0	0	0	FBgn0014849	0	0	0	0	0	0	0	0	0	0	0	0	0	0	0	0	0	0	FBgn0014849	0	0	0	0	0	0	0
FBgn0014850	0	0	0	0	0	0	0	0	0	0	0	0	0	0	0	2	0	0	FBgn0014850	0	0	0	0	0	0	0	0	0	0	0	0	0	0	0	3	0	0	FBgn0014850	0.16	0	0	0	0	0	1
FBgn0014851	0	0	0	0	0	0	3	0	0	0	0	0	0	0	0	1	0	0	FBgn0014851	0	0	0	0	0	0	2	0	0	0	0	0	0	0	0	1	0	0	FBgn0014851	0.18	0	0	1	0	0	0
FBgn0014857	2593	1657	1265	2627	2598	3464	2456	1263	1090	8975	7594	12846	2043	3670	3108	4343	1598	2127	FBgn0014857	4029	2430	2089	1978	2370	2753	1523	1376	1347	5120	5175	5251	1895	3328	3475	6201	2000	2415	FBgn0014857	3041.87	2849	2367	1415	5182	2899	3539
FBgn0014859	12	12	55	43	31	49	18	12	17	146	98	283	20	84	0	52	81	114	FBgn0014859	19	18	91	32	28	39	11	13	21	83	67	116	19	76	0	74	101	129	FBgn0014859	52.08	43	33	15	89	32	101
FBgn0014861	133	365	264	5069	4367	4671	2426	1206	1322	428	296	513	599	201	467	890	496	905	FBgn0014861	207	535	436	3817	3984	3712	1504	1314	1634	244	202	210	555	182	522	1271	621	1028	FBgn0014861	1220.98	393	3838	1484	219	420	973
FBgn0014863	4275	2734	1566	9	43	1	73	18	30	4	38	112	1667	2132	1030	6529	3033	3468	FBgn0014863	6642	4010	2586	7	39	1	45	20	37	2	26	46	1546	1933	1152	9321	3797	3938	FBgn0014863	1952.57	4413	16	34	25	1544	5685
FBgn0014865	0	8	0	2	0	0	22	10	0	1	6	0	3	0	3	1	7	4	FBgn0014865	0	12	0	2	0	0	14	11	0	1	4	0	3	0	3	1	9	5	FBgn0014865	3.52	4	1	8	2	2	5
FBgn0014868	6579	6549	4466	20398	17313	18510	33458	19388	15542	30317	23706	37635	14614	17694	16455	9789	4572	5468	FBgn0014868	10222	9605	7374	15359	15793	14711	20748	21130	19209	17294	16154	15383	13553	16045	18398	13976	5723	6208	FBgn0014868	14271.3	9067	15288	20362	16277	15999	8636
FBgn0014869	18853	23115	16819	8372	7156	10214	2717	1439	1088	68891	42476	65604	2368	3737	2738	13508	8338	6916	FBgn0014869	29292	33900	27769	6304	6528	8118	1685	1568	1345	39299	28945	26815	2196	3389	3061	19285	10437	7852	FBgn0014869	14321.6	30320	6983	1533	31686	2882	12525
FBgn0014870	117	140	207	853	832	813	1041	648	504	661	925	1897	225	90	115	229	797	1002	FBgn0014870	182	205	342	642	759	646	646	706	623	377	630	775	209	82	129	327	998	1138	FBgn0014870	523.04	243	682	658	594	140	821
FBgn0014877	1860	1547	1150	1408	1172	1730	1473	711	563	2513	1713	2450	1816	1505	1794	1152	529	802	FBgn0014877	2890	2269	1899	1060	1069	1375	913	775	696	1434	1167	1001	1684	1365	2006	1645	662	911	FBgn0014877	1378.89	2353	1168	795	1201	1685	1073
FBgn0014879	1120	913	665	7048	4872	7363	6475	3105	2511	14644	9959	17388	1044	2190	2617	2279	1553	2190	FBgn0014879	1740	1339	1098	5307	4444	5852	4015	3384	3103	8354	6787	7107	968	1986	2926	3254	1944	2486	FBgn0014879	3671.9	1392	5201	3501	7416	1960	2561
FBgn0014903	0	0	0	0	0	0	0	0	0	0	1	0	2	0	0	1	1	1	FBgn0014903	0	0	0	0	0	0	0	0	0	0	1	0	2	0	0	1	1	1	FBgn0014903	0.35	0	0	0	0	1	1
FBgn0014906	1339	2116	1867	6907	4770	5685	5771	3451	2807	7089	6173	10109	4020	4532	3651	923	3103	3693	FBgn0014906	2080	3103	3083	5201	4351	4518	3579	3761	3469	4044	4207	4132	3728	4110	4082	1318	3884	4193	FBgn0014906	3713.46	2755	4690	3603	4128	3973	3132
FBgn0014930	855	1178	682	899	846	1081	1332	691	469	3549	2022	3099	8132	11598	8655	1598	815	836	FBgn0014930	1328	1728	1126	677	772	859	826	753	580	2025	1378	1267	7541	10517	9677	2281	1020	949	FBgn0014930	2516.86	1394	769	720	1557	9245	1417
FBgn0014931	43	232	138	127	245	234	1344	686	543	0	0	0	23	266	135	60	55	54	FBgn0014931	67	340	228	96	223	186	833	748	671	0	0	0	21	241	151	86	69	61	FBgn0014931	223.41	212	168	751	0	138	72
FBgn0014949	46	18	23	21	16	18	2	1	13	89	27	29	48	35	17	43	12	46	FBgn0014949	71	26	38	16	15	14	1	1	16	51	18	12	45	32	19	61	15	52	FBgn0014949	27.99	45	15	6	27	32	43
FBgn0015000	1058	1269	889	1904	1120	1549	6839	4194	3280	1527	1172	2138	1161	1042	670	1071	965	1124	FBgn0015000	1644	1861	1468	1434	1022	1231	4241	4571	4054	871	799	874	1077	945	749	1529	1208	1276	FBgn0015000	1714	1658	1229	4289	848	924	1338
FBgn0015001	59	131	40	17	24	4	5	0	0	0	262	173	20	36	40	89	40	60	FBgn0015001	92	192	66	13	22	3	3	0	0	0	179	71	19	33	45	127	50	68	FBgn0015001	54.51	117	13	1	83	32	82
FBgn0015008	6	0	0	0	0	0	6	0	0	0	0	0	0	0	0	1	2	3	FBgn0015008	9	0	0	0	0	0	4	0	0	0	0	0	0	0	0	1	3	3	FBgn0015008	1.13	3	0	1	0	0	2
FBgn0015010	130	56	14	0	0	0	1	0	0	114	58	9	86	45	15	308	28	56	FBgn0015010	202	82	23	0	0	0	1	0	0	65	40	4	80	41	17	440	35	64	FBgn0015010	60.65	102	0	0	36	46	180
FBgn0015011	182	517	68	537	514	585	88	18	21	0	87	67	277	163	16	482	180	204	FBgn0015011	283	758	112	404	469	465	55	20	26	0	59	27	257	148	18	688	225	232	FBgn0015011	235.88	384	446	34	29	141	382
FBgn0015019	3287	2861	2384	16694	11466	17585	25197	12740	12600	27334	24534	39321	2194	1280	1709	3946	1792	2292	FBgn0015019	5107	4196	3936	12570	10459	13976	15625	13885	15573	15593	16719	16072	2035	1161	1911	5634	2243	2602	FBgn0015019	8849.73	4413	12335	15028	16128	1702	3493
FBgn0015024	3326	4812	5809	7254	4709	6092	11241	6785	4940	11362	8893	15953	6495	6039	4216	1892	10085	9251	FBgn0015024	5168	7057	9591	5462	4296	4842	6971	7395	6105	6481	6060	6521	6023	5476	4714	2701	12624	10503	FBgn0015024	6554.97	7272	4867	6824	6354	5404	8609
FBgn0015025	211	254	198	414	402	426	344	202	136	1058	765	1321	347	474	429	126	223	228	FBgn0015025	328	373	327	312	367	339	213	220	168	604	521	540	322	430	480	180	279	259	FBgn0015025	347.76	343	339	200	555	411	239
FBgn0015031	2734	2898	2051	1090	1046	1841	477	390	205	5716	4016	7349	4310	6201	4433	2203	609	996	FBgn0015031	4248	4250	3386	821	954	1463	296	425	253	3261	2737	3004	3997	5623	4956	3145	762	1131	FBgn0015031	2484.03	3961	1079	325	3001	4859	1679
FBgn0015032	217	333	240	0	0	0	1	0	0	1	0	4	41	114	124	1012	399	225	FBgn0015032	337	488	396	0	0	0	1	0	0	1	0	2	38	103	139	1445	499	255	FBgn0015032	205.8	407	0	0	1	93	733
FBgn0015033	1	0	3	0	0	0	344	162	110	12	546	214	323	600	333	19	11	17	FBgn0015033	2	0	5	0	0	0	213	177	136	7	372	87	300	544	372	27	14	19	FBgn0015033	126.38	2	0	175	155	405	20
FBgn0015034	11	9	16	45	25	34	11	4	5	0	1	0	29	0	1	162	51	68	FBgn0015034	17	13	26	34	23	27	7	4	6	0	1	0	27	0	1	231	64	77	FBgn0015034	31.04	19	28	6	0	9	124
FBgn0015035	0	0	0	5	0	0	31	5	3	157	1	0	42	2	0	5	4	2	FBgn0015035	0	0	0	4	0	0	19	5	4	90	1	0	39	2	0	7	5	2	FBgn0015035	9.86	0	1	9	30	14	5
FBgn0015036	5	67	81	304	375	188	11	7	223	224	294	259	4	5	11	74	137	102	FBgn0015036	8	98	134	229	342	149	7	8	276	128	200	106	4	5	12	106	171	116	FBgn0015036	116.54	80	240	97	145	7	131
FBgn0015037	25	66	28	0	0	0	63	34	15	0	85	38	110	151	106	66	159	158	FBgn0015037	39	97	46	0	0	0	39	37	19	0	58	16	102	137	119	94	199	179	FBgn0015037	65.56	61	0	32	25	119	157
FBgn0015038	12	24	24	4	5	9	0	2	0	27	27	60	0	0	0	77	184	181	FBgn0015038	19	35	40	3	5	7	0	2	0	15	18	25	0	0	0	110	230	206	FBgn0015038	39.69	31	5	1	19	0	182
FBgn0015039	490	274	178	32	0	0	214	487	236	28	504	350	117	282	126	545	287	306	FBgn0015039	761	402	294	24	0	0	133	531	292	16	343	143	109	256	141	778	359	347	FBgn0015039	273.81	486	8	319	167	169	495
FBgn0015040	94	106	90	22	51	46	0	1	237	772	931	1127	1	0	0	1802	871	1058	FBgn0015040	146	155	149	17	47	37	0	1	293	440	634	461	1	0	0	2573	1090	1201	FBgn0015040	402.46	150	34	98	512	0	1621
FBgn0015075	397	186	330	4010	2362	3728	5577	3528	2541	5917	5938	9495	516	765	545	545	339	547	FBgn0015075	617	273	545	3019	2155	2963	3458	3845	3140	3375	4046	3881	479	694	609	778	424	621	FBgn0015075	1940.17	478	2712	3481	3767	594	608
FBgn0015218	8518	9195	8160	12582	9439	12676	22311	12152	10069	28460	21087	37931	12980	12687	10514	3414	6535	6276	FBgn0015218	13235	13485	13473	9474	8610	10074	13835	13244	12445	16235	14370	15504	12037	11504	11755	4874	8180	7126	FBgn0015218	11636.7	13398	9386	13175	15370	11765	6727
FBgn0015221	14848	11282	11294	22516	22057	20426	22800	12098	9223	29132	23936	47375	63726	103629	83402	5126	11971	11216	FBgn0015221	23070	16546	18647	16953	20121	16234	14138	13185	11399	16618	16311	19364	59097	93969	93249	7318	14984	12734	FBgn0015221	26885.5	19421	17769	12907	17431	82105	11679
FBgn0015222	18931	18873	17385	55752	44340	46464	33717	18974	14895	77203	63881	103461	111306	148350	119109	22312	21533	20818	FBgn0015222	29414	27678	28704	41978	40448	36928	20908	20679	18409	44041	43531	42289	103222	134521	133172	31855	26954	23636	FBgn0015222	47131.4	28599	39785	19999	43287	123638	27482
FBgn0015229	2778	4720	5279	2369	2099	1666	2257	1461	1288	2371	1864	3692	6104	4706	3073	1023	8958	9089	FBgn0015229	4316	6922	8716	1784	1915	1324	1400	1592	1592	1353	1270	1509	5661	4267	3436	1461	11213	10320	FBgn0015229	3891.63	6651	1674	1528	1377	4455	7665
FBgn0015230	0	0	0	6	0	21	2	0	0	25	0	10	0	0	0	1	19	25	FBgn0015230	0	0	0	5	0	17	1	0	0	14	0	4	0	0	0	1	24	28	FBgn0015230	5.24	0	7	0	6	0	18
FBgn0015239	1551	1322	1127	2346	1560	1648	3059	2296	1655	3018	2075	2359	2705	2113	1584	854	1599	1431	FBgn0015239	2410	1939	1861	1766	1423	1310	1897	2502	2045	1722	1414	964	2509	1916	1771	1219	2002	1625	FBgn0015239	1794.12	2070	1500	2148	1367	2065	1615
FBgn0015240	701	915	544	1038	1012	761	2519	1867	1336	576	431	599	606	246	713	659	586	528	FBgn0015240	1089	1342	898	782	923	605	1562	2035	1651	329	294	245	562	223	797	941	734	599	FBgn0015240	867.22	1110	770	1749	289	527	758
FBgn0015245	13018	10338	8291	26986	18402	26406	44935	30346	22499	63657	41492	65538	18586	12266	12231	17490	5543	6545	FBgn0015245	20226	15161	13689	20319	16787	20987	27864	33072	27807	36313	28275	26788	17236	11123	13675	24971	6938	7431	FBgn0015245	20481.3	16359	19364	29581	30459	14011	13113
FBgn0015247	1614	1948	1577	1998	2124	2140	2783	1566	1105	3323	2036	3300	3353	3162	2895	3795	2790	2600	FBgn0015247	2508	2857	2604	1504	1938	1701	1726	1707	1366	1896	1387	1349	3109	2867	3237	5418	3492	2952	FBgn0015247	2423.17	2656	1714	1600	1544	3071	3954
FBgn0015268	2016	2519	1219	16576	13238	17147	1943	867	7064	35749	25939	41296	309	117	190	4657	2291	2928	FBgn0015268	3132	3694	2013	12481	12076	13628	1205	945	8731	20393	17676	16880	287	106	212	6649	2868	3324	FBgn0015268	7016.61	2946	12728	3627	18316	202	4280
FBgn0015269	711	261	1031	1447	1190	987	1074	928	537	718	1509	2305	281	391	464	216	1968	1670	FBgn0015269	1105	383	1702	1090	1086	784	666	1011	664	410	1028	942	261	355	519	308	2463	1896	FBgn0015269	926.23	1063	987	780	793	378	1556
FBgn0015270	8	49	27	542	500	599	388	187	166	354	187	244	49	17	2	133	71	123	FBgn0015270	12	72	45	408	456	476	241	204	205	202	127	100	45	15	2	190	89	140	FBgn0015270	168.3	43	447	217	143	21	140
FBgn0015271	91	115	91	803	995	777	535	303	368	967	614	1681	121	34	182	232	104	103	FBgn0015271	141	169	150	605	908	618	332	330	455	552	418	687	112	31	203	331	130	117	FBgn0015271	349.38	153	710	372	552	115	193
FBgn0015277	653	1087	623	1622	1304	1474	2562	1832	1321	2649	2253	3605	1913	1844	1628	1710	1319	1319	FBgn0015277	1015	1594	1029	1221	1190	1171	1589	1997	1633	1511	1535	1474	1774	1672	1820	2441	1651	1498	FBgn0015277	1545.22	1213	1194	1740	1507	1755	1863
FBgn0015278	1422	1540	1338	2566	1882	2195	5517	3576	2699	809	720	1046	3480	2898	2617	488	1758	1558	FBgn0015278	2209	2259	2209	1932	1717	1745	3421	3897	3336	461	491	428	3227	2628	2926	697	2201	1769	FBgn0015278	2086.19	2226	1798	3551	460	2927	1556
FBgn0015279	3503	4415	4322	3333	2492	2871	8971	6952	4324	1729	2279	4212	21576	20743	17094	2417	6263	5300	FBgn0015279	5443	6475	7136	2510	2273	2282	5563	7577	5344	986	1553	1722	20009	18809	19112	3451	7840	6018	FBgn0015279	6894.5	6351	2355	6161	1420	19310	5770
FBgn0015282	2771	3015	2106	11545	9937	12320	18865	13643	10946	43111	31828	49119	6564	7397	5384	5063	3285	3502	FBgn0015282	4305	4422	3477	8693	9065	9792	11698	14869	13528	24593	21689	20077	6087	6707	6020	7228	4112	3976	FBgn0015282	10018.8	4068	9183	13365	22120	6271	5105
FBgn0015283	2935	3380	1959	9389	6973	10622	14172	11582	7597	39881	25956	39592	5578	6380	5722	3670	2640	2894	FBgn0015283	4560	4957	3234	7069	6361	8442	8788	12623	9389	22750	17688	16183	5173	5785	6398	5240	3305	3286	FBgn0015283	8401.7	4250	7291	10267	18874	5785	3944
FBgn0015286	2004	2034	2156	2970	2687	2892	9562	5872	4599	2174	1968	4067	2415	2131	1866	1384	2537	2572	FBgn0015286	3114	2983	3560	2236	2451	2298	5929	6400	5684	1240	1341	1662	2240	1932	2086	1976	3176	2920	FBgn0015286	2957.16	3219	2328	6004	1414	2086	2691
FBgn0015288	8042	10981	5430	10519	9778	14989	14195	6916	6456	15032	13593	24126	28153	36551	25836	8995	6338	6462	FBgn0015288	12495	16104	8965	7920	8920	11913	8802	7537	7979	8575	9263	9861	26108	33144	28886	12842	7933	7337	FBgn0015288	13032.6	12521	9584	8106	9233	29379	9371
FBgn0015295	579	1205	1052	2307	1324	2321	4813	2862	2390	109	100	113	1363	1723	1225	610	568	554	FBgn0015295	900	1767	1737	1737	1208	1845	2985	3119	2954	62	68	46	1264	1562	1370	871	711	629	FBgn0015295	1379.68	1468	1597	3019	59	1399	737
FBgn0015296	1640	2157	1769	4239	3364	4225	9533	5634	4154	5366	4476	6053	2173	2565	1437	1170	1484	1571	FBgn0015296	2548	3163	2921	3192	3069	3358	5911	6140	5134	3061	3050	2474	2015	2326	1607	1670	1858	1784	FBgn0015296	3071.16	2877	3206	5728	2862	1983	1771
FBgn0015298	814	465	347	377	382	572	315	168	163	756	637	1189	2089	2524	1886	872	248	312	FBgn0015298	1265	682	573	284	348	455	195	183	201	431	434	486	1937	2289	2109	1245	310	354	FBgn0015298	765.67	840	362	193	450	2112	636
FBgn0015299	373	227	119	1658	1286	2123	935	599	258	8225	4785	7464	333	372	400	601	84	233	FBgn0015299	580	333	196	1248	1173	1687	580	653	319	4692	3261	3051	309	337	447	858	105	265	FBgn0015299	1116.33	370	1369	517	3668	364	409
FBgn0015300	0	0	0	0	0	0	0	0	0	15	0	0	0	0	0	2	0	0	FBgn0015300	0	0	0	0	0	0	0	0	0	9	0	0	0	0	0	3	0	0	FBgn0015300	0.63	0	0	0	3	0	1
FBgn0015316	1498	1434	676	52	51	14	5	24	2	350	92	234	68	652	156	1387	684	475	FBgn0015316	2327	2103	1116	39	47	11	3	26	2	200	63	96	63	591	174	1980	856	539	FBgn0015316	568.75	1849	32	10	120	276	1125
FBgn0015320	403	402	418	1667	1589	1757	2385	1481	1090	4489	2878	4648	624	1473	1686	756	865	896	FBgn0015320	626	590	690	1255	1450	1396	1479	1614	1347	2561	1961	1900	579	1336	1885	1079	1083	1017	FBgn0015320	1324.87	635	1367	1480	2141	1267	1060
FBgn0015321	1214	1816	1203	3295	2073	3202	3966	2397	1835	5686	3180	5168	2970	3726	3262	1893	1557	1440	FBgn0015321	1886	2663	1986	2481	1891	2545	2459	2612	2268	3244	2167	2112	2754	3379	3647	2703	1949	1635	FBgn0015321	2465.65	2178	2306	2446	2508	3260	2096
FBgn0015323	244	550	600	73	5	19	0	0	0	802	1078	1776	127	417	86	622	4104	3971	FBgn0015323	379	807	991	55	5	15	0	0	0	458	735	726	118	378	96	888	5137	4509	FBgn0015323	849.71	726	25	0	640	197	3511
FBgn0015324	12236	19687	19852	14447	10914	13245	40963	25457	17516	17056	14786	27559	21271	23704	19627	4788	18207	17679	FBgn0015324	19011	28872	32777	10878	9956	10527	25401	27744	21649	9730	10076	11265	19726	21494	21944	6836	22790	20072	FBgn0015324	18374.9	26887	10454	24931	10357	21055	16566
FBgn0015331	864	1835	1425	2581	1708	2490	6069	5273	3515	2371	2030	3249	6364	4793	4438	1290	1836	1688	FBgn0015331	1342	2691	2353	1943	1558	1979	3763	5747	4344	1353	1383	1328	5902	4346	4962	1842	2298	1917	FBgn0015331	2836.19	2129	1827	4618	1355	5070	2019
FBgn0015336	0	4	5	18	0	0	0	9	4	0	0	3	1	0	3	35	6	13	FBgn0015336	0	6	8	14	0	0	0	10	5	0	0	1	1	0	3	50	8	15	FBgn0015336	6.68	5	5	5	0	1	24
FBgn0015338	4350	2863	3208	2956	2614	2880	1844	917	958	4074	2589	4900	2245	2577	2478	2279	1033	1163	FBgn0015338	6759	4199	5297	2226	2385	2289	1143	999	1184	2324	1764	2003	2082	2337	2771	3254	1293	1320	FBgn0015338	2534.87	5418	2300	1109	2030	2397	1956
FBgn0015351	42	142	52	381	376	391	538	294	174	1773	686	946	123	287	155	129	117	101	FBgn0015351	65	208	86	287	343	311	334	320	215	1011	467	387	114	260	173	184	146	115	FBgn0015351	279.31	120	314	290	622	182	148
FBgn0015359	472	610	537	2531	2259	2899	1956	983	1047	2243	1477	2439	1005	1124	892	383	322	305	FBgn0015359	733	895	887	1906	2061	2304	1213	1071	1294	1280	1006	997	932	1019	997	547	403	346	FBgn0015359	1105.05	838	2090	1193	1094	983	432
FBgn0015360	1083	1462	1850	4400	3631	4017	3872	2966	2615	1576	1049	2614	1261	2317	722	1144	1674	1449	FBgn0015360	1683	2144	3054	3313	3312	3193	2401	3232	3232	899	715	1068	1169	2101	807	1633	2095	1645	FBgn0015360	2094.35	2294	3273	2955	894	1359	1791
FBgn0015371	1865	1517	2167	1724	1361	1400	719	532	526	2929	2563	5108	639	426	296	3131	17945	15018	FBgn0015371	2898	2225	3578	1298	1242	1113	446	580	650	1671	1747	2088	593	386	331	4470	22462	17051	FBgn0015371	3601.5	2900	1218	559	1835	437	14661
FBgn0015372	528	839	550	11966	8969	9606	7465	1930	1862	1955	2213	4734	2475	3281	2414	1020	1141	1098	FBgn0015372	820	1230	908	9010	8182	7635	4629	2103	2301	1115	1508	1935	2295	2975	2699	1456	1428	1247	FBgn0015372	2970.97	986	8276	3011	1519	2656	1377
FBgn0015376	170	20	57	893	716	1109	921	458	409	450	401	834	352	608	276	34	69	94	FBgn0015376	264	29	94	672	653	881	571	499	505	257	273	341	326	551	309	49	86	107	FBgn0015376	359.39	129	735	525	290	395	81
FBgn0015379	761	710	442	1795	1852	2346	738	389	664	8034	4238	6107	347	462	404	1173	521	709	FBgn0015379	1182	1041	730	1352	1689	1865	458	424	821	4583	2888	2496	322	419	452	1675	652	805	FBgn0015379	1325.14	984	1635	568	3322	398	1044
FBgn0015380	4500	4325	5513	6395	3244	4909	870	719	503	3669	2919	6848	337	312	230	1639	7005	6211	FBgn0015380	6992	6343	9102	4815	2959	3902	539	784	622	2093	1989	2799	313	283	257	2340	8768	7052	FBgn0015380	3441.75	7479	3892	648	2294	284	6053
FBgn0015381	25	33	44	11	0	13	1	0	0	499	237	603	34	0	2	60	288	325	FBgn0015381	39	48	73	8	0	10	1	0	0	285	162	246	32	0	2	86	360	369	FBgn0015381	95.59	53	6	0	231	11	272
FBgn0015391	107	301	265	2014	1397	1420	1895	912	903	564	1555	1650	452	254	182	180	307	434	FBgn0015391	166	441	438	1516	1274	1129	1175	994	1116	322	1060	674	419	230	203	257	384	493	FBgn0015391	682.92	348	1306	1095	685	284	378
FBgn0015393	1292	655	476	2647	2219	3167	710	309	234	6017	4546	8292	2837	1320	1654	1753	244	573	FBgn0015393	2007	961	786	1993	2024	2517	440	337	289	3432	3098	3389	2631	1197	1849	2503	305	651	FBgn0015393	1689.44	1251	2178	355	3306	1892	1153
FBgn0015396	123	74	186	2133	1000	2005	1723	662	592	854	1722	2702	221	148	116	129	570	682	FBgn0015396	191	109	307	1606	912	1594	1068	721	732	487	1173	1104	205	134	130	184	713	774	FBgn0015396	674.78	202	1371	840	921	156	557
FBgn0015399	206	140	241	1465	1344	1010	4076	1673	1348	1346	1191	1987	195	22	159	528	2459	2168	FBgn0015399	320	205	398	1103	1226	803	2528	1823	1666	768	812	812	181	20	178	754	3078	2462	FBgn0015399	1063.08	308	1044	2006	797	126	2098
FBgn0015400	479	426	325	157	54	124	64	19	10	1411	1428	2650	94	171	106	340	3616	2839	FBgn0015400	744	625	537	118	49	99	40	21	12	805	973	1083	87	155	119	485	4526	3223	FBgn0015400	761.19	635	89	24	954	120	2745
FBgn0015402	1039	1495	1458	1667	1082	1319	3480	2090	2052	1055	1324	2097	5753	3978	2778	1309	4253	3951	FBgn0015402	1614	2193	2407	1255	987	1048	2158	2278	2536	602	902	857	5335	3607	3106	1869	5324	4486	FBgn0015402	2364.68	2071	1097	2324	787	4016	3893
FBgn0015477	4608	4960	4321	6830	5278	4458	11196	8010	5477	1529	2594	4485	22856	24532	16884	939	3713	4337	FBgn0015477	7160	7274	7134	5143	4815	3543	6943	8730	6769	872	1768	1833	21196	22245	18877	1341	4648	4924	FBgn0015477	7511.88	7189	4500	7481	1491	20773	3638
FBgn0015509	1916	2041	2662	4545	3924	4345	11324	8969	6191	10929	9268	14338	7005	7969	5645	2781	5092	5021	FBgn0015509	2977	2993	4395	3422	3580	3453	7022	9775	7652	6234	6316	5861	6496	7226	6311	3970	6374	5701	FBgn0015509	5542.13	3455	3485	8150	6137	6678	5348
FBgn0015513	8874	7825	12654	5813	5123	3154	10509	5628	4998	49	325	551	78583	80280	52758	1179	5484	5931	FBgn0015513	13788	11476	20892	4377	4673	2507	6517	6134	6177	28	221	225	72875	72796	58987	1683	6864	6734	FBgn0015513	16497.5	15385	3852	6276	158	68219	5094
FBgn0015519	91	85	105	32	30	32	8	4	7	693	263	492	1	2	2	124	860	585	FBgn0015519	141	125	173	24	27	25	5	4	9	395	179	201	1	2	2	177	1076	664	FBgn0015519	179.59	146	25	6	258	2	639
FBgn0015520	216	247	330	640	531	515	2718	2019	1627	2870	2487	4143	171	13	98	354	814	704	FBgn0015520	336	362	545	482	484	409	1685	2200	2011	1637	1695	1693	159	12	110	505	1019	799	FBgn0015520	896.88	414	458	1965	1675	94	774
FBgn0015521	2272	1407	995	956	1031	1616	357	224	242	1592	1643	2856	2699	4291	2647	1786	291	463	FBgn0015521	3530	2063	1643	720	940	1284	221	244	299	908	1120	1167	2503	3891	2960	2550	364	526	FBgn0015521	1496.33	2412	981	255	1065	3118	1147
FBgn0015522	213	339	314	73	86	7	2802	921	694	0	0	13	1215	1468	680	265	380	361	FBgn0015522	331	497	518	55	78	6	1738	1004	858	0	0	5	1127	1331	760	378	476	410	FBgn0015522	531.77	449	46	1200	2	1073	421
FBgn0015524	153	154	244	46	0	67	2	0	0	1245	1253	1615	65	97	7	379	1014	1033	FBgn0015524	238	226	403	35	0	53	1	0	0	710	854	660	60	88	8	541	1269	1173	FBgn0015524	351.06	289	29	0	741	52	994
FBgn0015527	1214	793	841	4603	3749	4545	3276	1586	1862	7859	6272	9926	1775	1506	1475	2066	1066	1415	FBgn0015527	1886	1163	1389	3466	3420	3612	2031	1728	2301	4483	4274	4057	1646	1366	1649	2950	1334	1607	FBgn0015527	2464.6	1479	3499	2020	4271	1554	1964
FBgn0015541	4438	5755	5795	4827	3419	3466	69	191	120	866	935	2180	1230	477	135	1130	5333	5183	FBgn0015541	6895	8440	9568	3634	3119	2755	43	208	148	494	637	891	1141	433	151	1613	6675	5885	FBgn0015541	2929.47	8301	3169	133	674	575	4724
FBgn0015543	3	0	4	21	26	15	13	18	8	4	7	20	15	0	2	0	2	2	FBgn0015543	5	0	7	16	24	12	8	20	10	2	5	8	14	0	2	0	3	2	FBgn0015543	7.58	4	17	13	5	5	2
FBgn0015544	205	311	225	1003	832	1369	1406	712	541	3506	2632	4805	335	390	195	210	552	558	FBgn0015544	319	456	371	755	759	1088	872	776	669	2000	1794	1964	311	354	218	300	691	634	FBgn0015544	796.06	382	867	772	1919	294	542
FBgn0015546	91	0	123	455	636	621	647	292	254	1549	1712	3196	134	198	85	197	350	372	FBgn0015546	141	0	203	343	580	494	401	318	314	884	1167	1306	124	180	95	281	438	422	FBgn0015546	427.3	115	472	344	1119	133	380
FBgn0015550	293	104	278	84	82	81	3	0	1	126	105	144	79	144	146	1111	1830	2461	FBgn0015550	455	153	459	63	75	64	2	0	1	72	72	59	73	131	163	1586	2291	2794	FBgn0015550	472.93	356	67	1	68	122	2224
FBgn0015553	43	75	89	677	327	452	510	191	195	314	249	419	41	7	145	67	92	81	FBgn0015553	67	110	147	510	298	359	316	208	241	179	170	171	38	6	162	96	115	92	FBgn0015553	182.54	108	389	255	173	69	101
FBgn0015558	886	894	1035	518	236	364	17	11	6	1182	1175	2170	715	233	322	560	4321	3231	FBgn0015558	1377	1311	1709	390	215	289	11	12	7	674	801	887	663	211	360	800	5409	3668	FBgn0015558	1044.12	1466	298	10	787	411	3292
FBgn0015561	34	25	27	3	16	41	0	0	0	557	501	665	31	78	5	481	325	393	FBgn0015561	53	37	45	2	15	33	0	0	0	318	341	272	29	71	6	687	407	446	FBgn0015561	153.29	45	17	0	310	35	513
FBgn0015568	220	105	162	32	26	11	1066	1484	952	1	135	65	8299	8512	7328	1461	685	791	FBgn0015568	342	154	267	24	24	9	661	1617	1177	1	92	27	7696	7719	8193	2086	857	898	FBgn0015568	1769.07	254	19	1152	40	7869	1280
FBgn0015569	250	29	205	140	46	48	12	5	10	1	0	0	618	348	176	212	174	286	FBgn0015569	388	43	338	105	42	38	7	5	12	1	0	0	573	316	197	303	218	325	FBgn0015569	161.75	256	62	8	0	362	282
FBgn0015570	111	108	64	1	0	0	12	5	3	6	9	18	16	116	0	108	119	113	FBgn0015570	172	158	106	1	0	0	7	5	4	3	6	7	15	105	0	154	149	128	FBgn0015570	56.79	145	0	5	5	40	144
FBgn0015571	136	324	121	939	952	803	414	260	136	117	72	65	1354	1922	1606	444	164	216	FBgn0015571	211	475	200	707	868	638	257	283	168	67	49	27	1256	1743	1796	634	205	245	FBgn0015571	546.05	295	738	236	48	1598	361
FBgn0015572	433	126	208	56	79	33	17	16	2	0	216	43	803	1579	852	678	280	435	FBgn0015572	673	185	343	42	72	26	11	17	2	0	147	18	745	1432	953	968	350	494	FBgn0015572	359.89	400	47	10	55	1043	604
FBgn0015574	0	14	0	0	0	0	0	6	2	0	0	0	22	0	0	2	8	6	FBgn0015574	0	21	0	0	0	0	0	7	2	0	0	0	20	0	0	3	10	7	FBgn0015574	3.87	7	0	3	0	7	7
FBgn0015575	204	677	370	22	0	28	596	441	345	1	108	95	1560	1058	1217	409	260	387	FBgn0015575	317	993	611	17	0	22	370	481	426	1	74	39	1447	959	1361	584	325	439	FBgn0015575	470.26	640	13	426	38	1256	449
FBgn0015576	87	367	292	42	0	16	3281	2735	1749	56	93	19	553	456	678	97	381	320	FBgn0015576	135	538	482	32	0	13	2035	2981	2162	32	63	8	513	413	758	138	477	363	FBgn0015576	619.05	385	15	2393	34	561	326
FBgn0015577	636	1439	2586	5636	6074	5103	2964	1442	1450	818	820	1316	774	434	658	404	2163	1956	FBgn0015577	988	2110	4270	4244	5541	4056	1838	1572	1792	467	559	538	718	394	736	577	2707	2221	FBgn0015577	1962.52	2456	4614	1734	521	616	1835
FBgn0015582	364	632	548	840	741	742	2378	1531	1259	1388	850	1328	1077	1058	745	702	457	529	FBgn0015582	566	927	905	632	676	590	1475	1669	1556	792	579	543	999	959	833	1002	572	601	FBgn0015582	881.91	799	633	1567	638	930	725
FBgn0015583	0	0	0	0	0	0	1	0	0	0	0	0	0	0	0	12	0	0	FBgn0015583	0	0	0	0	0	0	1	0	0	0	0	0	0	0	0	17	0	0	FBgn0015583	0.99	0	0	0	0	0	6
FBgn0015584	0	0	0	0	0	0	0	0	0	0	0	2	3	0	0	0	7	9	FBgn0015584	0	0	0	0	0	0	0	0	0	0	0	1	3	0	0	0	9	10	FBgn0015584	1.25	0	0	0	0	1	6
FBgn0015585	7	1	3	5	25	11	3	2	4	0	1	3	2	13	5	0	4	0	FBgn0015585	11	1	5	4	23	9	2	2	5	0	1	1	2	12	6	0	5	0	FBgn0015585	4.87	6	12	3	1	7	2
FBgn0015586	0	0	0	0	0	0	0	0	0	0	0	0	0	0	0	0	3	2	FBgn0015586	0	0	0	0	0	0	0	0	0	0	0	0	0	0	0	0	4	2	FBgn0015586	0.33	0	0	0	0	0	2
FBgn0015589	1045	665	1492	1480	1328	864	2939	2629	1793	1094	1840	3770	1087	1152	675	814	3406	3137	FBgn0015589	1624	975	2463	1114	1211	687	1822	2865	2216	624	1254	1541	1008	1045	755	1162	4263	3562	FBgn0015589	1677.33	1687	1004	2301	1140	936	2996
FBgn0015591	58	38	41	25	10	35	12	0	0	2831	1474	2249	19	0	12	155	394	379	FBgn0015591	90	56	68	19	9	28	7	0	0	1615	1004	919	18	0	13	221	493	430	FBgn0015591	277.29	71	19	2	1179	10	381
FBgn0015600	3382	6066	5647	3665	3377	2571	1850	913	752	2166	2282	4122	8740	5079	2843	1867	6672	5409	FBgn0015600	5255	8896	9323	2760	3081	2043	1147	995	929	1236	1555	1685	8105	4606	3179	2666	8352	6141	FBgn0015600	3997.37	7825	2628	1024	1492	5297	5720
FBgn0015602	1175	894	674	2622	2019	2440	2334	1312	1142	6702	4709	7195	1614	2128	2902	1539	1298	1585	FBgn0015602	1826	1311	1113	1974	1842	1939	1447	1430	1411	3823	3209	2941	1497	1930	3245	2197	1625	1800	FBgn0015602	2031.06	1417	1918	1429	3324	2224	1874
FBgn0015609	1764	1617	2214	2971	2396	1689	2	0	0	1562	2549	4967	283	317	78	784	14710	11771	FBgn0015609	2741	2371	3655	2237	2186	1342	1	0	0	891	1737	2030	262	287	87	1119	18413	13365	FBgn0015609	2929.23	2922	1922	0	1553	212	10966
FBgn0015614	1528	1880	1600	1952	1546	1995	6313	3470	2153	2770	1431	2724	3179	4108	3296	1763	3851	3737	FBgn0015614	2374	2757	2642	1470	1410	1586	3915	3782	2661	1580	975	1113	2948	3725	3685	2517	4820	4243	FBgn0015614	2677.96	2591	1489	3453	1223	3453	3860
FBgn0015615	780	502	517	1777	1509	1905	2049	1321	1138	1338	2190	3429	851	864	417	585	2191	1858	FBgn0015615	1212	736	854	1338	1377	1514	1271	1440	1406	763	1492	1402	789	783	466	835	2743	2110	FBgn0015615	1251.69	934	1410	1372	1219	679	1896
FBgn0015618	166	108	122	1002	788	858	855	471	375	2070	1641	3080	207	200	212	270	230	231	FBgn0015618	258	158	201	754	719	682	530	513	463	1181	1118	1259	192	181	237	385	288	262	FBgn0015618	521.33	206	718	502	1186	203	312
FBgn0015621	297	207	107	1261	993	1399	1548	821	659	3201	1951	2676	290	414	205	614	242	336	FBgn0015621	461	304	177	949	906	1112	960	895	814	1826	1330	1094	269	375	229	877	303	381	FBgn0015621	736.77	314	989	890	1417	291	520
FBgn0015622	14202	15578	16366	22066	17163	19174	32122	24838	16462	33676	22033	33441	8989	9569	7044	4966	11397	11581	FBgn0015622	22066	22846	27021	16614	15656	15239	19919	27070	20346	19211	15014	13669	8336	8677	7876	7090	14266	13149	FBgn0015622	16336.9	23978	15836	22445	15965	8296	11502
FBgn0015623	4517	6609	7418	4813	3495	4591	6755	3429	2835	827	1013	1595	7102	8357	6609	1790	3218	2629	FBgn0015623	7018	9693	12248	3624	3188	3649	4189	3737	3504	472	690	652	6586	7578	7389	2556	4028	2985	FBgn0015623	4654.71	9653	3487	3810	605	7184	3190
FBgn0015625	469	440	585	1865	1239	2056	1250	535	589	414	490	1031	625	3727	3377	638	893	1266	FBgn0015625	729	645	966	1404	1130	1634	775	583	728	236	334	421	580	3380	3776	911	1118	1437	FBgn0015625	1154.83	780	1389	695	330	2579	1155
FBgn0015663	197	273	154	356	295	247	878	369	379	49	18	80	1436	1471	1285	170	228	321	FBgn0015663	306	400	254	268	269	196	544	402	468	28	12	33	1332	1334	1437	243	285	364	FBgn0015663	454.28	320	244	471	24	1368	297
FBgn0015664	789	933	765	5338	3674	4967	5748	4438	3369	4737	3139	6302	2169	2720	2767	908	2515	2750	FBgn0015664	1226	1368	1263	4019	3351	3948	3564	4837	4164	2702	2139	2576	2011	2466	3094	1296	3148	3122	FBgn0015664	2794.23	1286	3773	4188	2472	2524	2522
FBgn0015714	1031	2466	1488	2961	2314	2191	3845	2187	2169	306	229	480	1685	1539	1201	543	567	822	FBgn0015714	1602	3617	2457	2229	2111	1741	2384	2383	2681	175	156	196	1563	1396	1343	775	710	933	FBgn0015714	1580.63	2559	2027	2483	176	1434	806
FBgn0015721	194	101	122	19	0	47	4	0	0	623	671	1101	90	87	0	336	1100	1014	FBgn0015721	301	148	201	14	0	37	2	0	0	355	457	450	83	79	0	480	1377	1151	FBgn0015721	285.45	217	17	1	421	54	1003
FBgn0015737	3583	4268	3603	14690	10517	11843	17995	10933	8348	10607	10923	19098	2699	2249	1433	1257	2038	2141	FBgn0015737	5567	6259	5949	11061	9594	9412	11159	11915	10318	6051	7443	7806	2503	2039	1602	1795	2551	2431	FBgn0015737	6414.17	5925	10022	11131	7100	2048	2259
FBgn0015754	1613	3070	2926	4586	2760	3870	7302	3533	2776	16286	13963	25628	3469	4432	2819	2626	8900	10468	FBgn0015754	2506	4502	4831	3453	2518	3076	4528	3850	3431	9290	9515	10475	3217	4019	3152	3749	11140	11885	FBgn0015754	5507.7	3946	3016	3936	9760	3463	8925
FBgn0015756	19546	12265	7363	9306	10654	11152	9576	4088	3706	16388	15259	27535	25323	36282	28552	21753	5357	7299	FBgn0015756	30369	17987	12157	7007	9719	8863	5938	4455	4580	9349	10398	11255	23484	32900	31923	31057	6706	8287	FBgn0015756	14801.9	20171	8530	4991	10334	29436	15350
FBgn0015765	1556	2945	1997	1913	1031	1400	5568	4787	2522	221	234	306	1551	1696	1370	268	654	655	FBgn0015765	2418	4319	3297	1440	940	1113	3453	5217	3117	126	159	125	1438	1538	1532	383	819	744	FBgn0015765	1787.65	3345	1164	3929	137	1503	649
FBgn0015766	13941	7267	4883	20526	13188	17830	9	41	62	2124	1425	2641	20610	9200	3885	9681	8063	9297	FBgn0015766	21660	10658	8062	15455	12030	14171	6	45	77	1212	971	1079	19113	8342	4344	13822	10093	10556	FBgn0015766	8427.45	13460	13885	43	1087	10600	11490
FBgn0015770	0	0	0	0	0	0	1	0	0	0	0	0	0	0	0	3	0	0	FBgn0015770	0	0	0	0	0	0	1	0	0	0	0	0	0	0	0	4	0	0	FBgn0015770	0.27	0	0	0	0	0	1
FBgn0015772	1179	1208	1526	1819	1604	1785	2697	1636	1332	628	1378	1798	1517	1804	995	360	1828	1694	FBgn0015772	1832	1772	2520	1370	1463	1419	1672	1783	1646	358	939	735	1407	1636	1112	514	2288	1923	FBgn0015772	1466.05	2041	1417	1700	677	1385	1575
FBgn0015773	547	327	399	377	169	287	53	39	39	221	487	677	1943	892	423	818	1057	1349	FBgn0015773	850	480	659	284	154	228	33	43	48	126	332	277	1802	809	473	1168	1323	1532	FBgn0015773	589.93	663	222	41	245	1028	1341
FBgn0015774	701	284	582	694	585	587	89	41	19	1789	3671	6896	152	10	16	247	3006	2682	FBgn0015774	1089	417	961	523	534	467	55	45	23	1021	2502	2819	141	9	18	353	3763	3045	FBgn0015774	987.88	822	508	41	2114	56	2387
FBgn0015776	6169	4873	6430	21488	15039	18442	3902	2340	1879	821	877	1577	9087	9993	6841	2101	5927	5266	FBgn0015776	9585	7147	10616	16179	13719	14657	2420	2550	2322	468	598	645	8427	9061	7649	3000	7419	5979	FBgn0015776	6802.24	9116	14852	2431	570	8379	5466
FBgn0015777	76746	279099	204339	30748	22432	23924	12176	10854	6727	12791	7086	10398	12912	10282	7078	15422	72730	50446	FBgn0015777	119242	409316	337374	23152	20463	19014	7550	11829	8314	7297	4829	4250	11974	9324	7914	22018	91038	57276	FBgn0015777	65120.7	288644	20876	9231	5459	9737	56777
FBgn0015778	1404	1897	2226	22638	13577	18684	49782	37804	29093	10104	10072	18498	2385	2035	1361	858	6591	7060	FBgn0015778	2181	2782	3675	17045	12385	14849	30870	41200	35957	5764	6864	7561	2212	1845	1522	1225	8250	8016	FBgn0015778	11344.7	2879	14760	36009	6730	1860	5830
FBgn0015781	1868	1975	1260	2285	1382	1952	2483	1218	1355	6881	4892	6677	1740	2393	1474	1850	1054	1098	FBgn0015781	2902	2896	2080	1720	1261	1551	1540	1327	1675	3925	3334	2729	1614	2170	1648	2641	1319	1247	FBgn0015781	2087.8	2626	1511	1514	3329	1811	1736
FBgn0015789	2814	4522	4412	4369	2339	3795	12078	7144	5449	7950	8270	14685	8711	9149	6760	2585	4459	4282	FBgn0015789	4372	6632	7284	3290	2134	3016	7490	7786	6735	4535	5636	6002	8078	8296	7558	3691	5581	4862	FBgn0015789	5720.96	6096	2813	7337	5391	7977	4711
FBgn0015790	14164	19323	18020	25907	20211	25066	78805	46116	36249	35436	24758	38820	37723	41916	31062	10206	10827	11254	FBgn0015790	22007	28338	29752	19507	18437	19922	48867	50259	44801	20215	16871	15868	34983	38009	34729	14571	13552	12778	FBgn0015790	26859.2	26699	19289	47976	17651	35907	13634
FBgn0015791	1209	1418	1137	2333	1867	2546	5041	3335	2228	6862	4217	8043	2455	2282	1865	1428	3431	3348	FBgn0015791	1878	2080	1877	1757	1703	2023	3126	3635	2754	3914	2874	3288	2277	2069	2085	2039	4295	3801	FBgn0015791	2637.46	1945	1828	3172	3359	2144	3378
FBgn0015793	410	460	444	294	194	252	468	232	174	1268	772	1333	1497	1847	1466	1111	907	903	FBgn0015793	637	675	733	221	177	200	290	253	215	723	526	545	1388	1675	1639	1586	1135	1025	FBgn0015793	758.03	682	199	253	598	1567	1249
FBgn0015794	1874	1752	1370	1598	1028	1559	1437	660	506	3384	2651	3778	4577	5729	4229	3289	1354	1477	FBgn0015794	2912	2569	2262	1203	938	1239	891	719	625	1930	1807	1544	4245	5195	4728	4696	1695	1677	FBgn0015794	2270.85	2581	1127	745	1760	4723	2689
FBgn0015795	6385	8265	7793	6212	4661	5334	13859	10016	6630	15530	8532	12537	27313	34141	25560	2526	8880	10302	FBgn0015795	9921	12121	12867	4677	4252	4239	8594	10916	8194	8859	5814	5124	25329	30958	28578	3606	11115	11697	FBgn0015795	11492.4	11636	4389	9235	6599	28288	8806
FBgn0015797	4045	5472	4480	6220	5682	5737	19321	14760	9292	15800	9888	17171	8984	9718	6597	4523	7128	7494	FBgn0015797	6285	8025	7397	4683	5183	4560	11981	16086	11484	9013	6738	7019	8331	8812	7376	6457	8922	8509	FBgn0015797	8158.99	7236	4809	13184	7590	8173	7963
FBgn0015799	754	649	978	2971	2374	2827	4266	2125	1903	2235	2189	4054	1357	926	812	690	732	841	FBgn0015799	1172	952	1615	2237	2166	2247	2645	2316	2352	1275	1492	1657	1258	840	908	985	916	955	FBgn0015799	1554.81	1246	2217	2438	1475	1002	952
FBgn0015801	1476	818	813	1339	1113	1091	7896	3521	2520	421	293	499	4559	1961	1964	1403	2990	2519	FBgn0015801	2293	1200	1342	1008	1015	867	4896	3837	3115	240	200	204	4228	1778	2196	2003	3743	2860	FBgn0015801	2056.98	1612	963	3949	215	2734	2869
FBgn0015803	867	1852	1601	3160	1301	2287	2816	2073	1560	897	727	1727	2287	3219	2314	755	1866	1953	FBgn0015803	1347	2716	2643	2379	1187	1818	1746	2259	1928	512	495	706	2121	2919	2587	1078	2336	2217	FBgn0015803	1833.04	2235	1795	1978	571	2542	1877
FBgn0015805	1717	1562	1501	11961	8786	10785	10718	5924	5454	13437	10908	18911	2313	4658	4595	3808	4994	5953	FBgn0015805	2668	2291	2478	9006	8015	8572	6646	6456	6741	7665	7433	7730	2145	4224	5138	5437	6251	6759	FBgn0015805	5869.64	2479	8531	6614	7609	3836	6149
FBgn0015806	2258	2496	2630	2962	2483	2805	6811	4678	3526	3302	3154	4860	3420	3258	2502	1844	3913	4457	FBgn0015806	3508	3661	4342	2230	2265	2229	4224	5098	4358	1884	2149	1987	3172	2954	2797	2633	4898	5060	FBgn0015806	3302.74	3837	2241	4560	2007	2974	4197
FBgn0015808	1694	1766	1459	3666	3010	3358	12495	6982	5227	5331	3945	5521	10235	13225	11078	2619	1291	1582	FBgn0015808	2632	2590	2409	2760	2746	2669	7748	7609	6460	3041	2688	2257	9492	11992	12386	3739	1616	1796	FBgn0015808	4812.81	2544	2725	7272	2662	11290	2384
FBgn0015818	1076	902	597	2185	1955	2592	2802	1541	1328	2879	2686	4792	1118	1869	1634	1182	921	1192	FBgn0015818	1672	1323	986	1645	1783	2060	1738	1679	1641	1642	1830	1959	1037	1695	1827	1688	1153	1353	FBgn0015818	1595.05	1327	1829	1686	1810	1520	1398
FBgn0015828	274	467	356	1054	948	1145	2669	1312	1105	1793	1421	2706	1128	892	707	1139	685	651	FBgn0015828	426	685	588	794	865	910	1655	1430	1366	1023	968	1106	1046	809	790	1626	857	739	FBgn0015828	982.38	566	856	1484	1032	882	1074
FBgn0015829	833	899	681	1234	1162	1274	1632	834	705	3940	2801	3659	1636	1982	1690	797	677	712	FBgn0015829	1294	1318	1124	929	1060	1013	1012	909	871	2248	1909	1496	1517	1797	1890	1138	847	808	FBgn0015829	1287.81	1245	1001	931	1884	1735	931
FBgn0015831	17	13	10	0	0	0	4	1	0	0	6	5	13	0	0	8	4	6	FBgn0015831	26	19	17	0	0	0	2	1	0	0	4	2	12	0	0	11	5	7	FBgn0015831	5.94	21	0	1	2	4	8
FBgn0015834	8961	6091	4612	12175	9895	11471	17967	11654	9639	27821	18014	28445	8877	12592	10420	13620	5892	7000	FBgn0015834	13923	8933	7615	9167	9026	9117	11141	12701	11913	15871	12276	11627	8232	11418	11650	19445	7375	7948	FBgn0015834	11076.6	10157	9103	11918	13258	10433	11589
FBgn0015838	1233	1079	1358	3323	3216	2373	1931	1714	976	1606	1752	3011	858	468	188	914	2783	3682	FBgn0015838	1916	1582	2242	2502	2934	1886	1197	1868	1206	916	1194	1231	796	424	210	1305	3484	4180	FBgn0015838	1726.32	1913	2441	1424	1114	477	2990
FBgn0015872	146	136	171	60	4	27	2	33	4	435	205	359	258	22	81	961	1734	2272	FBgn0015872	227	199	282	45	4	21	1	36	5	248	140	147	239	20	91	1372	2171	2580	FBgn0015872	434.86	236	23	14	178	117	2041
FBgn0015903	4476	3226	5858	3413	2439	2408	170	71	108	1164	945	1493	817	1128	695	1287	6195	6555	FBgn0015903	6954	4731	9672	2570	2225	1914	105	77	133	664	644	610	758	1023	777	1837	7754	7442	FBgn0015903	2771.8	7119	2236	105	639	853	5678
FBgn0015904	172	304	207	31	36	56	2	0	0	490	373	613	290	27	13	514	689	591	FBgn0015904	267	446	342	23	33	45	1	0	0	280	254	251	269	24	15	734	862	671	FBgn0015904	250.9	352	34	0	262	103	756
FBgn0015905	285	770	348	1653	1418	1661	2167	1436	1216	909	1006	1906	1021	502	650	489	522	585	FBgn0015905	443	1129	575	1245	1294	1320	1344	1565	1503	519	686	779	947	455	727	698	653	664	FBgn0015905	919.12	716	1286	1471	661	710	672
FBgn0015919	260	32	102	13	0	49	2	0	0	14	96	292	136	239	40	228	545	526	FBgn0015919	404	47	168	10	0	39	1	0	0	8	65	119	126	217	45	326	682	597	FBgn0015919	158.58	206	16	0	64	129	535
FBgn0015924	1181	982	1562	8347	5396	7156	70550	60318	35664	2857	2088	4141	23999	28039	23127	1135	2865	3274	FBgn0015924	1835	1440	2579	6285	4922	5687	43749	65737	44078	1630	1423	1693	22256	25425	25857	1620	3586	3717	FBgn0015924	14640	1951	5631	51188	1582	24513	2974
FBgn0015925	127	274	248	2441	1849	2310	3231	1835	1695	3927	3144	3502	572	227	578	225	203	302	FBgn0015925	197	402	409	1838	1687	1836	2004	2000	2095	2240	2142	1431	530	206	646	321	254	343	FBgn0015925	1143.46	336	1787	2033	1938	461	306
FBgn0015926	190	264	126	1706	981	1185	412	269	333	366	220	109	171	2741	2492	979	146	184	FBgn0015926	295	387	208	1285	895	942	255	293	412	209	150	45	159	2485	2786	1398	183	209	FBgn0015926	699.71	297	1041	320	135	1810	597
FBgn0015929	571	518	346	5712	5260	6007	3036	1303	1559	1415	1865	2563	1562	1548	1049	939	790	1221	FBgn0015929	887	760	571	4301	4798	4774	1883	1420	1927	807	1271	1048	1449	1404	1173	1341	989	1386	FBgn0015929	1788.19	739	4624	1743	1042	1342	1239
FBgn0015946	211	145	294	46	44	49	0	0	0	172	132	177	9	10	7	513	2962	4485	FBgn0015946	328	213	485	35	40	39	0	0	0	98	90	72	8	9	8	732	3708	5092	FBgn0015946	608.75	342	38	0	87	8	3177
FBgn0015949	517	1381	820	3158	2147	2050	6296	4460	3345	2127	2530	4744	1621	1242	889	473	2959	2440	FBgn0015949	803	2025	1354	2378	1959	1629	3904	4861	4134	1213	1724	1939	1503	1126	994	675	3704	2770	FBgn0015949	2149.81	1394	1989	4300	1625	1208	2383
FBgn0016013	227	97	72	16	17	10	14	6	3	379	73	101	231	137	74	555	164	292	FBgn0016013	353	142	119	12	16	8	9	7	4	216	50	41	214	124	83	792	205	332	FBgn0016013	151.44	205	12	7	102	140	443
FBgn0016031	621	788	880	3262	2695	2297	1903	994	933	1	26	0	468	811	373	155	312	316	FBgn0016031	965	1156	1453	2456	2458	1826	1180	1083	1153	1	18	0	434	735	417	221	391	359	FBgn0016031	905.85	1191	2247	1139	6	529	324
FBgn0016032	2482	2701	2396	620	630	550	564	231	124	538	342	419	1962	1326	917	12660	7790	7256	FBgn0016032	3856	3961	3956	467	575	437	350	252	153	307	233	171	1819	1202	1025	18075	9751	8238	FBgn0016032	3046.07	3924	493	252	237	1349	12021
FBgn0016034	440	489	447	344	194	338	231	307	182	173	231	499	78	1233	1413	587	452	559	FBgn0016034	684	717	738	259	177	269	143	335	225	99	157	204	72	1118	1580	838	566	635	FBgn0016034	489.72	713	235	234	153	923	680
FBgn0016036	20	0	3	1	18	0	8	12	15	0	5	0	4	0	0	5	11	8	FBgn0016036	31	0	5	1	16	0	5	13	19	0	3	0	4	0	0	7	14	9	FBgn0016036	7.05	12	6	12	1	1	10
FBgn0016038	833	1019	709	3052	2805	2826	4811	2679	1839	8775	5702	8580	2319	2272	1976	1555	937	1113	FBgn0016038	1294	1494	1171	2298	2559	2246	2983	2920	2273	5006	3886	3507	2151	2060	2209	2220	1173	1264	FBgn0016038	2372.94	1320	2368	2725	4133	2140	1552
FBgn0016041	4800	5453	4181	5802	3881	4902	4727	2415	2255	11981	11242	18654	12057	8440	9702	2544	3263	3774	FBgn0016041	7458	7997	6903	4369	3540	3896	2931	2632	2787	6835	7661	7625	11181	7653	10847	3632	4084	4285	FBgn0016041	5906.48	7453	3935	2783	7374	9894	4000
FBgn0016047	2587	1196	1190	34	17	5	12	0	0	2	1	0	2269	510	78	8090	23585	20928	FBgn0016047	4019	1754	1965	26	16	4	7	0	0	1	1	0	2104	462	87	11550	29522	23761	FBgn0016047	4182.22	2579	15	2	1	884	21611
FBgn0016053	270	317	202	555	638	508	0	0	520	75	79	56	1	16	42	355	143	197	FBgn0016053	420	465	334	418	582	404	0	0	643	43	54	23	1	15	47	507	179	224	FBgn0016053	241.98	406	468	214	40	21	303
FBgn0016054	61	83	91	534	379	542	841	298	280	425	343	414	76	4	79	155	113	116	FBgn0016054	95	122	150	402	346	431	522	325	346	242	234	169	70	4	88	221	141	132	FBgn0016054	224.44	122	393	398	215	54	165
FBgn0016059	5919	6027	6749	1940	1859	1380	9287	5303	3812	71	243	644	40855	52578	45476	1348	7985	8628	FBgn0016059	9196	8839	11143	1461	1696	1097	5759	5779	4711	41	166	263	37888	47677	50845	1925	9995	9796	FBgn0016059	11570.9	9726	1418	5416	157	45470	7239
FBgn0016061	616	520	564	400	569	349	17	4	0	433	1187	2056	51	151	59	277	1548	1131	FBgn0016061	957	763	931	301	519	277	11	4	0	247	809	840	47	137	66	395	1938	1284	FBgn0016061	529.28	884	366	5	632	83	1206
FBgn0016070	2570	1294	1791	889	656	559	1082	530	484	407	486	1022	3027	14833	14541	1049	2085	1918	FBgn0016070	3993	1898	2957	669	598	444	671	578	598	232	331	418	2807	13450	16258	1498	2610	2178	FBgn0016070	2899.34	2949	570	616	327	10838	2095
FBgn0016075	6716	4778	6230	8365	5189	6681	286586	150611	159257	176	431	457	589090	574118	356777	24254	145756	147995	FBgn0016075	10435	7007	10286	6298	4733	5310	177714	164143	196830	100	294	187	546303	520598	398900	34627	182447	168031	FBgn0016075	135236	9243	5447	179562	194	488600	128368
FBgn0016076	137	116	140	7922	5136	6881	10260	5643	5036	12065	16763	30742	4896	2745	1944	171	193	158	FBgn0016076	213	170	231	5965	4685	5469	6362	6150	6224	6883	11423	12566	4540	2489	2174	244	242	179	FBgn0016076	4233.82	205	5373	6245	10291	3068	222
FBgn0016078	4340	10853	10163	3539	2894	2661	1429	507	376	911	943	1733	2795	3248	3179	2073	3469	2835	FBgn0016078	6743	15917	16780	2665	2640	2115	886	553	465	520	643	708	2592	2945	3554	2960	4342	3219	FBgn0016078	3902.51	13147	2473	635	624	3030	3507
FBgn0016080	0	0	0	186	223	109	229	123	80	92	6	164	38	1	1	2	16	24	FBgn0016080	0	0	0	140	203	87	142	134	99	52	4	67	35	1	1	3	20	27	FBgn0016080	56.45	0	143	125	41	12	17
FBgn0016081	1368	930	1537	1953	1475	1418	4890	2693	2274	1158	964	1684	17294	11822	9108	1651	2814	2652	FBgn0016081	2125	1364	2538	1471	1346	1127	3032	2935	2811	661	657	688	16038	10720	10183	2357	3522	3011	FBgn0016081	3699.19	2009	1315	2926	669	12314	2963
FBgn0016119	3651	3822	2405	1659	1623	2470	941	536	384	5232	5245	9367	3908	5823	4078	2962	1133	1497	FBgn0016119	5673	5605	3971	1249	1481	1963	584	584	475	2985	3574	3829	3624	5280	4559	4229	1418	1700	FBgn0016119	2932.32	5083	1564	548	3463	4488	2449
FBgn0016120	10175	11190	6300	6721	6607	8168	8106	4851	3647	47389	28649	44449	9577	10606	9886	8673	3546	4503	FBgn0016120	15809	16411	10402	5061	6027	6492	5027	5287	4507	27033	19523	18168	8881	9617	11053	12382	4439	5113	FBgn0016120	10624	14207	5860	4940	21575	9850	7311
FBgn0016122	1580	820	791	419	532	368	417	254	219	3182	2364	4988	47623	70311	50822	2824	4060	5122	FBgn0016122	2455	1203	1306	315	485	292	259	277	271	1815	1611	2039	44164	63757	56822	4032	5082	5815	FBgn0016122	10666.7	1655	364	269	1822	54914	4976
FBgn0016123	640	950	1065	200	230	233	91	40	37	278	255	595	148	195	49	1087	1054	658	FBgn0016123	994	1393	1758	151	210	185	56	44	46	159	174	243	137	177	55	1552	1319	747	FBgn0016123	522.23	1382	182	49	192	123	1206
FBgn0016126	1346	2405	2554	3198	2358	2885	5447	3080	2247	10475	6790	12363	4095	3401	3542	1611	8472	8600	FBgn0016126	2091	3527	4217	2408	2151	2293	3378	3357	2777	5975	4627	5053	3798	3084	3960	2300	10605	9764	FBgn0016126	4186.95	3278	2284	3171	5218	3614	7556
FBgn0016131	654	450	450	2441	1714	2375	3039	1726	1763	96	193	189	1262	1669	1177	459	438	523	FBgn0016131	1016	660	743	1838	1564	1888	1885	1881	2179	55	132	77	1170	1513	1316	655	548	594	FBgn0016131	1095.18	806	1763	1982	88	1333	599
FBgn0016641	780	411	844	511	730	507	1524	855	762	1029	1141	2005	887	1311	637	522	2262	1999	FBgn0016641	1212	603	1393	385	666	403	945	932	942	587	778	820	823	1189	712	745	2831	2270	FBgn0016641	1013.02	1069	485	940	728	908	1949
FBgn0016650	43	14	28	0	0	0	2	0	1	3	0	27	37	5	0	26	45	67	FBgn0016650	67	21	46	0	0	0	1	0	1	2	0	11	34	5	0	37	56	76	FBgn0016650	19.84	45	0	1	4	13	56
FBgn0016660	46	16	39	0	13	49	2	0	0	112	155	276	12	15	0	108	276	253	FBgn0016660	71	23	64	0	12	39	1	0	0	64	106	113	11	14	0	154	345	287	FBgn0016660	72.52	53	17	0	94	8	262
FBgn0016672	502	1164	686	996	1040	1164	4363	3076	1591	8242	3775	6027	1792	1229	1118	1923	1446	1331	FBgn0016672	780	1707	1133	750	949	925	2706	3352	1966	4702	2572	2464	1662	1114	1250	2745	1810	1511	FBgn0016672	1894.35	1207	875	2675	3246	1342	2022
FBgn0016675	10	20	11	8	39	1	32	12	12	9	7	14	9	13	0	5	6	9	FBgn0016675	16	29	18	6	36	1	20	13	15	5	5	6	8	12	0	7	8	10	FBgn0016675	11.88	21	14	16	5	7	8
FBgn0016684	51	26	134	433	245	497	36	43	35	69	48	113	231	0	17	49	54	84	FBgn0016684	79	38	221	326	223	395	22	47	43	39	33	46	214	0	19	70	68	95	FBgn0016684	110	113	315	37	39	78	78
FBgn0016685	1903	1426	860	9603	7059	9802	7095	2736	2862	20506	17951	32459	1661	1195	1755	2939	1340	1905	FBgn0016685	2957	2091	1420	7231	6439	7790	4400	2982	3537	11698	12233	13267	1540	1084	1962	4196	1677	2163	FBgn0016685	4925.95	2156	7153	3640	12399	1529	2679
FBgn0016687	2661	2166	1136	10839	8248	11250	15072	7140	6239	23561	18556	28613	3280	2545	3570	4927	1446	1959	FBgn0016687	4134	3177	1876	8161	7524	8941	9346	7781	7711	13440	12645	11695	3042	2308	3991	7034	1810	2224	FBgn0016687	6491.22	3062	8209	8279	12593	3114	3689
FBgn0016691	13445	13868	7686	8259	8202	10522	11465	6850	4180	51155	32446	45669	12698	15121	12963	14865	3628	4512	FBgn0016691	20890	20338	12690	6219	7482	8363	7110	7465	5166	29182	22110	18667	11776	13711	14493	21223	4541	5123	FBgn0016691	13141.6	17973	7355	6580	23320	13327	10296
FBgn0016693	4958	5237	4911	13054	12280	12532	45629	32831	23281	6318	5649	9748	12364	13537	11728	4520	4082	4063	FBgn0016693	7703	7680	8108	9829	11202	9960	28295	35781	28774	3604	3849	3984	11466	12275	13113	6453	5110	4613	FBgn0016693	11766.7	7830	10330	30950	3812	12285	5392
FBgn0016694	1233	1798	1641	378	516	257	148	38	51	57	38	92	1265	374	286	481	1944	1964	FBgn0016694	1916	2637	2709	285	471	204	92	41	63	33	26	38	1173	339	320	687	2433	2230	FBgn0016694	871.99	2421	320	65	32	611	1783
FBgn0016696	972	670	1146	2840	2399	2374	4024	2986	2525	5215	5037	6984	1443	686	880	954	2711	2472	FBgn0016696	1510	983	1892	2138	2188	1887	2495	3254	3121	2975	3432	2855	1338	622	984	1362	3393	2807	FBgn0016696	2179.84	1462	2071	2957	3087	981	2521
FBgn0016697	1375	1104	748	6775	5281	7236	6795	2816	2333	17753	16127	26926	1256	1605	2195	2215	497	785	FBgn0016697	2136	1619	1235	5101	4817	5751	4214	3069	2883	10127	10990	11006	1165	1455	2454	3162	622	891	FBgn0016697	4038.83	1663	5223	3389	10708	1691	1558
FBgn0016698	395	626	330	2221	1550	1998	2449	1591	1153	3567	2040	3286	747	858	439	720	513	627	FBgn0016698	614	918	545	1672	1414	1588	1519	1734	1425	2035	1390	1343	693	778	491	1028	642	712	FBgn0016698	1141.12	692	1558	1559	1589	654	794
FBgn0016700	6725	8874	7544	8820	6428	8352	6771	4403	6191	15050	11343	18424	12590	14152	13265	8225	9437	11047	FBgn0016700	10449	13014	12456	6641	5864	6638	4199	4799	7652	8585	7730	7531	11676	12833	14831	11743	11813	12543	FBgn0016700	9499.63	11973	6381	5550	7949	13113	12033
FBgn0016701	1319	1846	1450	3954	3056	3359	6888	4420	3232	10604	6144	9284	4448	5462	4350	2443	2549	2924	FBgn0016701	2049	2707	2394	2977	2788	2670	4271	4817	3995	6049	4187	3795	4125	4953	4864	3488	3191	3320	FBgn0016701	3702.14	2383	2812	4361	4677	4647	3333
FBgn0016715	301	232	146	97	123	77	582	403	160	65	59	53	570	578	694	477	133	153	FBgn0016715	468	340	241	73	112	61	361	439	198	37	40	22	529	524	776	681	166	174	FBgn0016715	291.23	350	82	333	33	610	340
FBgn0016726	2071	1639	1044	929	910	1762	277	203	118	2081	2123	4011	3442	5600	3732	2326	249	509	FBgn0016726	3218	2404	1724	699	830	1400	172	221	146	1187	1447	1639	3192	5078	4173	3321	312	578	FBgn0016726	1763.35	2449	976	180	1424	4148	1404
FBgn0016754	1378	1810	1648	925	469	574	986	837	597	1591	2562	3851	3624	2540	1263	489	2677	2418	FBgn0016754	2141	2654	2721	696	428	456	611	912	738	908	1746	1574	3361	2303	1412	698	3351	2745	FBgn0016754	1636.47	2505	527	754	1409	2359	2265
FBgn0016756	2115	2141	2661	10855	8061	9072	18669	14663	10622	4860	5636	7787	4697	3983	2815	2096	4054	4028	FBgn0016756	3286	3140	4393	8173	7353	7210	11577	15980	13128	2772	3841	3183	4356	3612	3147	2992	5075	4573	FBgn0016756	5988.47	3606	7579	13562	3265	3705	4213
FBgn0016762	571	575	409	516	372	345	705	354	262	1991	1470	1654	753	1049	1040	578	403	419	FBgn0016762	887	843	675	389	339	274	437	386	324	1136	1002	676	698	951	1163	825	504	476	FBgn0016762	665.88	802	334	382	938	937	602
FBgn0016792	272	619	313	1463	1091	1307	2014	1430	1254	711	464	1136	1182	943	931	265	1205	1391	FBgn0016792	423	908	517	1102	995	1039	1249	1558	1550	406	316	464	1096	855	1041	378	1508	1579	FBgn0016792	943.57	616	1045	1452	395	997	1155
FBgn0016794	820	918	1612	3195	2492	2672	10360	8403	5404	638	591	1020	1822	2404	1884	1192	1661	1467	FBgn0016794	1274	1346	2661	2406	2273	2124	6424	9158	6679	364	403	417	1690	2180	2106	1702	2079	1666	FBgn0016794	2608.43	1760	2268	7420	395	1992	1816
FBgn0016797	4505	3170	6223	6955	5451	5517	310	247	212	1482	1078	2866	1438	837	354	865	4551	4964	FBgn0016797	7000	4649	10275	5237	4972	4385	192	269	262	845	735	1171	1334	759	396	1235	5697	5636	FBgn0016797	3058.21	7308	4865	241	917	830	4189
FBgn0016917	1931	1280	1726	5889	4033	4431	24094	13658	12970	1917	1809	4370	11210	11234	8386	699	4741	4842	FBgn0016917	3000	1877	2850	4434	3679	3522	14941	14885	16030	1094	1233	1786	10396	10187	9376	998	5934	5498	FBgn0016917	6206.6	2576	3878	15285	1371	9986	4143
FBgn0016919	75	48	11	0	0	9	1	0	0	47	90	143	37	0	5	87	432	307	FBgn0016919	117	70	18	0	0	7	1	0	0	27	61	58	34	0	6	124	541	349	FBgn0016919	78.49	68	2	0	49	13	338
FBgn0016920	52	374	218	21	31	35	1	0	1	0	44	119	214	74	0	633	2349	1822	FBgn0016920	81	548	360	16	28	28	1	0	1	0	30	49	198	67	0	904	2940	2069	FBgn0016920	406.66	330	24	1	26	88	1971
FBgn0016926	557	1224	1358	2390	2566	2532	2962	1324	1018	861	599	915	883	715	860	479	1420	1284	FBgn0016926	865	1795	2242	1800	2341	2012	1837	1443	1258	491	408	374	819	648	962	684	1777	1458	FBgn0016926	1289.69	1634	2051	1513	424	810	1306
FBgn0016930	2496	1679	2131	968	937	555	1822	1497	1131	710	757	1028	17203	20103	15259	928	3739	4157	FBgn0016930	3878	2462	3518	729	855	441	1130	1631	1398	405	516	420	15954	18229	17061	1325	4680	4720	FBgn0016930	4408.43	3286	675	1386	447	17081	3575
FBgn0016970	619	575	380	523	426	764	154	77	115	1458	886	1588	84	31	65	764	132	280	FBgn0016970	962	843	627	394	389	607	95	84	142	832	604	649	78	28	73	1091	165	318	FBgn0016970	443.37	811	463	107	695	60	525
FBgn0016974	0	0	21	0	0	0	0	0	0	0	0	0	1	29	0	17	15	3	FBgn0016974	0	0	35	0	0	0	0	0	0	0	0	0	1	26	0	24	19	3	FBgn0016974	6.02	12	0	0	0	9	15
FBgn0016975	0	0	0	0	0	0	0	0	0	0	0	0	0	0	0	0	0	0	FBgn0016975	0	0	0	0	0	0	0	0	0	0	0	0	0	0	0	0	0	0	FBgn0016975	0	0	0	0	0	0	0
FBgn0016976	0	0	0	0	0	0	0	0	0	0	0	0	0	0	0	0	0	0	FBgn0016976	0	0	0	0	0	0	0	0	0	0	0	0	0	0	0	0	0	0	FBgn0016976	0	0	0	0	0	0	0
FBgn0016977	9515	6901	10369	5847	11602	4691	10444	5970	4683	3082	3711	5637	37931	20237	15408	2455	23521	21466	FBgn0016977	14784	10121	17120	4402	10584	3728	6476	6506	5788	1758	2529	2304	35176	18350	17227	3505	29442	24372	FBgn0016977	11898.5	14008	6238	6257	2197	23584	19106
FBgn0016978	573	616	629	1630	1495	1675	2659	1628	1113	2586	2050	3135	1165	990	743	1172	1142	1168	FBgn0016978	890	903	1039	1227	1364	1331	1649	1774	1376	1475	1397	1281	1080	898	831	1673	1429	1326	FBgn0016978	1274.69	944	1307	1600	1384	936	1476
FBgn0016983	730	687	1033	9355	6684	8272	10782	5995	5361	8024	11122	21173	1975	2268	2571	1101	1919	2429	FBgn0016983	1134	1008	1706	7044	6097	6574	6686	6534	6626	4577	7579	8654	1832	2057	2875	1572	2402	2758	FBgn0016983	4317.41	1283	6572	6615	6937	2255	2244
FBgn0016984	715	479	840	954	1073	825	5433	3842	3436	1	77	243	7101	7600	4246	460	772	796	FBgn0016984	1111	702	1387	718	979	656	3369	4187	4247	1	52	99	6585	6892	4747	657	966	904	FBgn0016984	2125.51	1067	784	3934	51	6075	842
FBgn0017414	526	837	448	753	771	800	1051	650	428	1733	861	1564	394	566	321	404	266	293	FBgn0017414	817	1228	740	567	703	636	652	708	529	989	587	639	365	513	359	577	333	333	FBgn0017414	626.34	928	635	630	738	412	414
FBgn0017418	540	929	1135	1699	1184	1536	3995	2667	1904	2055	2200	3630	2877	2022	2050	462	2829	2348	FBgn0017418	839	1362	1874	1279	1080	1221	2477	2907	2353	1172	1499	1484	2668	1834	2292	660	3541	2666	FBgn0017418	1844.89	1358	1193	2579	1385	2265	2289
FBgn0017424	0	0	0	6320	4063	3923	0	0	4452	1433	608	587	1	4	0	1	4	5	FBgn0017424	0	0	0	4759	3706	3118	0	0	5502	817	414	240	1	4	0	1	5	6	FBgn0017424	1031.86	0	3861	1834	490	2	4
FBgn0017429	720	684	431	1261	990	1035	1687	892	773	3730	2158	4126	1086	655	664	816	494	532	FBgn0017429	1119	1003	712	949	903	823	1046	972	955	2128	1471	1686	1007	594	742	1165	618	604	FBgn0017429	1027.66	945	892	991	1762	781	796
FBgn0017430	306	554	304	1122	759	1190	596	391	387	4079	2432	3665	580	787	643	667	693	733	FBgn0017430	475	812	502	845	692	946	370	426	478	2327	1657	1498	538	714	719	952	867	832	FBgn0017430	869.52	596	828	425	1827	657	884
FBgn0017448	13	43	2	0	0	0	1	0	0	0	0	0	131	49	15	112	27	54	FBgn0017448	20	63	3	0	0	0	1	0	0	0	0	0	121	44	17	160	34	61	FBgn0017448	29.16	29	0	0	0	61	85
FBgn0017456	0	10	0	0	0	0	0	0	0	0	0	0	2	0	0	0	1	1	FBgn0017456	0	15	0	0	0	0	0	0	0	0	0	0	2	0	0	0	1	1	FBgn0017456	1.05	5	0	0	0	1	1
FBgn0017457	1150	915	675	2714	2129	3247	1398	879	843	6552	4624	7815	1130	2756	2402	2358	1143	1554	FBgn0017457	1787	1342	1114	2043	1942	2581	867	958	1042	3738	3151	3194	1048	2499	2686	3367	1431	1764	FBgn0017457	2030.74	1414	2189	956	3361	2078	2187
FBgn0017482	442	441	354	1066	1239	1024	1053	700	838	215	129	114	672	1021	773	510	288	301	FBgn0017482	687	647	584	803	1130	814	653	763	1036	123	88	47	623	926	864	728	360	342	FBgn0017482	623.17	639	916	817	86	804	477
FBgn0017545	39371	29348	19471	41354	32611	41229	53796	24935	20501	50285	43683	75387	63244	96036	91372	37525	15788	18870	FBgn0017545	61172	43041	32148	31137	29748	32767	33359	27175	25338	28685	29768	30814	58650	87083	102160	53575	19762	21425	FBgn0017545	41544.9	45454	31217	28624	29756	82631	31587
FBgn0017550	1483	2592	1595	5366	3864	4917	5287	2555	4033	6687	7175	12470	3222	2664	2800	1753	3796	3647	FBgn0017550	2304	3801	2633	4040	3525	3908	3279	2785	4984	3815	4889	5097	2988	2416	3131	2503	4752	4141	FBgn0017550	3610.55	2913	3824	3683	4600	2845	3799
FBgn0017551	317	723	538	1585	1336	1650	965	700	465	2728	1833	2805	1216	1201	665	1634	1430	1487	FBgn0017551	493	1060	888	1193	1219	1311	598	763	575	1556	1249	1147	1128	1089	744	2333	1790	1688	FBgn0017551	1156.88	814	1241	645	1317	987	1937
FBgn0017556	0	0	0	0	0	0	0	0	0	0	15	22	0	0	0	3	0	0	FBgn0017556	0	0	0	0	0	0	0	0	0	0	10	9	0	0	0	4	0	0	FBgn0017556	1.31	0	0	0	6	0	1
FBgn0017558	1679	4124	3028	4750	4394	4177	9485	4790	3989	9884	8388	16498	1191	1590	1525	854	2403	2057	FBgn0017558	2609	6048	4999	3576	4008	3320	5882	5220	4930	5638	5716	6743	1104	1442	1705	1219	3008	2335	FBgn0017558	3861.37	4552	3635	5344	6032	1417	2187
FBgn0017561	329	410	526	123	130	113	1	0	0	0	0	0	27	108	69	101	470	349	FBgn0017561	511	601	868	93	119	90	1	0	0	0	0	0	25	98	77	144	588	396	FBgn0017561	200.63	660	101	0	0	67	376
FBgn0017566	5891	7457	5442	9746	7180	9974	13887	9067	7078	24111	17777	32652	7160	6914	4736	8719	3652	4594	FBgn0017566	9153	10936	8985	7338	6550	7927	8611	9882	8748	13754	12114	13346	6640	6269	5295	12448	4571	5216	FBgn0017566	8765.81	9691	7272	9080	13071	6068	7412
FBgn0017567	4285	3808	2313	2256	2120	2400	2064	1049	900	6763	4779	7871	1850	1970	2152	4372	1436	1897	FBgn0017567	6658	5585	3819	1699	1934	1907	1280	1143	1112	3858	3257	3217	1716	1786	2406	6242	1797	2154	FBgn0017567	2864.99	5354	1847	1178	3444	1969	3398
FBgn0017572	1305	1670	1383	3759	3500	3816	12373	7982	5795	5710	4603	6431	3270	3371	2462	821	1809	1800	FBgn0017572	2028	2449	2283	2830	3193	3033	7673	8699	7162	3257	3137	2629	3032	3057	2753	1172	2264	2044	FBgn0017572	3483.04	2253	3019	7845	3008	2947	1827
FBgn0017577	96	267	145	3217	2434	3585	1501	629	689	399	287	358	281	377	416	459	349	533	FBgn0017577	149	392	239	2422	2220	2849	931	686	852	228	196	146	261	342	465	655	437	605	FBgn0017577	781.9	260	2497	823	190	356	566
FBgn0017578	1158	1380	1172	922	800	1065	602	259	279	2082	1367	2368	3266	3765	3002	828	1285	1500	FBgn0017578	1799	2024	1935	694	730	846	373	282	345	1188	932	968	3029	3414	3356	1182	1608	1703	FBgn0017578	1467.17	1919	757	333	1029	3266	1498
FBgn0017579	26722	15767	11778	11692	13753	13911	7116	2982	3255	17804	18045	33361	25902	46300	31927	21474	6449	8235	FBgn0017579	41519	23123	19446	8803	12546	11056	4413	3250	4023	10156	12297	13636	24021	41984	35696	30658	8072	9350	FBgn0017579	17447.2	28029	10802	3895	12030	33900	16027
FBgn0017581	3071	4191	5313	8988	7503	7157	14448	7941	6497	2613	3543	5815	2899	2442	1834	2006	5102	5066	FBgn0017581	4771	6146	8772	6767	6844	5688	8959	8654	8030	1491	2414	2377	2688	2214	2051	2864	6386	5752	FBgn0017581	5159.49	6563	6433	8548	2094	2318	5001
FBgn0017590	303	426	363	87	34	166	0	0	0	3232	2107	4484	119	172	18	932	5032	4574	FBgn0017590	471	625	599	66	31	132	0	0	0	1844	1436	1833	110	156	20	1331	6299	5193	FBgn0017590	1119.15	565	76	0	1704	95	4274
FBgn0019624	11185	10838	6483	6945	5810	7734	5592	3061	2126	26022	20198	31218	8601	9406	8801	16739	3357	5036	FBgn0019624	17378	15895	10704	5229	5300	6147	3468	3336	2628	14844	13764	12760	7976	8529	9840	23898	4202	5718	FBgn0019624	9534.22	14659	5559	3144	13789	8782	11273
FBgn0019637	244	413	224	2761	1853	3006	4601	2649	2290	2670	3177	5455	575	1233	1261	901	508	713	FBgn0019637	379	606	370	2079	1690	2389	2853	2887	2830	1523	2165	2230	533	1118	1410	1286	636	810	FBgn0019637	1544.11	452	2053	2857	1973	1020	911
FBgn0019643	710	825	955	129	127	117	428	191	204	3414	2509	4136	1327	1383	1114	1350	872	850	FBgn0019643	1103	1210	1577	97	116	93	265	208	252	1948	1710	1691	1231	1254	1246	1927	1092	965	FBgn0019643	999.08	1297	102	242	1783	1244	1328
FBgn0019644	12463	13149	7055	8237	7512	10070	11451	6184	4687	31718	22499	35967	11089	11482	9861	13628	4000	4823	FBgn0019644	19364	19284	11648	6202	6853	8003	7101	6740	5793	18094	15332	14701	10284	10412	11025	19457	5007	5476	FBgn0019644	11154.1	16765	7019	6545	16042	10574	9980
FBgn0019650	399	116	199	254	67	209	1	0	0	1104	1184	2653	63	157	132	260	2454	2402	FBgn0019650	620	170	329	191	61	166	1	0	0	630	807	1084	58	142	148	371	3072	2727	FBgn0019650	587.62	373	139	0	840	116	2057
FBgn0019660	1490	1414	1084	1504	2573	1600	207	187	86	1276	1045	2404	1068	1414	1381	2835	1199	1342	FBgn0019660	2315	2074	1790	1132	2347	1272	128	204	106	728	712	983	990	1282	1544	4048	1501	1524	FBgn0019660	1371.08	2060	1584	146	808	1272	2358
FBgn0019661	9388	13888	18502	74196	105354	60295	31697	25019	13815	98871	77397	118987	7951	6549	4563	5605	39882	38703	FBgn0019661	14586	20368	30548	55865	96106	47920	19656	27267	17074	56401	52742	48636	7373	5938	5102	8002	49922	43943	FBgn0019661	33747.2	21834	66630	21332	52593	6138	33956
FBgn0019662	1031	2508	2211	1466	1090	1395	6978	3669	3007	1714	953	1378	2237	2565	1579	489	1832	1753	FBgn0019662	1602	3678	3650	1104	994	1109	4327	3999	3716	978	649	563	2075	2326	1765	698	2293	1990	FBgn0019662	2084.3	2977	1069	4014	730	2055	1660
FBgn0019686	447	536	482	2532	1592	2386	1223	805	855	755	564	775	470	410	378	1163	1211	1302	FBgn0019686	695	786	796	1906	1452	1896	758	877	1057	431	384	317	436	372	423	1660	1516	1478	FBgn0019686	957.8	759	1751	897	377	410	1551
FBgn0019809	22	3	28	382	448	362	0	0	0	47	76	211	24	0	0	59	46	23	FBgn0019809	34	4	46	288	409	288	0	0	0	27	52	86	22	0	0	84	58	26	FBgn0019809	79.1	28	328	0	55	7	56
FBgn0019828	0	0	0	2	0	0	5	0	0	0	0	0	0	0	0	0	0	0	FBgn0019828	0	0	0	2	0	0	3	0	0	0	0	0	0	0	0	0	0	0	FBgn0019828	0.26	0	1	1	0	0	0
FBgn0019830	3065	3645	2263	5094	5353	4637	4181	2470	1722	1189	1132	1710	8813	9850	7845	4029	1501	1890	FBgn0019830	4762	5346	3736	3835	4883	3685	2593	2692	2128	678	771	699	8173	8932	8771	5752	1879	2146	FBgn0019830	3970.13	4615	4134	2471	716	8625	3259
FBgn0019886	1155	1380	1279	2082	1424	2006	9967	8454	5724	2468	2101	4128	2415	2792	1412	576	2126	2151	FBgn0019886	1795	2024	2112	1568	1299	1594	6181	9214	7074	1408	1432	1687	2240	2532	1579	822	2661	2442	FBgn0019886	2759.02	1977	1487	7490	1509	2117	1975
FBgn0019890	2073	1657	2880	3472	3524	3689	7247	5158	3532	5617	5987	11760	7075	6523	4404	1903	6401	5401	FBgn0019890	3221	2430	4755	2614	3215	2932	4494	5621	4365	3204	4080	4807	6561	5915	4924	2717	8012	6132	FBgn0019890	4444.43	3469	2920	4827	4030	5800	5620
FBgn0019925	7268	5676	4724	10066	7374	8817	13788	9231	7433	9749	6664	10295	21697	25267	20097	4156	4346	6172	FBgn0019925	11292	8324	7800	7579	6727	7007	8550	10060	9187	5561	4541	4208	20121	22912	22470	5934	5440	7008	FBgn0019925	9706.7	9139	7104	9266	4770	21834	6127
FBgn0019928	0	0	0	0	0	0	6	1	0	0	18	0	0	0	0	1	2	10	FBgn0019928	0	0	0	0	0	0	4	1	0	0	12	0	0	0	0	1	3	11	FBgn0019928	1.8	0	0	2	4	0	5
FBgn0019929	0	0	12	0	27	0	0	0	0	0	0	0	3	0	1	0	1	1	FBgn0019929	0	0	20	0	25	0	0	0	0	0	0	0	3	0	1	0	1	1	FBgn0019929	2.82	7	8	0	0	1	1
FBgn0019932	453	622	433	1502	1409	1372	2291	1028	899	6183	3959	5844	956	1253	1696	626	352	414	FBgn0019932	704	912	715	1131	1285	1090	1421	1120	1111	3527	2698	2389	887	1136	1896	894	441	470	FBgn0019932	1323.71	777	1169	1217	2871	1306	602
FBgn0019936	7616	5566	3528	4770	5487	7001	2380	1230	1109	7120	7260	13498	10439	16543	12216	4849	1756	2392	FBgn0019936	11833	8163	5825	3592	5005	5564	1476	1341	1371	4062	4947	5517	9681	15001	13658	6923	2198	2716	FBgn0019936	6048.44	8607	4720	1396	4842	12780	3946
FBgn0019938	520	474	553	3241	2075	2456	3918	2349	2178	853	1430	2993	1152	321	537	360	478	730	FBgn0019938	808	695	913	2440	1893	1952	2430	2560	2692	487	974	1223	1068	291	600	514	598	829	FBgn0019938	1276	805	2095	2561	895	653	647
FBgn0019940	0	0	7	5	0	0	12	0	0	0	0	0	12	0	1	30	41	17	FBgn0019940	0	0	12	4	0	0	7	0	0	0	0	0	11	0	1	43	51	19	FBgn0019940	8.25	4	1	2	0	4	38
FBgn0019947	2413	2051	1905	6774	5699	6149	10736	7981	6151	10887	8216	13525	4021	6660	5356	2661	1919	2342	FBgn0019947	3749	3008	3145	5100	5199	4887	6657	8698	7602	6211	5599	5528	3729	6039	5988	3799	2402	2659	FBgn0019947	5000.03	3301	5062	7652	5779	5252	2953
FBgn0019948	2539	2503	2312	8513	6984	6800	12217	8045	5512	29846	20329	29760	14349	15989	14610	2823	4224	5127	FBgn0019948	3945	3671	3817	6410	6371	5404	7576	8768	6812	17026	13853	12164	13307	14498	16335	4030	5287	5821	FBgn0019948	8616.47	3811	6062	7719	14348	14713	5046
FBgn0019949	447	423	449	1431	1336	1765	2350	1468	900	3931	2637	3828	1083	1230	974	666	640	702	FBgn0019949	695	620	741	1077	1219	1403	1457	1600	1112	2242	1797	1565	1004	1115	1089	951	801	797	FBgn0019949	1182.58	685	1233	1390	1868	1069	850
FBgn0019952	4945	3269	3659	17476	14900	14968	25024	22141	13762	811	1243	2403	41004	42207	30598	3890	1885	2804	FBgn0019952	7683	4794	6041	13158	13592	11896	15518	24130	17009	463	847	982	38026	38272	34211	5554	2360	3184	FBgn0019952	13206.6	6173	12882	18886	764	36836	3699
FBgn0019957	8775	10733	6638	8092	6623	8233	12967	8188	6395	22679	17297	27984	11882	15007	13271	12970	5566	6392	FBgn0019957	13634	15741	10960	6093	6042	6543	8041	8924	7904	12937	11787	11438	11019	13608	14838	18517	6967	7257	FBgn0019957	10680.5	13445	6226	8290	12054	13155	10914
FBgn0019960	2388	3262	2727	6360	5485	5800	12535	8620	6512	8654	7251	13504	3224	2629	2558	2792	2592	2896	FBgn0019960	3710	4784	4502	4789	5003	4610	7773	9394	8048	4937	4941	5520	2990	2384	2860	3986	3244	3288	FBgn0019960	4820.25	4332	4801	8405	5133	2745	3506
FBgn0019968	929	1144	1552	2284	1916	1552	4197	2997	1897	2182	3909	6617	1255	519	1260	668	4436	3687	FBgn0019968	1443	1678	2562	1720	1748	1233	2603	3266	2345	1245	2664	2705	1164	471	1409	954	5553	4186	FBgn0019968	2163.72	1894	1567	2738	2205	1015	3564
FBgn0019972	962	820	851	3756	3170	3428	6298	4107	3223	4472	2861	5378	1324	2241	2063	1801	1611	1640	FBgn0019972	1495	1203	1405	2828	2892	2724	3905	4476	3983	2551	1950	2198	1228	2032	2307	2571	2017	1862	FBgn0019972	2423.7	1368	2815	4121	2233	1856	2150
FBgn0019982	922	1088	573	405	476	466	714	417	234	2793	1546	2372	1800	2332	1747	1931	848	974	FBgn0019982	1433	1596	946	305	434	370	443	454	289	1593	1054	970	1669	2115	1953	2757	1061	1106	FBgn0019982	1141.55	1325	370	395	1206	1912	1641
FBgn0019985	138	222	344	61	28	66	6	7	5	980	1862	3356	38	5	16	217	3407	2888	FBgn0019985	214	326	568	46	26	52	4	8	6	559	1269	1372	35	5	18	310	4265	3279	FBgn0019985	686.68	369	41	6	1067	19	2618
FBgn0019990	89	63	274	1628	815	1059	2489	2123	1640	1609	872	1737	451	549	29	208	266	347	FBgn0019990	138	92	452	1226	743	842	1543	2314	2027	918	594	710	418	498	32	297	333	394	FBgn0019990	754.03	227	937	1961	741	316	341
FBgn0020018	776	517	471	1559	1302	1537	2212	1659	1301	2519	1740	2485	424	400	412	906	316	417	FBgn0020018	1206	758	778	1174	1188	1222	1372	1808	1608	1437	1186	1016	393	363	461	1293	396	473	FBgn0020018	1007.21	914	1195	1596	1213	406	721
FBgn0020224	1579	1915	1625	3311	2376	2209	4801	3376	2472	1535	2401	4539	2598	3391	2933	879	2943	2777	FBgn0020224	2453	2808	2683	2493	2167	1756	2977	3679	3055	876	1636	1855	2409	3075	3279	1255	3684	3153	FBgn0020224	2516.38	2648	2139	3237	1456	2921	2697
FBgn0020235	28438	29570	15662	18025	15845	20539	27351	17866	12722	73679	52014	79185	23096	26482	23915	25589	10509	11839	FBgn0020235	44185	43366	25859	13572	14454	16324	16961	19471	15723	42030	35445	32367	21418	24013	26739	36533	13154	13442	FBgn0020235	25280.9	37803	14783	17385	36614	24057	21043
FBgn0020236	4245	2818	3298	13739	10310	11280	24152	16084	13500	18541	19329	34293	4772	1752	1904	3650	4210	4504	FBgn0020236	6596	4133	5445	10345	9405	8965	14977	17529	16685	10577	13172	14017	4425	1589	2129	5211	5270	5114	FBgn0020236	8643.45	5391	9572	16397	12589	2714	5198
FBgn0020238	31195	43123	34736	67727	50311	68792	88004	61570	43470	205418	149514	245003	22285	29224	24800	32335	70184	70790	FBgn0020238	48468	63243	57351	50995	45894	54674	54572	67102	53726	117181	101886	100144	20666	26500	27728	46165	87852	80374	FBgn0020238	61362.2	56354	50521	58467	106404	24965	71464
FBgn0020248	7	25	91	48	61	87	107	77	29	68	215	192	81	87	50	439	554	813	FBgn0020248	11	37	150	36	56	69	66	84	36	39	147	78	75	79	56	627	693	923	FBgn0020248	181.21	66	54	62	88	70	748
FBgn0020249	3824	5204	3516	2980	2336	2774	5301	2158	1885	1781	1268	1597	2266	1587	1507	5677	3249	3534	FBgn0020249	5941	7632	5805	2244	2131	2205	3287	2352	2330	1016	864	653	2101	1439	1685	8105	4067	4012	FBgn0020249	3214.96	6459	2193	2656	844	1742	5395
FBgn0020251	280	857	1077	965	539	497	781	634	428	1082	752	1836	1020	785	295	379	2007	1719	FBgn0020251	435	1257	1778	727	492	395	484	691	529	617	512	750	946	712	330	541	2512	1952	FBgn0020251	870.02	1157	538	568	626	663	1668
FBgn0020255	4057	3005	2116	15494	11877	16697	20992	12552	10701	30591	21355	34879	4548	5586	4568	4066	2838	3602	FBgn0020255	6303	4407	3494	11666	10834	13270	13017	13680	13226	17451	14552	14257	4218	5065	5107	5805	3552	4090	FBgn0020255	9110.81	4735	11923	13308	15420	4797	4482
FBgn0020257	359	291	785	764	718	691	1429	665	654	543	928	1259	466	360	165	390	1353	1332	FBgn0020257	558	427	1296	575	655	549	886	725	808	310	632	515	432	326	184	557	1694	1512	FBgn0020257	702.32	760	593	806	486	314	1254
FBgn0020258	33	17	263	134	0	0	1	0	0	0	41	141	420	0	62	3878	16735	11914	FBgn0020258	51	25	434	101	0	0	1	0	0	0	28	58	389	0	69	5537	20948	13527	FBgn0020258	2287.09	170	34	0	29	153	13337
FBgn0020261	273	531	894	2975	1910	2086	5390	4232	2873	2872	2515	3922	2954	1522	1167	1069	1702	1702	FBgn0020261	424	779	1476	2240	1742	1658	3342	4612	3551	1638	1714	1603	2739	1380	1305	1526	2130	1932	FBgn0020261	1988.52	893	1880	3835	1652	1808	1863
FBgn0020269	1222	1224	1361	388	264	729	900	555	610	4772	6834	10653	343	276	296	1201	3957	3564	FBgn0020269	1899	1795	2247	292	241	579	558	605	754	2722	4657	4354	318	250	331	1715	4953	4047	FBgn0020269	1795.4	1980	371	639	3911	300	3572
FBgn0020270	281	220	218	1596	1305	1454	1699	1043	777	2529	2506	4120	261	186	231	532	379	312	FBgn0020270	437	323	360	1202	1190	1156	1054	1137	960	1443	1708	1684	242	169	258	760	474	354	FBgn0020270	828.28	373	1183	1050	1612	223	529
FBgn0020272	109	98	79	1948	1001	1532	2494	1173	1115	729	648	928	341	72	211	266	98	119	FBgn0020272	169	144	130	1467	913	1218	1547	1278	1378	416	442	379	316	65	236	380	123	135	FBgn0020272	596.43	148	1199	1401	412	206	213
FBgn0020277	0	13	0	0	0	0	90	55	27	0	0	0	196	142	141	17	17	42	FBgn0020277	0	19	0	0	0	0	56	60	33	0	0	0	182	129	158	24	21	48	FBgn0020277	40.53	6	0	50	0	156	31
[truncated: 15,649 more rows]

## Sheet: L2FC
Id	baseMean	E16_Glia	L3_Glia	E16_Hemocytes	L3_Hemocytes	E16_Neurons	L3_Neurons	Id	Symbol	L2FC_E16NvsE16GH	padj_E16NvsE16GH	L2FC_L3NvsL3GH	padj_L3NvsL3GH	L2FC_E16GvsE16NH	padj_E16GvsE16NH	L2FC_L3GvsL3NH	padj_L3GvsL3NH	L2FC_E16HvsE16NG	padj_E16HvsE16NG	L2FC_L3HvsL3NG	padj_L3HvsL3NG	Id	Symbol
[truncated: 17,559 more rows]

[truncated: 3 more sheets: Glia specific genes, Neuron specific genes, Hemocyte specific genes]
