# Supplementary material for: NimA promotes cell adhesion at the blood brain barrier of the Drosophila nervous system
Source: EMBO Rep. 2026 Mar 3;27(7):1648–65. doi: 10.1038/s44319-026-00728-1 (PMC13076899; doi:10.1038/s44319-026-00728-1)
Supplement: Supplementary file 4 — Dataset EV2 [file 44319_2026_728_MOESM4_ESM.xlsx]

## Sheet: Legend
Dataset EV2 - GO term enrichment analysis carried out with PANGEA on the markers of each tissue.

## Sheet: Dataset EV2
Pangea - PAthway, Network and Gene-set Enrichment Analysis
Tissue specificity	Gene Set	Gene Set ID	Gene Set Name	fold change E16_hemo	fold change hemo	fold change L3_hemo	fold change E16_glia	fold change glia	fold change L3_glia	fold change E16_neuron	fold change L3_neuron	fold change neuron	p value E16_hemo	p value hemo	p value L3_hemo	p value E16_glia	p value glia	p value L3_glia	p value E16_neuron	p value L3_neuron	p value neuron	p value (negative_log_10) E16_hemo	p value (negative_log_10) hemo	p value (negative_log_10) L3_hemo	p value (negative_log_10) E16_glia	p value (negative_log_10) glia	p value (negative_log_10) L3_glia	p value (negative_log_10) E16_neuron	p value (negative_log_10) L3_neuron	p value (negative_log_10) neuron	gene set % in set E16_hemo	gene set % in set hemo	gene set % in set L3_hemo	gene set % in set E16_glia	gene set % in set glia	gene set % in set L3_glia	gene set % in set E16_neuron	gene set % in set L3_neuron	gene set % in set neuron	% genes in gene set E16_hemo	% genes in gene set hemo	% genes in gene set L3_hemo	% genes in gene set E16_glia	% genes in gene set glia	% genes in gene set L3_glia	% genes in gene set E16_neuron	% genes in gene set L3_neuron	% genes in gene set neuron	p value (Bonferroni) E16_hemo
glia	SLIM2 GO BP	GO:0048870	cell motility	0.8582	2.2647	2.5987		2.31		3.3862	1.0955	1.2963	0.696	2.15e-06	0.00236		0.023		0.00843	0.548	0.184	0.1571	5.6666	2.6266		1.6382		2.074	0.2607	0.7337	3.257	3.257	3.257		3.257		3.257	3.257	3.257	2.304	6.08	6.977		6.202		9.091	2.941	3.48	1.00e+0
glia	SLIM2 GO BP	GO:0007155	cell adhesion	1.5181	1.6867	2.6814		2.5538				1.3758	0.234	0.0288	0.016		0.0467				0.209	0.6304	1.5404	1.7951		1.33				0.6794	2.241	2.241	2.241		2.241				2.241	2.304	2.56	4.07		3.876				2.088	1.00e+0
glia	SLIM2 GO BP	GO:0007166	cell surface receptor signaling pathway	0.6559	1.4964	1.7731		2.3642		1.2322	0.897	1.1793	0.914	0.00404	0.0225		0.00166		0.409	0.656	0.223	0.039	2.3929	1.6466		2.7774		0.3881	0.1826	0.6513	8.441	8.441	8.441		8.441		8.441	8.441	8.441	3.226	7.36	8.721		11.628		6.061	4.412	5.8	1.00e+0
glia	SLIM2 GO BP	GO:0006629	lipid metabolic process	0.7603	1.4518	1.9183		1.9183	3.0551			0.7656	0.805	0.0204	0.0233		0.0457	0.137			0.864	0.0937	1.6897	1.6318		1.3395	0.8606			0.0631	4.947	4.947	4.947		4.947	4.947			4.947	2.765	5.28	6.977		6.977	11.111			2.784	1.00e+0
glia	SLIM2 GO BP	GO:0060541	respiratory system development	0.475	1.8143	2.0977		2.3973			1.516		0.926	0.00518	0.0505		0.0398			0.381		0.0333	2.285	1.2961		1.4			0.4187		2.32	2.32	2.32		2.32			2.32		0.922	3.52	4.07		4.651			2.941		1.00e+0
hemo	SLIM2 GO BP	GO:0009605	response to external stimulus	1.1387	1.7896	1.7391		1.5123		0.7882	1.3388	1.5993	0.31	6.73e-08	0.00646		0.0702		0.757	0.266	0.000435	0.5074	7.1713	2.1894		1.1536		0.1208	0.5739	3.3611	10.639	10.639	10.639		10.639		10.639	10.639	10.639	8.756	13.76	13.372		11.628		6.061	10.294	12.297	1.00e+0
hemo	SLIM2 GO BP	GO:0006914	autophagy	1.0552	1.954			1.1834			4.4899	1.948	0.543	0.00808			0.506			0.0121	0.0266	0.2647	2.0921			0.2958			1.917	1.5741	1.647	1.647			1.647			1.647	1.647	1.382	2.56			1.55			5.882	2.552	1.00e+0
hemo	SLIM2 GO BP	GO:0006955	immune response	1.0416	2.5314	1.5769		2.1025				0.9439	0.526	4.13e-07	0.182		0.0668				0.617	0.2785	6.3834	0.7398		1.1751				0.2094	3.078	3.078	3.078		3.078				3.078	2.304	5.6	3.488		4.651				2.088	1.00e+0
hemo	SLIM2 GO BP	GO:0009100	glycoprotein metabolic process	2.6273	4.1049							0.8819	0.0272	3.2e-10							0.669	1.5646	9.4938							0.1745	1.546	1.546							1.546	2.765	4.32							0.928	1.00e+0
hemo	SLIM2 GO BP	GO:0002520	immune system development		3.6606	1.4002		2.8003						8.73e-07	0.419		0.0922						6.0589	0.3773		1.035						0.995	0.995		0.995						3.04	1.163		2.326
neuron	SLIM2 GO BP	GO:0050808	synapse organization	0.6502	1.5802	1.6406		1.0937			2.7665	3.1645	0.843	0.026	0.16		0.519			0.0565	4.26e-08	0.0737	1.5837	0.7942		0.2843			1.2472	7.3698	2.556	2.556	2.556		2.556			2.556	2.556	1.382	3.36	3.488		2.326			5.882	6.729	1.00e+0
neuron	SLIM2 GO BP	GO:0007186	G protein-coupled receptor signaling pathway	0.5696	0.4944	0.7187		1.4373				3.4416	0.869	0.976	0.77		0.347				1.34e-07	0.0608	0.0105	0.1133		0.4594				6.8713	3.179	3.179	3.179		3.179				3.179	0.922	0.8	1.163		2.326				5.568	1.00e+0
neuron	SLIM2 GO BP	GO:0007399	nervous system development	0.4808	1.2797	2.4262		1.258	1.288	1.932	1.0228	1.5868	0.996	0.0192	4.47e-07		0.221	0.467	0.0247	0.539	0.000247	0.0014	1.7148	6.3493		0.6543	0.3298	1.6066	0.2681	3.6063	12.242	12.242	12.242		12.242	12.242	12.242	12.242	12.242	4.147	11.04	20.93		10.853	11.111	16.667	8.824	13.689	1.00e+0
neuron	SLIM2 GO BP	GO:0007600	sensory perception		0.3566	0.6479				1.1257		1.9824		0.999	0.845				0.533		0.00145		0.0002	0.0727				0.2725		2.8376		4.653	4.653				4.653		4.653		0.96	1.744				3.03		5.336
neuron	SLIM2 GO BP	GO:0050890	cognition	0.7485	1.1694	2.8329		1.2591		2.4609	2.3885	2.4495	0.75	0.363	0.0197		0.473		0.195	0.204	0.00263	0.1246	0.4391	1.7053		0.3248		0.7095	0.69	2.5799	1.539	1.539	1.539		1.539		1.539	1.539	1.539	0.922	1.44	3.488		1.55		3.03	2.941	3.016	1.00e+0
E16_glia	SLIM2 GO BP	GO:0006091	generation of precursor metabolites and energy	0.5878	0.6123	0.7416	18.7591	0.9888			1.8759		0.857	0.93	0.755	4.8e-06	0.603			0.288		0.0667	0.0311	0.122	5.3184	0.2193			0.5394		2.227	2.227	2.227	2.227	2.227			2.227		0.922	0.96	1.163	29.412	1.55			2.941		1.00e+0
E16_glia	SLIM2 GO BP	GO:0006839	mitochondrial transport	1.1811			15.0761				5.6535		0.507			0.0076				0.016		0.2948			2.1191				1.7945		1.009			1.009				1.009		0.922			11.765				4.412		1.00e+0
E16_hemo	SLIM2 GO BP	GO:0045454	cell redox homeostasis	3.9409	0.9122								0.0404	0.65								1.3936	0.1866								0.394	0.394								1.382	0.32								1.00e+0
E16_hemo	SLIM2 GO BP	GO:0002181	cytoplasmic translation	8.4827	0.3465						4.777		1.45e-11	0.981						0.0249		10.8363	0.0083						1.6029		1.511	1.511						1.511		7.834	0.32						4.412		1.03e-9
E16_hemo	SLIM2 GO BP	GO:0042254	ribosome biogenesis	3.9102	0.2089					1.9779	2.8796		3.01e-05	0.999					0.268	0.0862		4.5213	0.0003					0.5713	1.0641		1.711	1.711					1.711	1.711		5.991	0.32					3.03	4.412		2.13e-3
E16_hemo	SLIM2 GO BP	GO:0016072	rRNA metabolic process	3.5514						2.9191	2.8333		0.00192						0.149	0.157		2.7155						0.8244	0.8039		1.131						1.131	1.131		3.687						3.03	2.941		1.36e-1
E16_neuron	SLIM2 GO BP	GO:0000278	mitotic cell cycle	0.3742	0.693	1.4164			3.0078	3.2812	1.1943	0.9421	0.988	0.956	0.186			0.141	0.00287	0.462	0.631	0.0052	0.0194	0.7291			0.8496	2.5421	0.3353	0.1997	5.019	5.019	5.019			5.019	5.019	5.019	5.019	1.382	2.56	5.233			11.111	12.121	4.412	3.48	1.00e+0
E16_neuron	SLIM2 GO BP	GO:0006281	DNA repair	0.6776		0.8548				6.6833		0.6823	0.797		0.682				0.00027		0.842	0.098		0.1661				3.5685		0.0746	2.019		2.019				2.019		2.019	0.922		1.163				9.091		0.928	1.00e+0
E16_neuron	SLIM2 GO BP	GO:0051321	meiotic cell cycle	1.0836	0.7525	1.0937				3.5629		0.4365	0.491	0.861	0.499				0.013		0.983	0.3085	0.065	0.3017				1.884		0.0074	2.599	2.599	2.599				2.599		2.599	2.304	1.6	2.326				7.576		0.928	1.00e+0
E16_neuron	SLIM2 GO BP	GO:0051276	chromosome organization	1.019	0.6192	1.3928			2.0475	3.0712	0.542	0.5558	0.515	0.994	0.142			0.255	0.000777	0.89	0.994	0.2876	0.0022	0.8464			0.5929	3.1092	0.0505	0.0025	7.739	7.739	7.739			7.739	7.739	7.739	7.739	5.53	3.36	7.558			11.111	16.667	2.941	3.016	1.00e+0
glia	SLIM2 GO BP	GO:0007369	gastrulation	1.3551	1.882			4.5591				1.7057	0.435	0.0623			0.0115				0.169	0.3607	1.2049			1.9362				0.7697	0.83	0.83			0.83				0.83	0.922	1.28			3.101				1.16	1.00e+0
glia	SLIM2 GO BP	GO:0030154	cell differentiation	0.4758	1.1918	1.8437	0.8676	1.3721		1.7878	0.8676	1.078	0.999	0.0319	3.81e-05	0.692	0.0647		0.0134	0.719	0.277	0.0001	1.4951	4.4182	0.1597	1.189		1.8721	0.1427	0.557	19.23	19.23	19.23	19.23	19.23		19.23	19.23	19.23	6.452	16.16	25	11.765	18.605		24.242	11.765	14.617	1.00e+0
glia	SLIM2 GO BP	GO:0008219	cell death	1.2874	1.1174	1.8272		1.8949		1.0582	1.5406	1.0533	0.283	0.336	0.0593		0.0774		0.567	0.308	0.464	0.5475	0.4733	1.2263		1.1112		0.2459	0.5103	0.3332	3.995	3.995	3.995		3.995		3.995	3.995	3.995	3.687	3.2	5.233		5.426		3.03	4.412	3.016	1.00e+0
glia	SLIM2 GO BP	GO:0055086	nucleobase-containing small molecule metabolic process		0.6798	1.2351	9.3724	2.4702		2.4141	4.6862	0.8626		0.907	0.406	0.00369	0.0352		0.127	0.00173	0.706		0.0423	0.3906	2.4329	1.4534		0.8932	2.7607	0.1507		2.527	2.527	2.527	2.527		2.527	2.527	2.527		1.28	2.326	17.647	4.651		4.545	8.824	1.624
glia	SLIM2 GO BP	GO:0006520	cellular amino acid metabolic process		1.3968	1.2689		2.8198				0.6752		0.152	0.422		0.0327				0.847		0.8157	0.3745		1.4853				0.0716		2.119	2.119		2.119				2.119		1.92	1.744		3.876				0.928
glia	SLIM2 GO BP	GO:0008283	cell population proliferation	1.0758	1.2451	2.2621		2.1113		1.7685		0.4514	0.486	0.184	0.0135		0.0488		0.24		0.987	0.3131	0.7337	1.8692		1.3112		0.6188		0.0054	3.014	3.014	3.014		3.014		3.014		3.014	2.765	3.2	5.814		5.426		4.545		1.16	1.00e+0
glia	SLIM2 GO BP	GO:0051186	cofactor metabolic process	0.8899	0.9269	1.4969		2.4949			1.8932		0.658	0.639	0.278		0.0507			0.285		0.1812	0.1939	0.5548		1.2944			0.5449		2.176	2.176	2.176		2.176			2.176		1.382	1.44	2.326		3.876			2.941		1.00e+0
hemo	SLIM2 GO BP	GO:0016192	vesicle-mediated transport	1.4912	3.1495	2.3516		0.8361		1.6343	2.7758	2.0646	0.109	1.07e-18	0.00186		0.709		0.228	0.0127	6.72e-05	0.9604	17.9696	2.729		0.1489		0.6407	1.8946	4.1725	6.135	6.135	6.135		6.135		6.135	6.135	6.135	5.53	11.68	8.721		3.101		6.061	10.294	7.657	1.00e+0
hemo	SLIM2 GO BP	GO:0000902	cell morphogenesis	0.5311	1.8808	2.5462		0.536		1.0477	1.0169	1.7113	0.961	1e-05	0.000171		0.922		0.55	0.57	0.00218	0.017	4.9964	3.7653		0.0348		0.2593	0.2435	2.6607	5.627	5.627	5.627		5.627		5.627	5.627	5.627	2.304	8.16	11.047		2.326		4.545	4.412	7.425	1.00e+0
hemo	SLIM2 GO BP	GO:0061024	membrane organization	1.6792	2.2349	1.7654		0.9416				1.8318	0.149	0.000265	0.154		0.63				0.0264	0.8267	3.5763	0.8106		0.2005				1.5781	2.09	2.09	2.09		2.09				2.09	2.765	3.68	2.907		1.55				3.016	1.00e+0
hemo	SLIM2 GO BP	GO:0034613	cellular protein localization	1.157	2.0815	1.3269				1.0374	2.6851	1.3768	0.353	1.1e-07	0.222				0.557	0.00946	0.0618	0.4514	6.9563	0.6521				0.254	2.0237	1.2084	5.269	5.269	5.269				5.269	5.269	5.269	5.069	9.12	5.814				4.545	11.765	6.032	1.00e+0
hemo	SLIM2 GO BP	GO:0016049	cell growth		2.1217	1.5419		1.3706				1.6409		0.00484	0.308		0.43				0.116		2.3148	0.5109		0.3665				0.935		1.267	1.267		1.267				1.267		2.4	1.744		1.55				1.856
hemo	SLIM2 GO BP	GO:0009306	protein secretion		3.898	1.8886						1.5074		5.54e-06	0.286						0.274		5.2558	0.5435						0.5619		0.68	0.68						0.68		2.4	1.163						0.928
hemo	SLIM2 GO BP	GO:0010256	endomembrane system organization	0.7152	3.2282	2.2558						0.9002	0.772	1.2e-07	0.0718						0.656	0.112	6.9176	1.1438						0.183	1.453	1.453	1.453						1.453	0.922	4.16	2.907						1.16	1.00e+0
hemo	SLIM2 GO BP	GO:0030036	actin cytoskeleton organization	1.091	2.5	3.5787		1.1011			1.3926	0.8789	0.485	1.17e-06	7.4e-05		0.515			0.422	0.694	0.3137	5.9297	4.1307		0.2882			0.3742	0.1584	2.864	2.864	2.864		2.864			2.864	2.864	2.304	5.28	7.558		2.326			2.941	1.856	1.00e+0
hemo	SLIM2 GO BP	GO:0005975	carbohydrate metabolic process	0.4876	2.2857	1.8457		1.2304			2.3342	0.8593	0.919	5.44e-05	0.108		0.441			0.137	0.71	0.0366	4.2641	0.9664		0.3548			0.8617	0.1484	2.284	2.284	2.284		2.284			2.284	2.284	0.922	4.32	3.488		2.326			4.412	1.624	1.00e+0
hemo	SLIM2 GO BP	GO:0051301	cell division	0.4549	1.8163	1.4348				2.9913		0.5726	0.936	0.00426	0.27				0.0447		0.939	0.0284	2.3702	0.5686				1.3496		0.0269	2.456	2.456	2.456				2.456		2.456	0.922	3.68	2.907				6.061		1.16	1.00e+0
hemo	SLIM2 GO BP	GO:0060429	epithelium development	0.4737	1.4803	1.8677		1.295		1.7523	0.5669	0.7454	0.995	0.000465	0.00176		0.203		0.0687	0.907	0.955	0.0019	3.3321	2.7542		0.6915		1.163	0.0421	0.0198	10.345	10.345	10.345		10.345		10.345	10.345	10.345	3.687	11.52	14.535		10.078		13.636	4.412	5.8	1.00e+0
hemo	SLIM2 GO BP	GO:0006950	response to stress	1.0242	1.7602	1.6797		1.0337	1.2347	1.1786	1.4707	0.6703	0.489	1.34e-08	0.00596		0.496	0.49	0.383	0.155	0.991	0.3098	7.8718	2.2247		0.3039	0.309	0.4164	0.8094	0.0038	12.693	12.693	12.693		12.693	12.693	12.693	12.693	12.693	9.217	15.84	15.116		9.302	11.111	10.606	13.235	6.032	1.00e+0
hemo	SLIM2 GO BP	GO:0006869	lipid transport		2.2034									0.039									1.4089									0.694									1.12
L3_glia	SLIM2 GO BP	GO:0000226	microtubule cytoskeleton organization	0.5379	0.8093	2.9407			6.4847	3.5371		0.993	0.92	0.82	0.000505			0.0103	0.00686		0.552	0.0359	0.0859	3.2964			1.9866	2.163		0.2573	3.408	3.408	3.408			3.408	3.408		3.408	1.382	2.08	7.558			16.667	9.091		2.552	1.00e+0
L3_hemo	SLIM2 GO BP	GO:0007389	pattern specification process	0.5717	1.2306	2.7406		1.5386		1.5036		1.1513	0.94	0.135	6.56e-05		0.149		0.275		0.289	0.0264	0.8676	4.1831		0.8243		0.5601		0.5384	5.749	5.749	5.749		5.749		5.749		5.749	2.304	4.96	11.047		6.202		6.061		4.64	1.00e+0
L3_hemo	SLIM2 GO BP	GO:0006066	alcohol metabolic process	2.1944	1.0159	3.6913						1.1048	0.156	0.559	0.0232						0.513	0.8043	0.2525	1.6331						0.2895	0.802	0.802	0.802						0.802	1.382	0.64	2.326						0.696	1.00e+0
L3_hemo	SLIM2 GO BP	GO:0006403	RNA localization	0.9954	0.9216	4.6047				2.1818		0.8353	0.583	0.643	2.81e-05				0.233		0.719	0.2341	0.1913	4.5501				0.6321		0.1432	1.84	1.84	1.84				1.84		1.84	1.382	1.28	6.395				3.03		1.16	1.00e+0
L3_hemo	SLIM2 GO BP	GO:0061061	muscle structure development	0.7573	1.3146	3.5031		1.6985				0.7625	0.761	0.17	0.00032		0.21				0.803	0.1185	0.768	3.4937		0.6777				0.0952	2.298	2.298	2.298		2.298				2.298	1.382	2.4	6.395		3.101				1.392	1.00e+0
L3_hemo	SLIM2 GO BP	GO:0042335	cuticle development		1.2515	2.2739		0.8662						0.23	0.0352		0.675						0.6372	1.4531		0.1705						1.926	1.926		1.926						2.24	4.07		1.55
L3_neuron	SLIM2 GO BP	GO:0007005	mitochondrion organization	1.7555	0.2032	0.7383					5.6021	0.2946	0.128	0.999	0.757					0.000691	0.992	0.8911	0.0002	0.1207					3.16	0.0034	2.098	2.098	2.098					2.098	2.098	2.765	0.32	1.163					8.824	0.464	1.00e+0
L3_neuron	SLIM2 GO BP	GO:0071806	protein transmembrane transport		1.8244						8.3842			0.175						0.0237			0.7565						1.6251			0.372						0.372			0.64						2.941
neuron	SLIM2 GO BP	GO:0006811	ion transport	0.3706	0.9437	1.8705	6.3082	2.0783			1.9713	2.426	0.988	0.642	0.0276	0.00309	0.0225			0.109	2.88e-07	0.0049	0.1921	1.5578	2.5099	1.6475			0.961	6.5404	5.355	5.355	5.355	5.355	5.355			5.355	5.355	1.382	3.52	6.977	23.529	7.752			7.353	9.049	1.00e+0
neuron	SLIM2 GO BP	GO:0035556	intracellular signal transduction	0.9166	1.2023	1.9274		1.028		1.3395	0.9751	2.205	0.652	0.152	0.0114		0.531		0.349	0.599	9.39e-07	0.1851	0.8181	1.943		0.2744		0.4565	0.222	6.0269	6.672	6.672	6.672		6.672		6.672	6.672	6.672	4.147	5.44	8.721		4.651		6.061	4.412	9.977	1.00e+0
neuron	SLIM2 GO BP	GO:0007626	locomotory behavior	0.628	0.6541	2.3769		1.0564				3.3199	0.831	0.901	0.0413		0.567				1.48e-06	0.0803	0.0451	1.3832		0.2461				5.8283	1.618	1.618	1.618		1.618				1.618	0.922	0.96	3.488		1.55				4.872	1.00e+0
neuron	SLIM2 GO BP	GO:0007623	circadian rhythm	0.82	0.5694	1.0345		1.3794		6.74		3.5092	0.704	0.925	0.578		0.426		0.000865		7.06e-06	0.1524	0.0337	0.2375		0.3697		3.0625		5.1507	1.639	1.639	1.639		1.639		1.639		1.639	0.922	0.64	1.163		1.55		7.576		3.944	1.00e+0
neuron	SLIM2 GO BP	GO:0019098	reproductive behavior		0.803	2.9177						3.105		0.763	0.0173						5.97e-05		0.1172	1.7618						4.2234		1.475	1.475						1.475		0.96	3.488						3.712
neuron	SLIM2 GO BP	GO:0042221	response to chemical	1.132	1.2148	1.4281		1.2983		1.1842	1.1494	1.4766	0.302	0.0521	0.056		0.178		0.378	0.408	0.00178	0.52	1.2824	1.2512		0.7485		0.4219	0.3885	2.7479	12.271	12.271	12.271		12.271		12.271	12.271	12.271	10.138	10.88	12.791		11.628		10.606	10.294	13.225	1.00e+0
neuron	SLIM2 GO BP	GO:0006351	transcription, DNA-templated	1.0416	0.7052	1.0513		0.3504	1.2557	1.7123	0.831	1.4421	0.458	0.994	0.455		0.997	0.481	0.0636	0.73	0.00357	0.3385	0.0025	0.3415		0.0011	0.3172	1.1959	0.1365	2.4467	14.061	14.061	14.061		14.061	14.061	14.061	14.061	14.061	9.217	6.24	9.302		3.101	11.111	15.152	7.353	12.761	1.00e+0
neuron	SLIM2 GO BP	GO:0030705	cytoskeleton-dependent intracellular transport		0.5385	4.8921						2.7332		0.891	0.00357						0.014		0.05	2.4464						1.8515		0.773	0.773						0.773		0.32	2.907						1.624
	SLIM2 GO BP	GO:0044782	cilium organization		0.3412					3.2311		1.7317		0.982					0.127		0.11		0.0076					0.8952		0.9553		1.446					1.446		1.446		0.32					3.03		1.624
	SLIM2 GO BP	GO:0048878	chemical homeostasis	1.1876	1.402	0.899		1.5982				1.3155	0.412	0.101	0.652		0.241				0.217	0.3842	0.9952	0.1856		0.6172				0.6635	2.298	2.298	2.298		2.298				2.298	2.304	2.72	1.744		3.101				2.552	1.00e+0
	SLIM2 GO BP	GO:0006457	protein folding	1.5828	1.0991							1.3282	0.294	0.466							0.324	0.5307	0.3315							0.4891	1.167	1.167							1.167	1.382	0.96							1.16	1.00e+0
	SLIM2 GO BP	GO:0016071	mRNA metabolic process	0.7573	0.3155	0.9554	3.8666			3.4858		1.1438	0.794	0.999	0.603	0.093			0.00381		0.333	0.1001	0	0.219	1.0314			2.4188		0.4768	5.183	5.183	5.183	5.183			5.183		5.183	2.304	0.96	2.907	11.765			10.606		3.48	1.00e+0
	SLIM2 GO BP	GO:0006310	DNA recombination			1.4002				3.6489		1.1175			0.419				0.104		0.482			0.3773				0.9822		0.3162			1.074				1.074		1.074			1.163				3.03		0.928
	SLIM2 GO BP	GO:0006913	nucleocytoplasmic transport		0.5587					3.5273		0.8102		0.909					0.11		0.72		0.0413					0.9577		0.1422		1.239					1.239		1.239		0.48					3.03		0.696
	SLIM2 GO BP	GO:0070647	protein modification by small protein conjugation or removal	1.7942	0.9344	1.6978					2.1472	0.7904	0.0795	0.636	0.143					0.163	0.786	1.0996	0.1959	0.8427					0.7854	0.1041	3.136	3.136	3.136					3.136	3.136	3.687	1.92	3.488					4.412	1.624	1.00e+0
	SLIM2 GO BP	GO:0051604	protein maturation		0.7058	1.7097					4.3245	0.6823		0.803	0.327					0.0781	0.796		0.0948	0.4854					1.1072	0.099		0.881	0.881					0.881	0.881		0.48	1.163					2.941	0.464
	SLIM2 GO BP	GO:0016458	gene silencing	1.3299	0.3694	1.6779					1.6976	0.6696	0.323	0.995	0.178					0.33	0.871	0.4901	0.002	0.7476					0.4813	0.0596	2.169	2.169	2.169					2.169	2.169	2.304	0.64	2.907					2.941	1.16	1.00e+0
	SLIM2 GO BP	GO:0030163	protein catabolic process	1.0354	1.0785	1.7418		0.5806			2.2028	0.6951	0.523	0.404	0.0903		0.863			0.108	0.893	0.281	0.3926	1.0442		0.064			0.9659	0.0488	4.038	4.038	4.038		4.038			4.038	4.038	2.765	2.88	4.651		1.55			5.882	1.856	1.00e+0
	SLIM2 GO BP	GO:0006790	sulfur compound metabolic process	0.7996	1.1105	2.0176		2.0176					0.717	0.432	0.137		0.186					0.1444	0.3641	0.8616		0.7293					1.589	1.589	1.589		1.589					0.922	1.28	2.326		2.326					1.00e+0
	SLIM2 GO BP	GO:0006605	protein targeting	1.4095	1.4682						2.9987		0.358	0.16						0.143		0.4456	0.7937						0.843		1.196	1.196						1.196		1.382	1.44						2.941		1.00e+0
	SLIM2 GO BP	GO:0006497	protein lipidation		1.2771									0.383									0.4167									0.766									0.64
	SLIM2 GO BP	GO:0042303	molting cycle		1.1287									0.456									0.3404									0.759									0.8
	SLIM2 GO BP	GO:0006401	RNA catabolic process		0.6447									0.85									0.0705									1.045									0.48
	SLIM2 GO BP	GO:0006399	tRNA metabolic process		0.4966									0.944									0.0248									1.446									0.48
	SLIM2 GO BP	GO:0006997	nucleus organization			1.7654									0.313									0.5039									0.752									1.163
[truncated: 44 more columns]
