# Supplementary material for: NimA promotes cell adhesion at the blood brain barrier of the Drosophila nervous system
Source: EMBO Rep. 2026 Mar 3;27(7):1648–65. doi: 10.1038/s44319-026-00728-1 (PMC13076899; doi:10.1038/s44319-026-00728-1)
Supplement: Supplementary file 5 — Source data Fig. 1 [file 44319_2026_728_MOESM5_ESM.zip]

Archive with 2 entries (1 files):
- Source_Data_Fig1/Source_Fig1G.tif
- Source_Data_Fig1/Fig1G/
