# Supplementary material for: NimA promotes cell adhesion at the blood brain barrier of the Drosophila nervous system
Source: EMBO Rep. 2026 Mar 3;27(7):1648–65. doi: 10.1038/s44319-026-00728-1 (PMC13076899; doi:10.1038/s44319-026-00728-1)
Supplement: Supplementary file 6 — Source data Fig. 2 [file 44319_2026_728_MOESM6_ESM.zip]

Archive with 13 entries (13 files):
- Source_Data_Fig2/Fig2M-V/Source_data_FigEV3J_pdf_quantif.txt
- Source_Data_Fig2/Fig2M-V/Source_Fig2P-R_Max_NimAhomo_0do.tif
- Source_Data_Fig2/Fig2M-V/Source_Fig2M-O_Max_NimAhet_0do.tif
- Source_Data_Fig2/Fig2J/NimA_RNAi_Dcp1.xlsx
- Source_Data_Fig2/Fig2A-I/Source_data_Fig2I_crz_quantif.txt
- Source_Data_Fig2/Fig2A-I/Source_Fig2H.tif
- Source_Data_Fig2/Fig2A-I/Source_Fig2G.tif
- Source_Data_Fig2/Fig2A-I/Source_Fig2F.tif
- Source_Data_Fig2/Fig2A-I/Source_Fig2E.tif
- Source_Data_Fig2/Fig2A-I/Source_Fig2D.tif
- Source_Data_Fig2/Fig2A-I/Source_Fig2C.tif
- Source_Data_Fig2/Fig2A-I/Source_Fig2B.tif
- Source_Data_Fig2/Fig2A-I/Source_Fig2A.tif
