# Supplementary material for: NimA promotes cell adhesion at the blood brain barrier of the Drosophila nervous system
Source: EMBO Rep. 2026 Mar 3;27(7):1648–65. doi: 10.1038/s44319-026-00728-1 (PMC13076899; doi:10.1038/s44319-026-00728-1)
Supplement: Supplementary file 6 — Source data Fig. 2 [file 44319_2026_728_MOESM6_ESM.zip › Source_Data_Fig2/Fig2M-V/Source_data_FigEV3J_pdf_quantif.txt]

Genotype	Age	Surface (µm²)
NimAKO	0DO	1476.699
NimAKO	0DO	991.736
NimAKO	0DO	1708.563
NimAKO	0DO	1588.04
NimAKO	0DO	1390.738
NimAKO	0DO	441.882
NimAKO	0DO	1171.947
NimAKO	0DO	2049.472
NimAKO	0DO	1457.185
NimAKO	0DO	471.189
NimAKO	0DO	779.959
NimAKO	0DO	2247.475
NimAKO	0DO	1942.723
NimAKO	0DO	1547.291
NimAKO/+	0DO	1647.727
NimAKO/+	0DO	1709.137
NimAKO/+	0DO	1712.58
NimAKO/+	0DO	1317.723
NimAKO/+	0DO	560.42
NimAKO/+	0DO	1079.91
NimAKO/+	0DO	1474.868
WT	0DO	1575.413
WT	0DO	1160.468
WT	0DO	1429.637
WT	0DO	1768.825
WT	0DO	2482.782
NimAKO	3DO	549.816
NimAKO	3DO	756.428
NimAKO	3DO	498.163
NimAKO	3DO	52.341
NimAKO	3DO	11.42
NimAKO	3DO	23.352
NimAKO	3DO	56.733
NimAKO	3DO	11.381
NimAKO	3DO	33.826
NimAKO	3DO	105.229
NimAKO	3DO	27.753
NimAKO	3DO	162.994
NimAKO	3DO	53.375
NimAKO	3DO	86.088
NimAKO	3DO	149.219
NimAKO	3DO	61.41
NimAKO/+	3DO	479.798
NimAKO/+	3DO	749.541
NimAKO/+	3DO	280.647
NimAKO/+	3DO	384.395
NimAKO/+	3DO	117.054
NimAKO/+	3DO	4.612
NimAKO/+	3DO	54.61
NimAKO/+	3DO	20.497
NimAKO/+	3DO	28.696
NimAKO/+	3DO	30.526
NimAKO/+	3DO	22.474
NimAKO/+	3DO	16.544
NimAKO/+	3DO	17.935
NimAKO/+	3DO	375.048
NimAKO/+	3DO	16.53
NimAKO/+	3DO	32.638
NimAKO/+	3DO	16.081
WT	3DO	517.677
WT	3DO	64.279
WT	3DO	75.184
WT	3DO	107.323
WT	3DO	79.201
WT	3DO	76.905
WT	3DO	104.454
