# Supplementary material for: NimA promotes cell adhesion at the blood brain barrier of the Drosophila nervous system
Source: EMBO Rep. 2026 Mar 3;27(7):1648–65. doi: 10.1038/s44319-026-00728-1 (PMC13076899; doi:10.1038/s44319-026-00728-1)
Supplement: Supplementary file 6 — Source data Fig. 2 [file 44319_2026_728_MOESM6_ESM.zip › Source_Data_Fig2/Fig2J/NimA_RNAi_Dcp1.xlsx]

## Sheet: Experimental_details
Title	Quantification of cleaved Dcp-1–positive cells in the CNS following NimA downregulation in cortex glia (CG) or ensheathing glia (EG). Quantification was performed in IMARIS using confocal images immunolabeled for cDCP-1.
Genotypes	NimARNAi104204/+
	vGlut2(CG)-Gal4/NimARNAi104204
	vGlut2(CG)-Gal4/+
	GMR83E12(EG)-Gal4/NimARNAi104204
	GMR83E12(EG)-Gal4/+

## Sheet: Dcp1
Genotype	Dcp1_Value
NimARNAi104204/+	690
NimARNAi104204/+	658
NimARNAi104204/+	542
NimARNAi104204/+	414
NimARNAi104204/+	550
NimARNAi104204/+	410
NimARNAi104204/+	541
NimARNAi104204/+	556
NimARNAi104204/+	212
NimARNAi104204/+	166
NimARNAi104204/+	215
NimARNAi104204/+	111
vGlut2(CG)-Gal4/NimARNAi104204	365
vGlut2(CG)-Gal4/NimARNAi104204	507
vGlut2(CG)-Gal4/NimARNAi104204	316
vGlut2(CG)-Gal4/NimARNAi104204	135
vGlut2(CG)-Gal4/NimARNAi104204	263
vGlut2(CG)-Gal4/NimARNAi104204	159
vGlut2(CG)-Gal4/NimARNAi104204	69
vGlut2(CG)-Gal4/NimARNAi104204	101
vGlut2(CG)-Gal4/NimARNAi104204	128
vGlut2(CG)-Gal4/NimARNAi104204	196
vGlut2(CG)-Gal4/+	356
vGlut2(CG)-Gal4/+	465
vGlut2(CG)-Gal4/+	402
vGlut2(CG)-Gal4/+	327
vGlut2(CG)-Gal4/+	486
vGlut2(CG)-Gal4/+	402
vGlut2(CG)-Gal4/+	302
vGlut2(CG)-Gal4/+	267
vGlut2(CG)-Gal4/+	214
vGlut2(CG)-Gal4/+	222
vGlut2(CG)-Gal4/+	194
vGlut2(CG)-Gal4/+	249
vGlut2(CG)-Gal4/+	197
GMR83E12(EG)-Gal4/NimARNAi104204	482
GMR83E12(EG)-Gal4/NimARNAi104204	362
GMR83E12(EG)-Gal4/NimARNAi104204	433
GMR83E12(EG)-Gal4/NimARNAi104204	487
GMR83E12(EG)-Gal4/NimARNAi104204	391
GMR83E12(EG)-Gal4/NimARNAi104204	580
GMR83E12(EG)-Gal4/NimARNAi104204	352
GMR83E12(EG)-Gal4/NimARNAi104204	436
GMR83E12(EG)-Gal4/+	563
GMR83E12(EG)-Gal4/+	496
GMR83E12(EG)-Gal4/+	452
GMR83E12(EG)-Gal4/+	595
GMR83E12(EG)-Gal4/+	213
GMR83E12(EG)-Gal4/+	210
GMR83E12(EG)-Gal4/+	458
GMR83E12(EG)-Gal4/+	468
GMR83E12(EG)-Gal4/+	608
