# Supplementary material for: NimA promotes cell adhesion at the blood brain barrier of the Drosophila nervous system
Source: EMBO Rep. 2026 Mar 3;27(7):1648–65. doi: 10.1038/s44319-026-00728-1 (PMC13076899; doi:10.1038/s44319-026-00728-1)
Supplement: Supplementary file 6 — Source data Fig. 2 [file 44319_2026_728_MOESM6_ESM.zip › Source_Data_Fig2/Fig2A-I/Source_data_Fig2I_crz_quantif.txt]

Age	Genotype	Crz_Cell
4 hAPF	NimAKO	0
4 hAPF	NimAKO	5
4 hAPF	NimAKO	1
4 hAPF	NimAKO	3
4 hAPF	NimAKO	0
4 hAPF	NimAKO	3
4 hAPF	NimAKO	7
4 hAPF	NimAKO	0
4 hAPF	NimAKO	5
4 hAPF	NimAKO	5
4 hAPF	NimAKO	7
4 hAPF	NimAKO/+	0
4 hAPF	NimAKO/+	0
4 hAPF	NimAKO/+	0
4 hAPF	NimAKO/+	1
4 hAPF	NimAKO/+	3
4 hAPF	NimAKO/+	3
4 hAPF	NimAKO/+	2
4 hAPF	NimAKO/+	1
4 hAPF	NimAKO/+	9
4 hAPF	NimAKO/+	0
4 hAPF	NimAKO/+	4
4 hAPF	NimAKO/+	3
4 hAPF	UAS-mCD8-RFP	0
4 hAPF	UAS-mCD8-RFP	4
4 hAPF	UAS-mCD8-RFP	0
4 hAPF	UAS-mCD8-RFP	1
4 hAPF	UAS-mCD8-RFP	1
4 hAPF	UAS-mCD8-RFP	0
4 hAPF	UAS-mCD8-RFP	4
4 hAPF	UAS-mCD8-RFP	2
4 hAPF	UAS-mCD8-RFP	2
wL3	NimAKO	16
wL3	NimAKO	15
wL3	NimAKO	14
wL3	NimAKO	16
wL3	NimAKO	16
wL3	NimAKO	16
wL3	NimAKO/+	16
wL3	NimAKO/+	16
wL3	NimAKO/+	16
wL3	NimAKO/+	16
wL3	NimAKO/+	16
wL3	UAS-mCD8-RFP	16
wL3	UAS-mCD8-RFP	15
wL3	UAS-mCD8-RFP	15
wL3	UAS-mCD8-RFP	16
wL3	UAS-mCD8-RFP	16
