# Supplementary material for: NimA promotes cell adhesion at the blood brain barrier of the Drosophila nervous system
Source: EMBO Rep. 2026 Mar 3;27(7):1648–65. doi: 10.1038/s44319-026-00728-1 (PMC13076899; doi:10.1038/s44319-026-00728-1)
Supplement: Supplementary file 7 — Source data Fig. 3 [file 44319_2026_728_MOESM7_ESM.zip]

Archive with 23 entries (23 files):
- Source_Data_Fig3/Fig3I-M/Source_Fig3LM_NIMA_Septate_Junction.xlsx
- Source_Data_Fig3/Fig3I-M/Source_Fig3K.tif
- Source_Data_Fig3/Fig3I-M/Source_Fig3J.tif
- Source_Data_Fig3/Fig3I-M/Source_Fig3I.tif
- Source_Data_Fig3/Fig3H/NimA_RNAi_BBB_Permeability.xlsx
- Source_Data_Fig3/Fig3E-G/Source_data_Fig3G_Dextran_quantif.txt
- Source_Data_Fig3/Fig3E-G/Source_Fig3Fz.tif
- Source_Data_Fig3/Fig3E-G/Source_Fig3F.tif
- Source_Data_Fig3/Fig3E-G/Source_Fig3Ez.tif
- Source_Data_Fig3/Fig3E-G/Source_Fig3E.tif
- Source_Data_Fig3/Fig3C-D/README.md
- Source_Data_Fig3/Fig3C-D/MAX_20251016_MoodyG4UASmCD8GFP_wL3_CNS_ISH_DAPI_647NimA_488GFP_561Repo.lif - 1_63X_Repo.tif
- Source_Data_Fig3/Fig3C-D/MAX_20251016_MoodyG4UASmCD8GFP_wL3_CNS_ISH_DAPI_647NimA_488GFP_561Repo.lif - 1_63X_NimA.tif
- Source_Data_Fig3/Fig3C-D/MAX_20251016_MoodyG4UASmCD8GFP_wL3_CNS_ISH_DAPI_647NimA_488GFP_561Repo.lif - 1_63X_GFP.tif
- Source_Data_Fig3/Fig3C-D/MAX_20251016_MoodyG4UASmCD8GFP_wL3_CNS_ISH_DAPI_647NimA_488GFP_561Repo.lif - 1_63X_DAPI.tif
- Source_Data_Fig3/Fig3C-D/MAX_20251016_MoodyG4UASmCD8GFP_wL3_CNS_ISH_DAPI_647NimA_488GFP_561Repo.lif - 1_20X_Repo.tif
- Source_Data_Fig3/Fig3C-D/MAX_20251016_MoodyG4UASmCD8GFP_wL3_CNS_ISH_DAPI_647NimA_488GFP_561Repo.lif - 1_20X_NimA.tif
- Source_Data_Fig3/Fig3C-D/MAX_20251016_MoodyG4UASmCD8GFP_wL3_CNS_ISH_DAPI_647NimA_488GFP_561Repo.lif - 1_20X_GFP.tif
- Source_Data_Fig3/Fig3C-D/MAX_20251016_MoodyG4UASmCD8GFP_wL3_CNS_ISH_DAPI_647NimA_488GFP_561Repo.lif - 1_20X_DAPI.tif
- Source_Data_Fig3/Fig3A-B/Source_Fig3Bz.tif
- Source_Data_Fig3/Fig3A-B/Source_Fig3B.tif
- Source_Data_Fig3/Fig3A-B/Source_Fig3Az.tif
- Source_Data_Fig3/Fig3A-B/Source_Fig3A.tif
