# Supplementary material for: NimA promotes cell adhesion at the blood brain barrier of the Drosophila nervous system
Source: EMBO Rep. 2026 Mar 3;27(7):1648–65. doi: 10.1038/s44319-026-00728-1 (PMC13076899; doi:10.1038/s44319-026-00728-1)
Supplement: Supplementary file 7 — Source data Fig. 3 [file 44319_2026_728_MOESM7_ESM.zip › Source_Data_Fig3/Fig3I-M/Source_Fig3LM_NIMA_Septate_Junction.xlsx]

## Sheet: Data
Raw Data	Genotype	Threshold	Seed Point Threshold	Volume(um3)	Nb of Surface	Filament Length(um)	Filament Volume(um3)	Segment/Filament Length	Volume/Filament Length
20240409	NrVIVGFP_Male_1	115	115	669	10	412	606	0.0242718	1.62379
20240409	NrVIVGFP_Male_4	130	135	913	22	419	615	0.052506	2.179
20240409	NrVIVGFP_Male_6	130	135	700	8	394	517	0.0203046	1.77665
20240409	NrVIVGFP_Male_3	130	135	709.799	5	300	406.76	0.0166667	2.366
20240402	NrVIVGFP_Male_3	200	200	557.426	2	346.407	319.778	0.00577356	1.60916
20240402	NrVIVGFP_Male_2	200	200	519.183	2	293.79	185.269	0.00680758	1.76719
20240402	NrVIVGFP_Male_6	250	200	439.72	18	422.187	294.039	0.0426351	1.04153
20240409	Homo_Male_1	120	120	395	45	349	460	0.12894	1.13181
20240409	Homo_Male_2	150	135	245	44	323	380	0.136223	0.758514
20240409	Homo_Male_3	150	135	322	20	352	422	0.0568182	0.914773
20240409	Homo_Male_4	150	135	327	16	289	382	0.0553633	1.13149
20240402	Homo_Male_7	130	135	386.983	42	260.949	418.462	0.160951	1.48298
	Homo_Male_5	150	135	298	37	345	392	0.107246	0.863768
	Homo_Male_6	150	135	376	39	378	417	0.103175	0.994709
20240409	Hetero_Male_4	150	135	737	9	534	797	0.0168539	1.38015
20240409	Hetero_Male_5	150	135	714	9	491	510	0.0183299	1.45418
20240409	Hetero_Male_6	150	135	402	14	355	486	0.0394366	1.13239
20240409	Hetero_Male_7	150	135	390	6	261	369	0.0229885	1.49425
20240409	Hetero_Male_8	150	135	604	10	398	569	0.0251256	1.51759
20240409	Hetero_Male_10	150	135	440	10	291	417	0.0343643	1.51203
20240409	Hetero_Male_13	150	135	579	6	418	615	0.0143541	1.38517
		Volume/Filament Length		F-test	T-test	ANOVA (P value)
		NrxIVGFP vs NimA_Homo		0.179804	0.00202979
		NrxIVGFP vs NimA_Heter		0.0129188	0.0735492
		NimA_Homo vs NimA_Heter		0.19296	0.00541896
		Segment/Filament Length		F-test	T-test	ANOVA (P value)
		NrxIVGFP vs NimA_Homo		0.0681171	0.000284896	P<0.0001
		NrxIVGFP vs NimA_Heter		0.148488	0.963104
		NimA_Homo vs NimA_Heter		0.00265967	0.00124542
