# Supplementary material for: NimA promotes cell adhesion at the blood brain barrier of the Drosophila nervous system
Source: EMBO Rep. 2026 Mar 3;27(7):1648–65. doi: 10.1038/s44319-026-00728-1 (PMC13076899; doi:10.1038/s44319-026-00728-1)
Supplement: Supplementary file 7 — Source data Fig. 3 [file 44319_2026_728_MOESM7_ESM.zip › Source_Data_Fig3/Fig3H/NimA_RNAi_BBB_Permeability.xlsx]

## Sheet: Experimental_details
Title	BBB permeability assay upon NimA RNAi in subperineurial glia (SPG), perineurial glia (PG) and cortex glia (CG)
Genotypes	SPG-Gal4/+
	NimARNAi104204/+
	SPG-Gal4/NimARNAi104204
	PG-Gal4/NimARNAi104204
	CG-Gal4/NimARNAi104204
	NimARNAi105009/+
	SPG-Gal4/NimARNAi105009

## Sheet: Data
Genotype	Dextran_Value
SPG-Gal4/NimARNAi104204	276202
SPG-Gal4/NimARNAi104204	267865
SPG-Gal4/NimARNAi104204	191361
SPG-Gal4/NimARNAi104204	189443
SPG-Gal4/NimARNAi104204	164667
SPG-Gal4/NimARNAi104204	159044
SPG-Gal4/NimARNAi104204	197624
SPG-Gal4/NimARNAi104204	238910
SPG-Gal4/NimARNAi104204	174528
SPG-Gal4/NimARNAi104204	207012
SPG-Gal4/NimARNAi104204	195227
SPG-Gal4/NimARNAi104204	303755
SPG-Gal4/NimARNAi104204	314780
SPG-Gal4/NimARNAi104204	84555.3
SPG-Gal4/NimARNAi104204	170920
SPG-Gal4/NimARNAi104204	145334
SPG-Gal4/NimARNAi104204	132738
SPG-Gal4/NimARNAi104204	186316
SPG-Gal4/NimARNAi104204	244841
SPG-Gal4/NimARNAi104204	151084
SPG-Gal4/NimARNAi104204	156845
SPG-Gal4/NimARNAi104204	237155
SPG-Gal4/NimARNAi104204	212397
SPG-Gal4/NimARNAi104204	190308
SPG-Gal4/NimARNAi104204	173060
SPG-Gal4/NimARNAi104204	131259
SPG-Gal4/NimARNAi104204	107661
CG-Gal4/NimARNAi104204	166343
CG-Gal4/NimARNAi104204	136765
CG-Gal4/NimARNAi104204	120706
CG-Gal4/NimARNAi104204	138222
CG-Gal4/NimARNAi104204	85006.3
CG-Gal4/NimARNAi104204	170146
CG-Gal4/NimARNAi104204	119129
CG-Gal4/NimARNAi104204	215456
CG-Gal4/NimARNAi104204	118686
CG-Gal4/NimARNAi104204	44877.3
CG-Gal4/NimARNAi104204	39216.2
CG-Gal4/NimARNAi104204	56421.8
CG-Gal4/NimARNAi104204	57449.6
CG-Gal4/NimARNAi104204	53498.8
CG-Gal4/NimARNAi104204	63208.8
CG-Gal4/NimARNAi104204	46951.1
CG-Gal4/NimARNAi104204	55974.1
CG-Gal4/NimARNAi104204	39289.9
CG-Gal4/NimARNAi104204	42264.4
CG-Gal4/NimARNAi104204	61877.7
CG-Gal4/NimARNAi104204	94510.5
CG-Gal4/NimARNAi104204	144614
CG-Gal4/NimARNAi104204	102740
CG-Gal4/NimARNAi104204	115075
CG-Gal4/NimARNAi104204	128504
CG-Gal4/NimARNAi104204	98659.9
CG-Gal4/NimARNAi104204	77319.8
PG-Gal4/NimARNAi104204	102057
PG-Gal4/NimARNAi104204	50968.3
PG-Gal4/NimARNAi104204	103006
PG-Gal4/NimARNAi104204	51109.8
PG-Gal4/NimARNAi104204	104507
PG-Gal4/NimARNAi104204	85188.1
PG-Gal4/NimARNAi104204	71489.6
PG-Gal4/NimARNAi104204	86682.1
PG-Gal4/NimARNAi104204	50412.6
PG-Gal4/NimARNAi104204	74051.5
PG-Gal4/NimARNAi104204	73359
PG-Gal4/NimARNAi104204	51238.9
PG-Gal4/NimARNAi104204	80550.7
PG-Gal4/NimARNAi104204	162185
PG-Gal4/NimARNAi104204	138341
PG-Gal4/NimARNAi104204	90391.1
PG-Gal4/NimARNAi104204	118747
PG-Gal4/NimARNAi104204	56316.7
PG-Gal4/NimARNAi104204	55210.8
PG-Gal4/NimARNAi104204	76666.5
PG-Gal4/NimARNAi104204	71617
PG-Gal4/NimARNAi104204	65127.6
PG-Gal4/NimARNAi104204	68893
NimARNAi104204/+	141372
NimARNAi104204/+	145685
NimARNAi104204/+	154413
NimARNAi104204/+	139671
NimARNAi104204/+	142822
NimARNAi104204/+	4097.92
NimARNAi104204/+	99601
NimARNAi104204/+	175611
NimARNAi104204/+	192762
NimARNAi104204/+	174396
NimARNAi104204/+	105747
NimARNAi104204/+	157684
NimARNAi104204/+	158469
NimARNAi104204/+	81093.1
NimARNAi104204/+	158469
NimARNAi104204/+	84882.9
NimARNAi104204/+	136166
NimARNAi104204/+	173296
NimARNAi104204/+	81831.1
SPG-Gal4/+	89226.3
SPG-Gal4/+	93000.3
SPG-Gal4/+	71828.1
SPG-Gal4/+	86440.4
SPG-Gal4/+	81350.6
SPG-Gal4/+	59228.1
SPG-Gal4/+	58024.6
SPG-Gal4/+	76435.9
SPG-Gal4/+	66051.2
SPG-Gal4/+	74064.1
SPG-Gal4/+	79495.1
SPG-Gal4/+	65887
SPG-Gal4/+	90069.2
SPG-Gal4/+	68104.8
SPG-Gal4/+	82137
SPG-Gal4/+	79306.4
SPG-Gal4/+	64361
SPG-Gal4/+	82441.2
SPG-Gal4/NimARNAi105009	241793
SPG-Gal4/NimARNAi105009	254601
SPG-Gal4/NimARNAi105009	169187
SPG-Gal4/NimARNAi105009	263990
SPG-Gal4/NimARNAi105009	294198
SPG-Gal4/NimARNAi105009	301067
SPG-Gal4/NimARNAi105009	159022
SPG-Gal4/NimARNAi105009	170707
SPG-Gal4/NimARNAi105009	153987
SPG-Gal4/NimARNAi105009	134343
SPG-Gal4/NimARNAi105009	175768
SPG-Gal4/NimARNAi105009	171229
SPG-Gal4/NimARNAi105009	208799
SPG-Gal4/NimARNAi105009	174829
SPG-Gal4/NimARNAi105009	214842
SPG-Gal4/NimARNAi105009	180248
SPG-Gal4/NimARNAi105009	187783
SPG-Gal4/NimARNAi105009	141596
SPG-Gal4/NimARNAi105009	134738
SPG-Gal4/NimARNAi105009	117899
SPG-Gal4/NimARNAi105009	205772
SPG-Gal4/NimARNAi105009	166194
SPG-Gal4/NimARNAi105009	140721
SPG-Gal4/NimARNAi105009	93630
SPG-Gal4/NimARNAi105009	114367
NimARNAi105009/+	81504
NimARNAi105009/+	92334
NimARNAi105009/+	68158
NimARNAi105009/+	79740
NimARNAi105009/+	103024
NimARNAi105009/+	63311
NimARNAi105009/+	62570
NimARNAi105009/+	60854
NimARNAi105009/+	59569
NimARNAi105009/+	79317
NimARNAi105009/+	56677
NimARNAi105009/+	59653
NimARNAi105009/+	71089
NimARNAi105009/+	91528
NimARNAi105009/+	77760
NimARNAi105009/+	79498
NimARNAi105009/+	52327
NimARNAi105009/+	83718
NimARNAi105009/+	111297
NimARNAi105009/+	116056
NimARNAi105009/+	108895
NimARNAi105009/+	111400
NimARNAi105009/+	240274
