# Supplementary material for: NimA promotes cell adhesion at the blood brain barrier of the Drosophila nervous system
Source: EMBO Rep. 2026 Mar 3;27(7):1648–65. doi: 10.1038/s44319-026-00728-1 (PMC13076899; doi:10.1038/s44319-026-00728-1)
Supplement: Supplementary file 7 — Source data Fig. 3 [file 44319_2026_728_MOESM7_ESM.zip › Source_Data_Fig3/Fig3E-G/Source_data_Fig3G_Dextran_quantif.txt]

Genotype	Genotype	Sexe	Start Slice	End Slice	Middle Slice	Partical Stack	Area	Mean Intensity
02122024_NIMA_HET_Dextran561_wL3_Female_Brainlobe_Left_1	NimA_het	female	15	122	68,5	59-79	8332,903	285975.5
02122024_NIMA_HET_Dextran561_wL3_Female_Brainlobe_Left_2	NimA_het	female	10	118	64	54-74	8332,903	264253.459
19112024_NIMA_HET_Dextran561_wL3_Female_Brainlobe_Left_1	NimA_het	female	18	136	77	67-87	8332,903	117244.474
19112024_NIMA_HET_Dextran561_wL3_Female_Brainlobe_Left_3	NimA_het	female	11	143	77	67-87	8332,903	192638.215
19112024_NIMA_HET_Dextran561_wL3_Female_Brainlobe_Left_4	NimA_het	female	3	136	69,5	60-80	8332,903	189663.244
19112024_NIMA_HET_Dextran561_wL3_Female_Brainlobe_Left_5	NimA_het	female	12	134	73	63-83	8332,903	129491.729
19112024_NIMA_HET_Dextran561_wL3_Female_Brainlobe_Left_6	NimA_het	female	8	134	71	61-81	8332,903	182795.777
20112024_NIMA_HET_Dextran561_wL3_Female_Brainlobe_Left_1	NimA_het	female	5	73	39	29-49	8332,903	103594.311
20112024_NIMA_HET_Dextran561_wL3_Female_Brainlobe_Left_2	NimA_het	female	4	61	32,5	23-43	8332,903	93017.343
20112024_NIMA_HET_Dextran561_wL3_Female_Brainlobe_Left_3	NimA_het	female	11	62	36,5	27-47	8332,903	125807.57
20112024_NIMA_HET_Dextran561_wL3_Female_Brainlobe_Left_4	NimA_het	female	4	73	38,5	29-49	8332,903	119615.243
20112024_NIMA_HET_Dextran561_wL3_Female_Brainlobe_Left_5	NimA_het	female	3	70	36,5	27-47	8332,903	87199.802
20112024_NIMA_HET_Dextran561_wL3_Female_Brainlobe_Left_6	NimA_het	female	4	72	38	28-48	8332,903	97115.699
20112024_NIMA_HET_Dextran561_wL3_Female_Brainlobe_Left_7	NimA_het	female	9	75	42	32-42	8332,903	78639.46
20112024_NIMA_HET_Dextran561_wL3_Female_Brainlobe_Left_8	NimA_het	female	3	63	33	23-43	8332,903	189985.256
17112024_NIMA_HET_Dextran561_wL3_Female_Brainlobe_Left_1	NimA_het	female	15	114	64,5	55-75	8332,903	186946.988
02122024_NIMA_HET_Dextran561_wL3_Male_Brainlobe_Left_1	NimA_het	male	3	121	62	52-72	8332,903	174379.469
02122024_NIMA_HET_Dextran561_wL3_Male_Brainlobe_Left_2	NimA_het	male	3	115	59	49-69	8332,903	233301.24
02122024_NIMA_HET_Dextran561_wL3_Male_Brainlobe_Left_3	NimA_het	male	2	112	57	47-67	8332,903	358352.214
20112024_NIMA_HET_Dextran561_wL3_Male_Brainlobe_Left_1	NimA_het	male	1	66	33,5	24-44	8332,903	137361.552
20112024_NIMA_HET_Dextran561_wL3_Male_Brainlobe_Left_2	NimA_het	male	7	64	35,5	26-46	8332,903	104503.285
20112024_NIMA_HET_Dextran561_wL3_Male_Brainlobe_Left_3	NimA_het	male	5	74	39,5	30-50	8332,903	181013.865
17112024_NIMA_HET_Dextran561_wL3_Male_Brainlobe_Left_1	NimA_het	male	3	141	72	62-82	8332,903	115501.937
17112024_NIMA_HET_Dextran561_wL3_Male_Brainlobe_Left_2	NimA_het	male	5	133	69	59-79	8332,903	101941.601
02122024_NIMA_HOMO_Dextran561_wL3_Female_Brainlobe_Left_1	NimA_homo	female	17	132	74,5	65-85	8332,903	231959.505
02122024_NIMA_HOMO_Dextran561_wL3_Female_Brainlobe_Left_2	NimA_homo	female	19	134	76,5	67-87	8332,903	149968.273
02122024_NIMA_HOMO_Dextran561_wL3_Female_Brainlobe_Left_3	NimA_homo	female	2	106	54	44-64	8332,903	211221.793
02122024_NIMA_HOMO_Dextran561_wL3_Female_Brainlobe_Left_4	NimA_homo	female	5	117	61	51-71	8332,903	256434.336
02122024_NIMA_HOMO_Dextran561_wL3_Female_Brainlobe_Left_5	NimA_homo	female	10	122	66	56-76	8195,24	227913.78
02122024_NIMA_HOMO_Dextran561_wL3_Female_Brainlobe_Left_6	NimA_homo	female	5	101	53	43-63	8332,903	334707.683
02122024_NIMA_HOMO_Dextran561_wL3_Female_Brainlobe_Left_7	NimA_homo	female	5	125	65	55-75	8332,903	249195.775
02122024_NIMA_HOMO_Dextran561_wL3_Female_Brainlobe_Left_8	NimA_homo	female	1	110	55,5	46-66	8332,903	242058.322
02122024_NIMA_HOMO_Dextran561_wL3_Female_Brainlobe_Left_9	NimA_homo	female	16	128	72	62-82	8332,903	274643.726
02122024_NIMA_HOMO_Dextran561_wL3_Female_Brainlobe_Left_10	NimA_homo	female	5	118	61,5	52-72	8332,903	246310.752
20112024_NIMA_HOMO_Dextran561_wL3_Female_Brainlobe_Left_1	NimA_homo	female	6	63	34,5	25-45	8332,903	283930.462
20112024_NIMA_HOMO_Dextran561_wL3_Female_Brainlobe_Left_2	NimA_homo	female	7	54	30,5	21-41	8332,903	269364.757
02122024_NIMA_HOMO_Dextran561_wL3_Male_Brainlobe_Left_1	NimA_homo	male	1	88	44,5	35-55	8332,903	204976.333
02122024_NIMA_HOMO_Dextran561_wL3_Male_Brainlobe_Left_2	NimA_homo	male	1	88	44,5	34-54	8332,903	186380.526
02122024_NIMA_HOMO_Dextran561_wL3_Male_Brainlobe_Left_3	NimA_homo	male	1	92	46,5	37-57	8332,903	173875.859
02122024_NIMA_HOMO_Dextran561_wL3_Male_Brainlobe_Left_4	NimA_homo	male	1	63	32	22-42	8332,903	253733.539
02122024_NIMA_HOMO_Dextran561_wL3_Male_Brainlobe_Left_5	NimA_homo	male	1	66	33,5	24-44	8332,903	223069.531
02122024_NIMA_HOMO_Dextran561_wL3_Male_Brainlobe_Left_6	NimA_homo	male	5	113	59	49-69	8332,903	333154.058
02122024_NIMA_HOMO_Dextran561_wL3_Male_Brainlobe_Left_7	NimA_homo	male	18	129	73,5	64-84	8332,903	300745.875
02122024_NIMA_HOMO_Dextran561_wL3_Male_Brainlobe_Left_8	NimA_homo	male	6	118	62	52-72	8332,903	299469.818
19112024_NIMA_HOMO_Dextran561_wL3_Male_Brainlobe_Left_1	NimA_homo	male	1	88	44,5	35-55	8332,903	305545.625
19112024_NIMA_HOMO_Dextran561_wL3_Male_Brainlobe_Left_2	NimA_homo	male	14	96	55	45-65	8332,903	268861.421
20112024_NIMA_HOMO_Dextran561_wL3_Male_Brainlobe_Left_2	NimA_homo	male	6	68	37	27-47	8332,903	120424.596
20112024_NIMA_HOMO_Dextran561_wL3_Male_Brainlobe_Left_3	NimA_homo	male	1	59	30	20-40	8332,903	135347.098
02122024_W1118_Dextran561_wL3_Female_Brainlobe_Right_1	WT	female	4	117	60,5	51-71	8332,903	105575.441
02122024_W1118_Dextran561_wL3_Female_Brainlobe_Right_2	WT	female	7	121	64	54-74	8332,903	197511.726
02122024_W1118_Dextran561_wL3_Female_Brainlobe_Right_3	WT	female	3	116	59,5	50-70	8332,903	241982.183
02122024_W1118_Dextran561_wL3_Female_Brainlobe_Right_4	WT	female	5	113	59	49-69	8332,903	156491.158
02122024_W1118_Dextran561_wL3_Female_Brainlobe_Right_5	WT	female	2	100	51	41-61	8332,903	255553.097
02122024_W1118_Dextran561_wL3_Female_Brainlobe_Right_6	WT	female	11	122	66,5	57-77	8332,903	131749.159
02122024_W1118_Dextran561_wL3_Female_Brainlobe_Right_7	WT	female	1	117	59	49-69	8332,903	174927.334
02122024_W1118_Dextran561_wL3_Female_Brainlobe_Right_8	WT	female	4	113	58,5	49-69	8332,903	125842.459
02122024_W1118_Dextran561_wL3_Female_Brainlobe_Right_9	WT	female	6	117	61,5	52-72	8332,903	146980.909
17112024_W1118_Dextran561_wL3_Female_Brainlobe_Left_1	WT	female	4	121	62,5	53-73	8332,903	174472.547
17112024_W1118_Dextran561_wL3_Female_Brainlobe_Left_2	WT	female	5	125	65	55-75	8332,903	223465.182
17112024_W1118_Dextran561_wL3_Female_Brainlobe_Left_3	WT	female	10	131	70,5	61-81	8332,903	109252.549
17112024_W1118_Dextran561_wL3_Female_Brainlobe_Left_4	WT	female	30	125	77,5	68-88	8324,606	189594.468
17112024_W1118_Dextran561_wL3_Female_Brainlobe_Left_5	WT	female	9	114	61,5	52-72	8332,903	196288.606
02122024_W1118_Dextran561_wL3_Male_Brainlobe_Left_1	WT	male	6	116	61	51-71	8332,903	246533.65
02122024_W1118_Dextran561_wL3_Male_Brainlobe_Right_1	WT	male	7	112	59,5	50-70	8332,903	182870.485
02122024_W1118_Dextran561_wL3_Male_Brainlobe_Right_2	WT	male	5	112	58,5	49-69	8332,903	249797.951
02122024_W1118_Dextran561_wL3_Male_Brainlobe_Right_3	WT	male	6	115	60,5	51-71	8332,903	227712.214
02122024_W1118_Dextran561_wL3_Male_Brainlobe_Right_4	WT	male	2	113	57,5	48-68	8332,903	246053.28
02122024_W1118_Dextran561_wL3_Male_Brainlobe_Right_5	WT	male	10	117	63,5	54-74	8332,903	215938.745
02122024_W1118_Dextran561_wL3_Male_Brainlobe_Right_6	WT	male	3	109	56	46-66	8332,903	277653.319
02122024_W1118_Dextran561_wL3_Male_Brainlobe_Right_7	WT	male	6	110	58	48-68	8332,903	280168.456
20112024_w1118_Dextran561_wL3_male_Brainlobe_Left_1	WT	male	1	54	27,5	18-38	8153,42	211971.018
20112024_w1118_Dextran561_wL3_male_Brainlobe_Left_2	WT	male	2	64	33	23-43	8332,903	131570.049
20112024_w1118_Dextran561_wL3_male_Brainlobe_Left_3	WT	male	1	64	32,5	23-43	8332,903	106527.593
17112024_W1118_Dextran561_wL3_Male_Brainlobe_Left_1	WT	male	11	129	70	60-80	8332,903	173941.305
17112024_W1118_Dextran561_wL3_Male_Brainlobe_Left_2	WT	male	14	116	65	55-75	8332,903	228437.615
17112024_W1118_Dextran561_wL3_Male_Brainlobe_Left_3	WT	male	5	127	66	56-76	8332,903	225176.466
17112024_W1118_Dextran561_wL3_Male_Brainlobe_Left_4	WT	male	12	136	74	64-84	8332,903	165957.616
17112024_W1118_Dextran561_wL3_Male_Brainlobe_Left_5	WT	male	7	132	69,5	60-80	8332,903	283321.347
17112024_W1118_Dextran561_wL3_Male_Brainlobe_Left_6	WT	male	7	129	68	58-78	8332,903	208271.489
