# Supplementary material for: NimA promotes cell adhesion at the blood brain barrier of the Drosophila nervous system
Source: EMBO Rep. 2026 Mar 3;27(7):1648–65. doi: 10.1038/s44319-026-00728-1 (PMC13076899; doi:10.1038/s44319-026-00728-1)
Supplement: Supplementary file 7 — Source data Fig. 3 [file 44319_2026_728_MOESM7_ESM.zip › Source_Data_Fig3/Fig3C-D/README.md]

High-resolution multi-channel maximal intensity projection of the original confocal images.

Labeling: DAPI is in cyan, NimA ISH probe in white, Repo ISH probe in magenta, GFP ISH probe in green.

The area showed in Fig3D-D''' has been cropped from 63x images.
