# Supplementary material for: NimA promotes cell adhesion at the blood brain barrier of the Drosophila nervous system
Source: EMBO Rep. 2026 Mar 3;27(7):1648–65. doi: 10.1038/s44319-026-00728-1 (PMC13076899; doi:10.1038/s44319-026-00728-1)
Supplement: Supplementary file 8 — Source data Fig. 4 [file 44319_2026_728_MOESM8_ESM.zip]

Archive with 21 entries (13 files):
- Source_Data_Fig4/
- Source_Data_Fig4/Fig4AB/
- Source_Data_Fig4/Fig4AB/MAX_20240719_NimAT2AG4HET_wL3_Fem_CNS_DAPI_A647PH3_FITCdpn_20X.lif - Series002_DAPI.tif
- Source_Data_Fig4/Fig4AB/MAX_20240719_NimAT2AG4HET_wL3_Fem_CNS_DAPI_A647PH3_FITCdpn_20X.lif - Series002_Dpn.tif
- Source_Data_Fig4/Fig4AB/MAX_20240719_NimAT2AG4HET_wL3_Fem_CNS_DAPI_A647PH3_FITCdpn_20X.lif - Series002_PH3.tif
- Source_Data_Fig4/Fig4AB/MAX_20240719_NimAT2AG4HOMO_wL3_Fem_CNS_DAPI_A647PH3_FITCdpn_20X.lif - Series005_DAPI.tif
- Source_Data_Fig4/Fig4AB/MAX_20240719_NimAT2AG4HOMO_wL3_Fem_CNS_DAPI_A647PH3_FITCdpn_20X.lif - Series005_Dpn.tif
- Source_Data_Fig4/Fig4AB/MAX_20240719_NimAT2AG4HOMO_wL3_Fem_CNS_DAPI_A647PH3_FITCdpn_20X.lif - Series005_PH3.tif
- Source_Data_Fig4/Fig4AB/README.md
- Source_Data_Fig4/Fig4CDE/
- Source_Data_Fig4/Fig4CDE/NimAKO_CNS_Volume_PH3_Dpn_Dcp1.xlsx
- Source_Data_Fig4/Fig4F/
- Source_Data_Fig4/Fig4F/NimAKO_developmental_delay.xlsx
- Source_Data_Fig4/Fig4GHI/
- Source_Data_Fig4/Fig4GHI/NimARNAi_developmental_delay.xlsx
- Source_Data_Fig4/Fig4J/
- Source_Data_Fig4/Fig4J/NimAKO_developmental_lethality.xlsx
- Source_Data_Fig4/Fig4K/
- Source_Data_Fig4/Fig4K/NimARNAi_developmental_lethality.xlsx
- Source_Data_Fig4/Fig4LMN/
- Source_Data_Fig4/Fig4LMN/NimA_RNAi_CNS_vol_PH3_Dpn.xlsx
