# Supplementary material for: NimA promotes cell adhesion at the blood brain barrier of the Drosophila nervous system
Source: EMBO Rep. 2026 Mar 3;27(7):1648–65. doi: 10.1038/s44319-026-00728-1 (PMC13076899; doi:10.1038/s44319-026-00728-1)
Supplement: Supplementary file 8 — Source data Fig. 4 [file 44319_2026_728_MOESM8_ESM.zip › Source_Data_Fig4/Fig4CDE/NimAKO_CNS_Volume_PH3_Dpn_Dcp1.xlsx]

## Sheet: Experimental_details
Title	CNS volume, number of PH3+ cells, number of Dpn+ cells and number of cleaved Dcp-1+ cells in NimA KO wL3 larvae. Quantification was performed in IMARIS using confocal images immunolabeled for DAPI (for volume quantification), PH3, Dpn and cDCP-1.
Genotypes	NimA KO-Gal4/+
	NimA KO-Gal4

## Sheet: Data_CNS_Volume
Genotype	Value
NimA KO-Gal4/+	16368800
NimA KO-Gal4/+	17195800
NimA KO-Gal4/+	18970100
NimA KO-Gal4/+	19789700
NimA KO-Gal4/+	20125000
NimA KO-Gal4/+	19615000
NimA KO-Gal4/+	18306800
NimA KO-Gal4/+	19205800
NimA KO-Gal4/+	19292600
NimA KO-Gal4/+	19853000
NimA KO-Gal4/+	17105400
NimA KO-Gal4/+	17156100
NimA KO-Gal4/+	18308500
NimA KO-Gal4/+	19603300
NimA KO-Gal4/+	18975900
NimA KO-Gal4/+	14461400
NimA KO-Gal4/+	13495900
NimA KO-Gal4/+	14745200
NimA KO-Gal4/+	14097800
NimA KO-Gal4	15666500
NimA KO-Gal4	16534700
NimA KO-Gal4	16725600
NimA KO-Gal4	11369500
NimA KO-Gal4	17501600
NimA KO-Gal4	16937300
NimA KO-Gal4	16396700
NimA KO-Gal4	17517900
NimA KO-Gal4	16235100
NimA KO-Gal4	12797900
NimA KO-Gal4	14592700
NimA KO-Gal4	13793500
NimA KO-Gal4	11854300
NimA KO-Gal4	16394400
NimA KO-Gal4	16319100
NimA KO-Gal4	15735900
NimA KO-Gal4	19315100

## Sheet: Data_CNS_PH3
Genotype	Value
NimA KO-Gal4/+	1923
NimA KO-Gal4/+	1771
NimA KO-Gal4/+	1853
NimA KO-Gal4/+	1810
NimA KO-Gal4/+	1905
NimA KO-Gal4/+	1870
NimA KO-Gal4/+	1839
NimA KO-Gal4/+	1879
NimA KO-Gal4/+	1895
NimA KO-Gal4/+	1809
NimA KO-Gal4/+	1749
NimA KO-Gal4/+	1848
NimA KO-Gal4/+	1856
NimA KO-Gal4/+	2067
NimA KO-Gal4/+	1836
NimA KO-Gal4/+	1416
NimA KO-Gal4/+	1324
NimA KO-Gal4/+	1616
NimA KO-Gal4/+	1425
NimA KO-Gal4	1089
NimA KO-Gal4	1672
NimA KO-Gal4	1707
NimA KO-Gal4	807
NimA KO-Gal4	1699
NimA KO-Gal4	1486
NimA KO-Gal4	1698
NimA KO-Gal4	1584
NimA KO-Gal4	1884
NimA KO-Gal4	1444
NimA KO-Gal4	1543
NimA KO-Gal4	1617
NimA KO-Gal4	1265
NimA KO-Gal4	1193
NimA KO-Gal4	1697
NimA KO-Gal4	1731
NimA KO-Gal4	2058

## Sheet: Data_CNS_Dpn
Genotype	Value
NimA KO-Gal4/+	1353
NimA KO-Gal4/+	1445
NimA KO-Gal4/+	1444
NimA KO-Gal4/+	1533
NimA KO-Gal4/+	1797
NimA KO-Gal4/+	1429
NimA KO-Gal4/+	1520
NimA KO-Gal4/+	1360
NimA KO-Gal4/+	1645
NimA KO-Gal4/+	1577
NimA KO-Gal4/+	1787
NimA KO-Gal4/+	1806
NimA KO-Gal4/+	1764
NimA KO-Gal4/+	1978
NimA KO-Gal4/+	1803
NimA KO-Gal4/+	1067
NimA KO-Gal4/+	1050
NimA KO-Gal4/+	1282
NimA KO-Gal4/+	1434
NimA KO-Gal4	1161
NimA KO-Gal4	1186
NimA KO-Gal4	1518
NimA KO-Gal4	934
NimA KO-Gal4	1400
NimA KO-Gal4	995
NimA KO-Gal4	1173
NimA KO-Gal4	1142
NimA KO-Gal4	1483
NimA KO-Gal4	1358
NimA KO-Gal4	1339
NimA KO-Gal4	1272
NimA KO-Gal4	1010
NimA KO-Gal4	1031
NimA KO-Gal4	1442
NimA KO-Gal4	1486
NimA KO-Gal4	1636

## Sheet: Data_CNS_Dcp1
Genotype	Value
NimA KO-Gal4/+	899
NimA KO-Gal4/+	822
NimA KO-Gal4/+	947
NimA KO-Gal4/+	914
NimA KO-Gal4/+	655
NimA KO-Gal4/+	845
NimA KO-Gal4/+	829
NimA KO-Gal4/+	792
NimA KO-Gal4/+	647
NimA KO-Gal4/+	846
NimA KO-Gal4/+	784
NimA KO-Gal4/+	783
NimA KO-Gal4/+	667
NimA KO-Gal4/+	662
NimA KO-Gal4/+	871
NimA KO-Gal4/+	468
NimA KO-Gal4/+	775
NimA KO-Gal4/+	817
NimA KO-Gal4/+	429
NimA KO-Gal4/+	1026
NimA KO-Gal4/+	853
NimA KO-Gal4/+	456
NimA KO-Gal4/+	1009
NimA KO-Gal4/+	723
NimA KO-Gal4/+	900
NimA KO-Gal4/+	1044
NimA KO-Gal4/+	785
NimA KO-Gal4/+	681
NimA KO-Gal4	593
NimA KO-Gal4	796
NimA KO-Gal4	932
NimA KO-Gal4	862
NimA KO-Gal4	715
NimA KO-Gal4	866
NimA KO-Gal4	808
NimA KO-Gal4	881
NimA KO-Gal4	968
NimA KO-Gal4	918
NimA KO-Gal4	914
NimA KO-Gal4	551
NimA KO-Gal4	417
NimA KO-Gal4	609
NimA KO-Gal4	826
NimA KO-Gal4	826
NimA KO-Gal4	616
NimA KO-Gal4	815
NimA KO-Gal4	454
NimA KO-Gal4	821
NimA KO-Gal4	749
NimA KO-Gal4	647
NimA KO-Gal4	557
NimA KO-Gal4	902
NimA KO-Gal4	905
NimA KO-Gal4	651
NimA KO-Gal4	773
NimA KO-Gal4	735
NimA KO-Gal4	647
NimA KO-Gal4	861
NimA KO-Gal4	729
NimA KO-Gal4	699
NimA KO-Gal4	524
NimA KO-Gal4	1245
NimA KO-Gal4	929
NimA KO-Gal4	508
