# Supplementary material for: NimA promotes cell adhesion at the blood brain barrier of the Drosophila nervous system
Source: EMBO Rep. 2026 Mar 3;27(7):1648–65. doi: 10.1038/s44319-026-00728-1 (PMC13076899; doi:10.1038/s44319-026-00728-1)
Supplement: Supplementary file 8 — Source data Fig. 4 [file 44319_2026_728_MOESM8_ESM.zip › Source_Data_Fig4/Fig4F/NimAKO_developmental_delay.xlsx]

## Sheet: Experimental_details
Title	Developmental lethality assesed at pupariation.
	For each genotype, 100 L1 larvae were transferred in a fresh medium vial and let develop at 25°C. The number of newly formed pupae and eclosed adults was monitored daily. 9 vials were analyzed per genotype
Genotypes	NimA KO-Gal4/+
	NimA KO-Gal4

## Sheet: Data
Genotype	Day_after_egg_lay	Percentage_formed_pupae
NimA KO-Gal4/+	5	0.714286
NimA KO-Gal4/+	5	0.548387
NimA KO-Gal4/+	5	0.567901
NimA KO-Gal4/+	5	0.77381
NimA KO-Gal4/+	5	0.357143
NimA KO-Gal4/+	5	0.32
NimA KO-Gal4/+	5	0.526316
NimA KO-Gal4/+	5	0.860759
NimA KO-Gal4/+	5	0.363636
NimA KO-Gal4	5	0
NimA KO-Gal4	5	0.38961
NimA KO-Gal4	5	0.151163
NimA KO-Gal4	5	0.583333
NimA KO-Gal4	5	0.0493827
NimA KO-Gal4	5	0.0465116
NimA KO-Gal4	5	0.0674157
NimA KO-Gal4	5	0.0581395
NimA KO-Gal4	5	0.194444
NimA KO-Gal4/+	6	0.27551
NimA KO-Gal4/+	6	0.451613
NimA KO-Gal4/+	6	0.432099
NimA KO-Gal4/+	6	0.22619
NimA KO-Gal4/+	6	0.612245
NimA KO-Gal4/+	6	0.65
NimA KO-Gal4/+	6	0.355263
NimA KO-Gal4/+	6	0.126582
NimA KO-Gal4/+	6	0.636364
NimA KO-Gal4	6	0.890411
NimA KO-Gal4	6	0.597403
NimA KO-Gal4	6	0.790698
NimA KO-Gal4	6	0.402778
NimA KO-Gal4	6	0.765432
NimA KO-Gal4	6	0.77907
NimA KO-Gal4	6	0.58427
NimA KO-Gal4	6	0.697674
NimA KO-Gal4	6	0.763889
NimA KO-Gal4/+	7	0.0102041
NimA KO-Gal4/+	7	0
NimA KO-Gal4/+	7	0
NimA KO-Gal4/+	7	0
NimA KO-Gal4/+	7	0.0306122
NimA KO-Gal4/+	7	0.03
NimA KO-Gal4/+	7	0.118421
NimA KO-Gal4/+	7	0.0126582
NimA KO-Gal4/+	7	0
NimA KO-Gal4	7	0.109589
NimA KO-Gal4	7	0.012987
NimA KO-Gal4	7	0.0581395
NimA KO-Gal4	7	0.0138889
NimA KO-Gal4	7	0.185185
NimA KO-Gal4	7	0.174419
NimA KO-Gal4	7	0.348315
NimA KO-Gal4	7	0.244186
NimA KO-Gal4	7	0.0416667
