# Supplementary material for: NimA promotes cell adhesion at the blood brain barrier of the Drosophila nervous system
Source: EMBO Rep. 2026 Mar 3;27(7):1648–65. doi: 10.1038/s44319-026-00728-1 (PMC13076899; doi:10.1038/s44319-026-00728-1)
Supplement: Supplementary file 8 — Source data Fig. 4 [file 44319_2026_728_MOESM8_ESM.zip › Source_Data_Fig4/Fig4GHI/NimARNAi_developmental_delay.xlsx]

## Sheet: Experimental_details
Title	Developmental lethality assesed at pupariation upon NimA downregulation in subperineurial glia (SPG), cortex glia (CG) or ensheathing glia (EG).
	For each genotype, 100 L1 larvae were transferred in a fresh medium vial and let develop at 25°C. The number of newly formed pupae and eclosed adults was monitored daily. At least 3 vials were analyzed per genotype
Genotypes	NimARNAi104204/+
	vGlut2(CG)-Gal4/NimARNAi104204
	vGlut2(CG)-Gal4/+
	GMR83E12(EG)-Gal4/NimARNAi104204
	GMR83E12(EG)-Gal4/+
	MDR65(SPG)-Gal4/NimARNAi104204
	MDR65(SPG)-Gal4/+

## Sheet: Data
Genotype	Day_after_egg_lay	Percentage_formed_pupae
vGlut2(CG)-Gal4/+	5 AEL	0
vGlut2(CG)-Gal4/+	5 AEL	0
vGlut2(CG)-Gal4/+	5 AEL	0
NimARNAi104204/+	5 AEL	23
NimARNAi104204/+	5 AEL	37
NimARNAi104204/+	5 AEL	34
vGlut2(CG)-Gal4/NimARNAi104204	5 AEL	0
vGlut2(CG)-Gal4/NimARNAi104204	5 AEL	0
vGlut2(CG)-Gal4/NimARNAi104204	5 AEL	0
vGlut2(CG)-Gal4/+	6 AEL	84
vGlut2(CG)-Gal4/+	6 AEL	98
vGlut2(CG)-Gal4/+	6 AEL	89
NimARNAi104204/+	6 AEL	65
NimARNAi104204/+	6 AEL	58
NimARNAi104204/+	6 AEL	57
vGlut2(CG)-Gal4/NimARNAi104204	6 AEL	51
vGlut2(CG)-Gal4/NimARNAi104204	6 AEL	66
vGlut2(CG)-Gal4/NimARNAi104204	6 AEL	72
vGlut2(CG)-Gal4/+	7 AEL	12
vGlut2(CG)-Gal4/+	7 AEL	0
vGlut2(CG)-Gal4/+	7 AEL	9
NimARNAi104204/+	7 AEL	12
NimARNAi104204/+	7 AEL	4
NimARNAi104204/+	7 AEL	7
vGlut2(CG)-Gal4/NimARNAi104204	7 AEL	45
vGlut2(CG)-Gal4/NimARNAi104204	7 AEL	29
vGlut2(CG)-Gal4/NimARNAi104204	7 AEL	26
vGlut2(CG)-Gal4/+	8 AEL	4
vGlut2(CG)-Gal4/+	8 AEL	2
vGlut2(CG)-Gal4/+	8 AEL	2
NimARNAi104204/+	8 AEL	0
NimARNAi104204/+	8 AEL	0
NimARNAi104204/+	8 AEL	1
vGlut2(CG)-Gal4/NimARNAi104204	8 AEL	4
vGlut2(CG)-Gal4/NimARNAi104204	8 AEL	5
vGlut2(CG)-Gal4/NimARNAi104204	8 AEL	2
GMR83E12(EG)-Gal4/+	5 AEL	0
GMR83E12(EG)-Gal4/+	5 AEL	0
GMR83E12(EG)-Gal4/+	5 AEL	25
GMR83E12(EG)-Gal4/NimARNAi104204	5 AEL	0
GMR83E12(EG)-Gal4/NimARNAi104204	5 AEL	0
GMR83E12(EG)-Gal4/NimARNAi104204	5 AEL	31
GMR83E12(EG)-Gal4/+	6 AEL	97
GMR83E12(EG)-Gal4/+	6 AEL	93
GMR83E12(EG)-Gal4/+	6 AEL	73
GMR83E12(EG)-Gal4/NimARNAi104204	6 AEL	86
GMR83E12(EG)-Gal4/NimARNAi104204	6 AEL	96
GMR83E12(EG)-Gal4/NimARNAi104204	6 AEL	62
GMR83E12(EG)-Gal4/+	7 AEL	2
GMR83E12(EG)-Gal4/+	7 AEL	7
GMR83E12(EG)-Gal4/+	7 AEL	2
GMR83E12(EG)-Gal4/NimARNAi104204	7 AEL	12
GMR83E12(EG)-Gal4/NimARNAi104204	7 AEL	4
GMR83E12(EG)-Gal4/NimARNAi104204	7 AEL	7
GMR83E12(EG)-Gal4/+	8 AEL	1
GMR83E12(EG)-Gal4/+	8 AEL	0
GMR83E12(EG)-Gal4/+	8 AEL	0
GMR83E12(EG)-Gal4/NimARNAi104204	8 AEL	2
GMR83E12(EG)-Gal4/NimARNAi104204	8 AEL	0
GMR83E12(EG)-Gal4/NimARNAi104204	8 AEL	0
MDR65(SPG)-Gal4/+	5 AEL	23
MDR65(SPG)-Gal4/+	6 AEL	70
MDR65(SPG)-Gal4/+	7 AEL	4
MDR65(SPG)-Gal4/+	8 AEL	3
MDR65(SPG)-Gal4/NimARNAi104204	5 AEL	0
MDR65(SPG)-Gal4/NimARNAi104204	6 AEL	26
MDR65(SPG)-Gal4/NimARNAi104204	7 AEL	70
MDR65(SPG)-Gal4/NimARNAi104204	8 AEL	4
NimARNAi104204/+	5 AEL	43
NimARNAi104204/+	6 AEL	53
NimARNAi104204/+	7 AEL	4
NimARNAi104204/+	8 AEL	0
MDR65(SPG)-Gal4/+	5 AEL	21
MDR65(SPG)-Gal4/+	6 AEL	73
MDR65(SPG)-Gal4/+	7 AEL	5
MDR65(SPG)-Gal4/+	8 AEL	1
MDR65(SPG)-Gal4/NimARNAi104204	5 AEL	0
MDR65(SPG)-Gal4/NimARNAi104204	6 AEL	44
MDR65(SPG)-Gal4/NimARNAi104204	7 AEL	56
MDR65(SPG)-Gal4/NimARNAi104204	8 AEL	0
NimARNAi104204/+	5 AEL	19
NimARNAi104204/+	6 AEL	73
NimARNAi104204/+	7 AEL	5
NimARNAi104204/+	8 AEL	2
MDR65(SPG)-Gal4/+	5 AEL	14
MDR65(SPG)-Gal4/+	6 AEL	74
MDR65(SPG)-Gal4/+	7 AEL	11
MDR65(SPG)-Gal4/+	8 AEL	1
MDR65(SPG)-Gal4/NimARNAi104204	5 AEL	0
MDR65(SPG)-Gal4/NimARNAi104204	6 AEL	37
MDR65(SPG)-Gal4/NimARNAi104204	7 AEL	59
MDR65(SPG)-Gal4/NimARNAi104204	8 AEL	4
NimARNAi104204/+	5 AEL	42
NimARNAi104204/+	6 AEL	53
NimARNAi104204/+	7 AEL	4
NimARNAi104204/+	8 AEL	1
