# Supplementary material for: NimA promotes cell adhesion at the blood brain barrier of the Drosophila nervous system
Source: EMBO Rep. 2026 Mar 3;27(7):1648–65. doi: 10.1038/s44319-026-00728-1 (PMC13076899; doi:10.1038/s44319-026-00728-1)
Supplement: Supplementary file 8 — Source data Fig. 4 [file 44319_2026_728_MOESM8_ESM.zip › Source_Data_Fig4/Fig4J/NimAKO_developmental_lethality.xlsx]

## Sheet: Experimental_details
Title	Developmental lethality assesed at pupariation.
	For each genotype, 100 L1 larvae were transferred in a fresh medium vial and let develop at 25°C. The number of forming pupae (status: living) vs. dead (status: dead) was counted in each vial. 9 vials were analyzed per genotype
Genotypes	NimA KO-Gal4/+
	NimA KO-Gal4

## Sheet: Data
Genotype	Status	Value
NimA KO-Gal4/+	dead	2
NimA KO-Gal4/+	dead	7
NimA KO-Gal4/+	dead	19
NimA KO-Gal4/+	dead	16
NimA KO-Gal4/+	dead	2
NimA KO-Gal4/+	dead	0
NimA KO-Gal4/+	dead	24
NimA KO-Gal4/+	dead	21
NimA KO-Gal4/+	dead	23
NimA KO-Gal4	dead	27
NimA KO-Gal4	dead	23
NimA KO-Gal4	dead	14
NimA KO-Gal4	dead	28
NimA KO-Gal4	dead	19
NimA KO-Gal4	dead	14
NimA KO-Gal4	dead	11
NimA KO-Gal4	dead	14
NimA KO-Gal4	dead	28
NimA KO-Gal4/+	living	98
NimA KO-Gal4/+	living	93
NimA KO-Gal4/+	living	81
NimA KO-Gal4/+	living	84
NimA KO-Gal4/+	living	98
NimA KO-Gal4/+	living	100
NimA KO-Gal4/+	living	76
NimA KO-Gal4/+	living	79
NimA KO-Gal4/+	living	77
NimA KO-Gal4	living	73
NimA KO-Gal4	living	77
NimA KO-Gal4	living	86
NimA KO-Gal4	living	72
NimA KO-Gal4	living	81
NimA KO-Gal4	living	86
NimA KO-Gal4	living	89
NimA KO-Gal4	living	86
NimA KO-Gal4	living	72
