# Supplementary material for: NimA promotes cell adhesion at the blood brain barrier of the Drosophila nervous system
Source: EMBO Rep. 2026 Mar 3;27(7):1648–65. doi: 10.1038/s44319-026-00728-1 (PMC13076899; doi:10.1038/s44319-026-00728-1)
Supplement: Supplementary file 8 — Source data Fig. 4 [file 44319_2026_728_MOESM8_ESM.zip › Source_Data_Fig4/Fig4K/NimARNAi_developmental_lethality.xlsx]

## Sheet: Experimental_details
Title	Developmental lethality assesed at pupariation upon NimA downregulation in subperineurial glia (SPG), cortex glia (CG) or ensheathing glia (EG).
	For each genotype, 100 L1 larvae were transferred in a fresh medium vial and let develop at 25°C. The number of forming pupae (status: living) vs. dead (status: dead) was counted in each vial. At least 3 vials were analyzed per genotype.
Genotypes	NimARNAi104204/+
	vGlut2(CG)-Gal4/NimARNAi104204
	vGlut2(CG)-Gal4/+
	GMR83E12(EG)-Gal4/NimARNAi104204
	GMR83E12(EG)-Gal4/+
	MDR65(SPG)-Gal4/NimARNAi104204
	MDR65(SPG)-Gal4/+

## Sheet: Data
Genotype	Status	Percentage
vGlut2(CG)-Gal4/+	dead	7
vGlut2(CG)-Gal4/+	dead	9.57447
vGlut2(CG)-Gal4/+	dead	6
NimARNAi104204/+	dead	5
NimARNAi104204/+	dead	5.31915
NimARNAi104204/+	dead	6
vGlut2(CG)-Gal4/NimARNAi104204	dead	5
vGlut2(CG)-Gal4/NimARNAi104204	dead	15.9574
vGlut2(CG)-Gal4/NimARNAi104204	dead	5
vGlut2(CG)-Gal4/+	living	93
vGlut2(CG)-Gal4/+	living	90.4255
vGlut2(CG)-Gal4/+	living	94
NimARNAi104204/+	living	95
NimARNAi104204/+	living	94.6809
NimARNAi104204/+	living	94
vGlut2(CG)-Gal4/NimARNAi104204	living	95
vGlut2(CG)-Gal4/NimARNAi104204	living	84.0426
vGlut2(CG)-Gal4/NimARNAi104204	living	95
GMR83E12(EG)-Gal4/+	dead	3
GMR83E12(EG)-Gal4/+	dead	2.12766
GMR83E12(EG)-Gal4/+	dead	5
GMR83E12(EG)-Gal4/NimARNAi104204	dead	1
GMR83E12(EG)-Gal4/NimARNAi104204	dead	5.31915
GMR83E12(EG)-Gal4/NimARNAi104204	dead	6
GMR83E12(EG)-Gal4/+	living	97
GMR83E12(EG)-Gal4/+	living	97.8723
GMR83E12(EG)-Gal4/+	living	95
GMR83E12(EG)-Gal4/NimARNAi104204	living	99
GMR83E12(EG)-Gal4/NimARNAi104204	living	94.6809
GMR83E12(EG)-Gal4/NimARNAi104204	living	94
MDR65(SPG)-Gal4/+	dead	0
MDR65(SPG)-Gal4/+	dead	5
MDR65(SPG)-Gal4/+	dead	7
MDR65(SPG)-Gal4/+	living	100
MDR65(SPG)-Gal4/+	living	95
MDR65(SPG)-Gal4/+	living	93
MDR65(SPG)-Gal4/NimARNAi104204	dead	7
MDR65(SPG)-Gal4/NimARNAi104204	dead	6
MDR65(SPG)-Gal4/NimARNAi104204	dead	6
MDR65(SPG)-Gal4/NimARNAi104204	living	93
MDR65(SPG)-Gal4/NimARNAi104204	living	94
MDR65(SPG)-Gal4/NimARNAi104204	living	94
NimARNAi104204/+	dead	3
NimARNAi104204/+	dead	7
NimARNAi104204/+	dead	7
NimARNAi104204/+	living	97
NimARNAi104204/+	living	93
NimARNAi104204/+	living	93
