# Supplementary material for: NimA promotes cell adhesion at the blood brain barrier of the Drosophila nervous system
Source: EMBO Rep. 2026 Mar 3;27(7):1648–65. doi: 10.1038/s44319-026-00728-1 (PMC13076899; doi:10.1038/s44319-026-00728-1)
Supplement: Supplementary file 8 — Source data Fig. 4 [file 44319_2026_728_MOESM8_ESM.zip › Source_Data_Fig4/Fig4LMN/NimA_RNAi_CNS_vol_PH3_Dpn.xlsx]

## Sheet: Experimental_details
Title	CNS volume, number of PH3+ cells and number of Dpn+ cells upon NimA downregulation in subperineurial glia (SPG), cortex glia (CG) or ensheathing glia (EG).Quantification was performed in IMARIS using confocal images immunolabeled for DAPI (for volume quantification), PH3 and Dpn.
Genotypes	NimARNAi104204/+
	vGlut2(CG)-Gal4/NimARNAi104204
	vGlut2(CG)-Gal4/+
	GMR83E12(EG)-Gal4/NimARNAi104204
	GMR83E12(EG)-Gal4/+
	MDR65(SPG)-Gal4/NimARNAi104204
	MDR65(SPG)-Gal4/+

## Sheet: Volume
Genotype	Volume_Value
NimARNAi104204/+	8362771
NimARNAi104204/+	10111506
NimARNAi104204/+	12397751
NimARNAi104204/+	10674078
NimARNAi104204/+	9110345
NimARNAi104204/+	11086046
NimARNAi104204/+	17085910
NimARNAi104204/+	17904414
NimARNAi104204/+	15916749
NimARNAi104204/+	14628671
NimARNAi104204/+	16244987
NimARNAi104204/+	14256489
NimARNAi104204/+	13413763
NimARNAi104204/+	15534861
NimARNAi104204/+	9652802
NimARNAi104204/+	8.23567e+06
vGlut2(CG)-Gal4/NimARNAi104204	8092119
vGlut2(CG)-Gal4/NimARNAi104204	6.46535e+06
vGlut2(CG)-Gal4/NimARNAi104204	9905687
vGlut2(CG)-Gal4/NimARNAi104204	6.97209e+06
vGlut2(CG)-Gal4/NimARNAi104204	5877210
vGlut2(CG)-Gal4/NimARNAi104204	7914517
vGlut2(CG)-Gal4/NimARNAi104204	9733870
vGlut2(CG)-Gal4/NimARNAi104204	7378344
vGlut2(CG)-Gal4/NimARNAi104204	7591395
vGlut2(CG)-Gal4/NimARNAi104204	9116157
vGlut2(CG)-Gal4/NimARNAi104204	6.63027e+06
vGlut2(CG)-Gal4/NimARNAi104204	12376982
vGlut2(CG)-Gal4/NimARNAi104204	12430361
vGlut2(CG)-Gal4/NimARNAi104204	11344854
vGlut2(CG)-Gal4/NimARNAi104204	11676633
vGlut2(CG)-Gal4/NimARNAi104204	10744834
vGlut2(CG)-Gal4/NimARNAi104204	13390197
vGlut2(CG)-Gal4/+	9885977
vGlut2(CG)-Gal4/+	9992728
vGlut2(CG)-Gal4/+	11498370
vGlut2(CG)-Gal4/+	11438015
vGlut2(CG)-Gal4/+	11725793
vGlut2(CG)-Gal4/+	15226575
vGlut2(CG)-Gal4/+	13941304
vGlut2(CG)-Gal4/+	13589627
vGlut2(CG)-Gal4/+	13379605
vGlut2(CG)-Gal4/+	13946479
vGlut2(CG)-Gal4/+	12154995
vGlut2(CG)-Gal4/+	12607151
vGlut2(CG)-Gal4/+	12551405
GMR83E12(EG)-Gal4/NimARNAi104204	10150453
GMR83E12(EG)-Gal4/NimARNAi104204	9958564
GMR83E12(EG)-Gal4/NimARNAi104204	9824288
GMR83E12(EG)-Gal4/NimARNAi104204	9278799
GMR83E12(EG)-Gal4/NimARNAi104204	9943977
GMR83E12(EG)-Gal4/NimARNAi104204	8159963
GMR83E12(EG)-Gal4/NimARNAi104204	12170579
GMR83E12(EG)-Gal4/+	3.91772e+06
GMR83E12(EG)-Gal4/+	8568689
GMR83E12(EG)-Gal4/+	8072504
GMR83E12(EG)-Gal4/+	8.1791e+06
GMR83E12(EG)-Gal4/+	8.0431e+06
GMR83E12(EG)-Gal4/+	12728255
GMR83E12(EG)-Gal4/+	13585786
GMR83E12(EG)-Gal4/+	9010750
GMR83E12(EG)-Gal4/+	13378858
GMR83E12(EG)-Gal4/+	7328575
GMR83E12(EG)-Gal4/+	7.60783e+06
MDR65(SPG)-Gal4/NimARNAi104204	7.40268e+06
MDR65(SPG)-Gal4/NimARNAi104204	12925682
MDR65(SPG)-Gal4/NimARNAi104204	9355588
MDR65(SPG)-Gal4/NimARNAi104204	12619295
MDR65(SPG)-Gal4/NimARNAi104204	9651494
MDR65(SPG)-Gal4/NimARNAi104204	8612238
MDR65(SPG)-Gal4/NimARNAi104204	9129172
MDR65(SPG)-Gal4/NimARNAi104204	9090979
MDR65(SPG)-Gal4/NimARNAi104204	8.26729e+06
MDR65(SPG)-Gal4/NimARNAi104204	6559958
MDR65(SPG)-Gal4/+	10171838
MDR65(SPG)-Gal4/+	11256071
MDR65(SPG)-Gal4/+	11598286
MDR65(SPG)-Gal4/+	10593867
MDR65(SPG)-Gal4/+	13486809
MDR65(SPG)-Gal4/+	14302034
MDR65(SPG)-Gal4/+	14524399
MDR65(SPG)-Gal4/+	14911464
MDR65(SPG)-Gal4/+	15443612

## Sheet: PH3
Genotype	PH3_Value
NimARNAi104204/+	1297
NimARNAi104204/+	1279
NimARNAi104204/+	1389
NimARNAi104204/+	1558
NimARNAi104204/+	1150
NimARNAi104204/+	1363
NimARNAi104204/+	1525
NimARNAi104204/+	1412
NimARNAi104204/+	798
NimARNAi104204/+	879
NimARNAi104204/+	721
NimARNAi104204/+	963
NimARNAi104204/+	601
vGlut2(CG)-Gal4/NimARNAi104204	913
vGlut2(CG)-Gal4/NimARNAi104204	788
vGlut2(CG)-Gal4/NimARNAi104204	713
vGlut2(CG)-Gal4/NimARNAi104204	512
vGlut2(CG)-Gal4/NimARNAi104204	869
vGlut2(CG)-Gal4/NimARNAi104204	772
vGlut2(CG)-Gal4/NimARNAi104204	783
vGlut2(CG)-Gal4/NimARNAi104204	790
vGlut2(CG)-Gal4/NimARNAi104204	731
vGlut2(CG)-Gal4/NimARNAi104204	733
vGlut2(CG)-Gal4/NimARNAi104204	623
vGlut2(CG)-Gal4/NimARNAi104204	652
vGlut2(CG)-Gal4/NimARNAi104204	794
vGlut2(CG)-Gal4/+	1097
vGlut2(CG)-Gal4/+	1019
vGlut2(CG)-Gal4/+	1072
vGlut2(CG)-Gal4/+	1011
vGlut2(CG)-Gal4/+	1322
vGlut2(CG)-Gal4/+	1146
vGlut2(CG)-Gal4/+	1137
vGlut2(CG)-Gal4/+	1111
vGlut2(CG)-Gal4/+	1112
vGlut2(CG)-Gal4/+	1008
vGlut2(CG)-Gal4/+	1102
vGlut2(CG)-Gal4/+	980
vGlut2(CG)-Gal4/+	892
GMR83E12(EG)-Gal4/NimARNAi104204	735
GMR83E12(EG)-Gal4/NimARNAi104204	884
GMR83E12(EG)-Gal4/NimARNAi104204	975
GMR83E12(EG)-Gal4/NimARNAi104204	977
GMR83E12(EG)-Gal4/NimARNAi104204	703
GMR83E12(EG)-Gal4/NimARNAi104204	1041
GMR83E12(EG)-Gal4/NimARNAi104204	795
GMR83E12(EG)-Gal4/NimARNAi104204	831
GMR83E12(EG)-Gal4/+	1097
GMR83E12(EG)-Gal4/+	1117
GMR83E12(EG)-Gal4/+	1083
GMR83E12(EG)-Gal4/+	772
GMR83E12(EG)-Gal4/+	954
GMR83E12(EG)-Gal4/+	910
GMR83E12(EG)-Gal4/+	942
GMR83E12(EG)-Gal4/+	1130
GMR83E12(EG)-Gal4/+	968
GMR83E12(EG)-Gal4/+	952
MDR65(SPG)-Gal4/NimARNAi104204	1021
MDR65(SPG)-Gal4/NimARNAi104204	865
MDR65(SPG)-Gal4/NimARNAi104204	760
MDR65(SPG)-Gal4/NimARNAi104204	707
MDR65(SPG)-Gal4/NimARNAi104204	720
MDR65(SPG)-Gal4/NimARNAi104204	735
MDR65(SPG)-Gal4/NimARNAi104204	580
MDR65(SPG)-Gal4/+	1050
MDR65(SPG)-Gal4/+	1232
MDR65(SPG)-Gal4/+	1427
MDR65(SPG)-Gal4/+	1322
MDR65(SPG)-Gal4/+	1402

## Sheet: Dpn
Genotype	Dpn_Value
NimARNAi104204/+	1151
NimARNAi104204/+	1361
NimARNAi104204/+	1287
NimARNAi104204/+	1057
NimARNAi104204/+	1135
NimARNAi104204/+	1046
NimARNAi104204/+	1055
NimARNAi104204/+	1181
NimARNAi104204/+	652
NimARNAi104204/+	689
NimARNAi104204/+	474
NimARNAi104204/+	685
NimARNAi104204/+	495
vGlut2(CG)-Gal4/NimARNAi104204	759
vGlut2(CG)-Gal4/NimARNAi104204	411
vGlut2(CG)-Gal4/NimARNAi104204	505
vGlut2(CG)-Gal4/NimARNAi104204	508
vGlut2(CG)-Gal4/NimARNAi104204	503
vGlut2(CG)-Gal4/NimARNAi104204	697
vGlut2(CG)-Gal4/NimARNAi104204	853
vGlut2(CG)-Gal4/NimARNAi104204	658
vGlut2(CG)-Gal4/NimARNAi104204	650
vGlut2(CG)-Gal4/NimARNAi104204	570
vGlut2(CG)-Gal4/NimARNAi104204	663
vGlut2(CG)-Gal4/NimARNAi104204	804
vGlut2(CG)-Gal4/+	888
vGlut2(CG)-Gal4/+	863
vGlut2(CG)-Gal4/+	913
vGlut2(CG)-Gal4/+	950
vGlut2(CG)-Gal4/+	1138
vGlut2(CG)-Gal4/+	944
vGlut2(CG)-Gal4/+	920
vGlut2(CG)-Gal4/+	902
vGlut2(CG)-Gal4/+	966
vGlut2(CG)-Gal4/+	848
vGlut2(CG)-Gal4/+	860
vGlut2(CG)-Gal4/+	930
vGlut2(CG)-Gal4/+	702
GMR83E12(EG)-Gal4/NimARNAi104204	757
GMR83E12(EG)-Gal4/NimARNAi104204	663
GMR83E12(EG)-Gal4/NimARNAi104204	973
GMR83E12(EG)-Gal4/NimARNAi104204	1017
GMR83E12(EG)-Gal4/NimARNAi104204	657
GMR83E12(EG)-Gal4/NimARNAi104204	991
GMR83E12(EG)-Gal4/NimARNAi104204	876
GMR83E12(EG)-Gal4/NimARNAi104204	926
GMR83E12(EG)-Gal4/+	1224
GMR83E12(EG)-Gal4/+	976
GMR83E12(EG)-Gal4/+	929
GMR83E12(EG)-Gal4/+	1111
GMR83E12(EG)-Gal4/+	788
GMR83E12(EG)-Gal4/+	795
GMR83E12(EG)-Gal4/+	1084
GMR83E12(EG)-Gal4/+	1058
GMR83E12(EG)-Gal4/+	1151
MDR65(SPG)-Gal4/NimARNAi104204	811
MDR65(SPG)-Gal4/NimARNAi104204	572
MDR65(SPG)-Gal4/NimARNAi104204	659
MDR65(SPG)-Gal4/NimARNAi104204	487
MDR65(SPG)-Gal4/NimARNAi104204	702
MDR65(SPG)-Gal4/NimARNAi104204	623
MDR65(SPG)-Gal4/NimARNAi104204	496
MDR65(SPG)-Gal4/+	1034
MDR65(SPG)-Gal4/+	1353
MDR65(SPG)-Gal4/+	1296
MDR65(SPG)-Gal4/+	1203
MDR65(SPG)-Gal4/+	1231
