# Supplementary material for: NimA promotes cell adhesion at the blood brain barrier of the Drosophila nervous system
Source: EMBO Rep. 2026 Mar 3;27(7):1648–65. doi: 10.1038/s44319-026-00728-1 (PMC13076899; doi:10.1038/s44319-026-00728-1)
Supplement: Supplementary file 9 — Source data Fig. 5 [file 44319_2026_728_MOESM9_ESM.zip]

Archive with 37 entries (37 files):
- Source_Data_Fig5/Fig5N/NimADeltaEMIHA_NimAMyc_Co-IP_WB_antiTubulin.tif
- Source_Data_Fig5/Fig5N/NimADeltaEMIHA_NimAMyc_Co-IP_WB_antiMyc.tif
- Source_Data_Fig5/Fig5N/NimADeltaEMIHA_NimAMyc_Co-IP_WB_antiHA.tif
- Source_Data_Fig5/Fig5N/NimADeltaEMIHA_NimAMyc_Co-IP_WB_antiGFP.tif
- Source_Data_Fig5/Fig5M/NimAHA_NimAMyc_Co-IP_WB_antiTubulin.tif
- Source_Data_Fig5/Fig5M/NimAHA_NimAMyc_Co-IP_WB_antiMyc.tif
- Source_Data_Fig5/Fig5M/NimAHA_NimAMyc_Co-IP_WB_antiHA.tif
- Source_Data_Fig5/Fig5M/NimAHA_NimAMyc_Co-IP_WB_antiGFP.tif
- Source_Data_Fig5/Fig5KL/README.md
- Source_Data_Fig5/Fig5KL/MAX_20240718_pUASTattbT2AmCD8GFP_S2_DAPI_A647MYC_FITCGFP_CY3HA_63X.lif - Series001_Myc.tif
- Source_Data_Fig5/Fig5KL/MAX_20240718_pUASTattbT2AmCD8GFP_S2_DAPI_A647MYC_FITCGFP_CY3HA_63X.lif - Series001_Merge.tif
- Source_Data_Fig5/Fig5KL/MAX_20240718_pUASTattbT2AmCD8GFP_S2_DAPI_A647MYC_FITCGFP_CY3HA_63X.lif - Series001_HA.tif
- Source_Data_Fig5/Fig5KL/MAX_20240718_pUASTattbT2AmCD8GFP_S2_DAPI_A647MYC_FITCGFP_CY3HA_63X.lif - Series001_GFP.tif
- Source_Data_Fig5/Fig5KL/MAX_20240718_pUASTattbT2AmCD8GFP_S2_DAPI_A647MYC_FITCGFP_CY3HA_63X.lif - Series001_DAPI.tif
- Source_Data_Fig5/Fig5KL/MAX_20240718_pUASTattbNimAHA-NimAMYC-T2AmCD8GFP_S2_DAPI_A647MYC_FITCGFP_CY3HA_63X.lif - Series001_Myc.tif
- Source_Data_Fig5/Fig5KL/MAX_20240718_pUASTattbNimAHA-NimAMYC-T2AmCD8GFP_S2_DAPI_A647MYC_FITCGFP_CY3HA_63X.lif - Series001_Merge.tif
- Source_Data_Fig5/Fig5KL/MAX_20240718_pUASTattbNimAHA-NimAMYC-T2AmCD8GFP_S2_DAPI_A647MYC_FITCGFP_CY3HA_63X.lif - Series001_HA.tif
- Source_Data_Fig5/Fig5KL/MAX_20240718_pUASTattbNimAHA-NimAMYC-T2AmCD8GFP_S2_DAPI_A647MYC_FITCGFP_CY3HA_63X.lif - Series001_GFP.tif
- Source_Data_Fig5/Fig5KL/MAX_20240718_pUASTattbNimAHA-NimAMYC-T2AmCD8GFP_S2_DAPI_A647MYC_FITCGFP_CY3HA_63X.lif - Series001_DAPI.tif
- Source_Data_Fig5/Fig5HI/README.md
- Source_Data_Fig5/Fig5HI/MAX_20250214_pSKG4-pUASTattbT2AmCD8GFP_S2_DAPI_A647HA_FITCGFP_TRITCphall_63X.lif - Series002_Phalloidin.tif
- Source_Data_Fig5/Fig5HI/MAX_20250214_pSKG4-pUASTattbT2AmCD8GFP_S2_DAPI_A647HA_FITCGFP_TRITCphall_63X.lif - Series002_Merge.tif
- Source_Data_Fig5/Fig5HI/MAX_20250214_pSKG4-pUASTattbT2AmCD8GFP_S2_DAPI_A647HA_FITCGFP_TRITCphall_63X.lif - Series002_HA.tif
- Source_Data_Fig5/Fig5HI/MAX_20250214_pSKG4-pUASTattbT2AmCD8GFP_S2_DAPI_A647HA_FITCGFP_TRITCphall_63X.lif - Series002_GFP.tif
- Source_Data_Fig5/Fig5HI/MAX_20250214_pSKG4-pUASTattbT2AmCD8GFP_S2_DAPI_A647HA_FITCGFP_TRITCphall_63X.lif - Series002_DAPI.tif
- Source_Data_Fig5/Fig5FJ/S2_Aggregation_Assay.xlsx
- Source_Data_Fig5/Fig5BCDE/README.md
- Source_Data_Fig5/Fig5BCDE/MAX_20240712_pUASTattbT2A-mCD8GFP_S2_DAPI_Cy5mHA_FITCGFP_RodPhall_63X.lif - Series001_Phalloidin.tif
- Source_Data_Fig5/Fig5BCDE/MAX_20240712_pUASTattbT2A-mCD8GFP_S2_DAPI_Cy5mHA_FITCGFP_RodPhall_63X.lif - Series001_Merge.tif
- Source_Data_Fig5/Fig5BCDE/MAX_20240712_pUASTattbT2A-mCD8GFP_S2_DAPI_Cy5mHA_FITCGFP_RodPhall_63X.lif - Series001_HA.tif
- Source_Data_Fig5/Fig5BCDE/MAX_20240712_pUASTattbT2A-mCD8GFP_S2_DAPI_Cy5mHA_FITCGFP_RodPhall_63X.lif - Series001_GFP.tif
- Source_Data_Fig5/Fig5BCDE/MAX_20240712_pUASTattbT2A-mCD8GFP_S2_DAPI_Cy5mHA_FITCGFP_RodPhall_63X.lif - Series001_DAPI.tif
- Source_Data_Fig5/Fig5BCDE/MAX_20240712_pUASTattbNimAHA-T2A-mCD8GFP_S2_DAPI_Cy5mHA_FITCGFP_RodPhall_63X.lif - Series003_Phalloidin.tif
- Source_Data_Fig5/Fig5BCDE/MAX_20240712_pUASTattbNimAHA-T2A-mCD8GFP_S2_DAPI_Cy5mHA_FITCGFP_RodPhall_63X.lif - Series003_Merge.tif
- Source_Data_Fig5/Fig5BCDE/MAX_20240712_pUASTattbNimAHA-T2A-mCD8GFP_S2_DAPI_Cy5mHA_FITCGFP_RodPhall_63X.lif - Series003_HA.tif
- Source_Data_Fig5/Fig5BCDE/MAX_20240712_pUASTattbNimAHA-T2A-mCD8GFP_S2_DAPI_Cy5mHA_FITCGFP_RodPhall_63X.lif - Series003_GFP.tif
- Source_Data_Fig5/Fig5BCDE/MAX_20240712_pUASTattbNimAHA-T2A-mCD8GFP_S2_DAPI_Cy5mHA_FITCGFP_RodPhall_63X.lif - Series003_DAPI.tif
