# Supplementary material for: NimA promotes cell adhesion at the blood brain barrier of the Drosophila nervous system
Source: EMBO Rep. 2026 Mar 3;27(7):1648–65. doi: 10.1038/s44319-026-00728-1 (PMC13076899; doi:10.1038/s44319-026-00728-1)
Supplement: Supplementary file 9 — Source data Fig. 5 [file 44319_2026_728_MOESM9_ESM.zip › Source_Data_Fig5/Fig5KL/README.md]

High-resolution multi-channel maximal intensity projection of the original confocal images.

Labeling: DAPI is in blue, anti-HA in white, anti-GFP in green, anti-Myc in red.

The area shown in K,L is indicated by the yellow box.
