# Supplementary material for: NimA promotes cell adhesion at the blood brain barrier of the Drosophila nervous system
Source: EMBO Rep. 2026 Mar 3;27(7):1648–65. doi: 10.1038/s44319-026-00728-1 (PMC13076899; doi:10.1038/s44319-026-00728-1)
Supplement: Supplementary file 9 — Source data Fig. 5 [file 44319_2026_728_MOESM9_ESM.zip › Source_Data_Fig5/Fig5FJ/S2_Aggregation_Assay.xlsx]

## Sheet: Experimental_details
Title	Aggregation assay on transfected S2 cells
Plasmids transfected for aggregation assay upon NimA HA GOF	CTRL_NimAHA: pSKactGal4 + pUASTattbT2AmCD8GFP
	GOF_NimAHA: pSKactGal4 + pUASTattbNimAHAT2AmCD8GFP
Plasmids transfected for aggregation assay upon NimADeltaEMI HA GOF	CTRL_NimADeltaEMIHA: pSKactGal4 + pUASTattbT2AmCD8GFP
	GOF_NimADeltaEMIHA: pSKactGal4 + pUASTattbNimADeltaEMIHAT2AmCD8GFP
Note	Because some replicates of NimA HA GOF and NimADeltaEMI HA GOF were performed together, certain control replicates were used for both experiments. Specifically, CTRL_NimAHA replicates 3, 4, and 5 correspond to CTRL_NimADeltaEMIHA replicates 2, 3, and 4.

## Sheet: Data
Plasmid	Replicate	Clump_Type	Value	Cum_Value
CTRL	3	big	324	927
CTRL	4	big	64
CTRL	5	big	233
CTRL	1	big	221
CTRL	2	big	85
CTRL	3	small	9085	28570
CTRL	4	small	2002
CTRL	5	small	6573
CTRL	1	small	6493
CTRL	2	small	4417
NimAHA	3	big	259	1739
NimAHA	4	big	125
NimAHA	5	big	188
NimAHA	1	big	884
NimAHA	2	big	283
NimAHA	3	small	2129	10706
NimAHA	4	small	1470
NimAHA	5	small	3022
NimAHA	1	small	2632
NimAHA	2	small	1453
CTRL_DEMI	1	big	487	1108
CTRL_DEMI	2	big	324
CTRL_DEMI	3	big	64
CTRL_DEMI	4	big	233
CTRL_DEMI	1	small	9361	27021
CTRL_DEMI	2	small	9085
CTRL_DEMI	3	small	2002
CTRL_DEMI	4	small	6573
NimADEMIHA	1	big	407	789
NimADEMIHA	2	big	303
NimADEMIHA	3	big	25
NimADEMIHA	4	big	54
NimADEMIHA	1	small	8361	18520
NimADEMIHA	2	small	5716
NimADEMIHA	3	small	1560
NimADEMIHA	4	small	2883
